# Supplementary material for: New copper carboxyl­ate pyrene dimers: synthesis, crystal structure, Hirshfeld surface analysis and electrochemical characterization
Source: Acta Crystallogr E Crystallogr Commun. 2024 Jan 1;80(Pt 1):1–9. doi: 10.1107/S2056989023010277 (PMC10833376; doi:10.1107/S2056989023010277)
Supplement: Supplementary file 1 [file e-80-00001-sup1.cif]

##############################################################################
#                                                                            #
# This CIF contains the data in a paper accepted for publication in          #
# Acta Crystallographica Section E. It conforms to the requirements of       #
# Notes for Authors for Acta Crystallographica Section E, and has been       #
# peer reviewed under the auspices of the IUCr Commission on Journals.       #
#                                                                            #
# Full details of the Crystallographic Information File format               #
# are given in the paper "The Crystallographic Information File (CIF):       #
# a New Standard Archive File for Crystallography" by S. R. Hall, F. H.      #
# Allen and I. D. Brown [Acta Cryst. (1991), A47, 655-685].                  #
#                                                                            #
# The current version of the core CIF dictionary is obtainable from          #
# ftp://ftp.iucr.org/pub/cif_core.dic.                                       #
#                                                                            #
# Software is freely available for graphical display of the structure(s)     #
# in this CIF. For information consult the CIF software page                 #
# http://www.iucr.org/resources/cif/software.                                #
#                                                                            #
# This file may be used for bona fide research purposes within the           #
# scientific community so long as proper attribution is given to the journal # 
# article from which it was obtained.                                        #
#                                                                            #
##############################################################################
data_1
_audit_creation_method     'SHELXL-2018/3'
_journal_date_recd_electronic     2023-09-21
_journal_date_accepted     2023-11-29
_journal_name_full     'Acta Crystallographica, Section E'
_journal_year     2023
_journal_volume     79
_journal_issue      1
_journal_page_first     0
_journal_page_last     0
_journal_paper_category     GM
_journal_paper_doi     10.1107/S2056989023010277
_journal_coeditor_code     NY2001
_publ_contact_author_name     'Karilys Gonz\'alez-Nieves'
_publ_contact_author_address
;
Department of Natural Sciences,
University of Puerto Rico,
Carolina Campus,
Carolina, 00984-4800,
Puerto Rico
;
_publ_contact_author_email     'karilys.gonzalez@upr.edu, dalice.pinero@upr.edu'
_publ_contact_author_fax     ?
_publ_contact_author_phone     ?
_publ_section_title
;
New copper carboxylate pyrene dimers: synthesis, crystal structure, Hirshfeld
surface analysis and electrochemical characterization
;
_publ_section_title_footnote     .
loop_
    _publ_author_name
    _publ_author_footnote
    _publ_author_address
    'Nogu\'e-Guzm\'an, Vianca C.' .
;
Department of Natural Sciences,
University of Puerto Rico,
Carolina Campus,
Carolina, 00984-4800,
Puerto Rico
;
    'Burgos-Suazo, Alejandro' .
;
Department of Chemistry,
University of Puerto Rico,
Rio Piedras Campus,
San Juan, 00927,
Puerto Rico
;
    'Rivera-Reyes, Javier O.' .
;
Department of Chemistry,
University of Puerto Rico,
Rio Piedras Campus,
San Juan, 00927,
Puerto Rico
;
    'Montes Qui\~nones, Vasti P.' .
;
Department of Natural Sciences,
University of Puerto Rico,
Carolina Campus,
Carolina, 00984-4800,
Puerto Rico
;
    'Ramis-Aybar, Paola C.' .
;
Department of Natural Sciences,
University of Puerto Rico,
Carolina Campus,
Carolina, 00984-4800,
Puerto Rico
;
    'Burgos-Jim\'enez, Adriana C.' .
;
Department of Natural Sciences,
University of Puerto Rico,
Carolina Campus,
Carolina, 00984-4800,
Puerto Rico
;
    'Gonz\'alez-Nieves, Karilys' .
;
Department of Natural Sciences,
University of Puerto Rico,
Carolina Campus,
Carolina, 00984-4800,
Puerto Rico
;
    'Pi\~nero-Cruz, Dalice M.' .
;
Department of Chemistry,
University of Puerto Rico,
Rio Piedras Campus,
San Juan, 00927,
Puerto Rico
University of Puerto Rico's Molecular Sciences Research Center,
San Juan, 00926,
Puerto Rico
;
_publ_section_synopsis
;
Two new copper dimers, [Cu~2~(pyr-COO--)~4~(DMSO)~2~] (<b>1</b>) and
[Cu~2~(pyr-COO--)~4~(DMF)~2~] (<b>2</b>) (pyr = pyrene) were synthesized from
the reaction of pyrene-1-carboxylic acid, copper(II) nitrate and triethylamine
from solvents DMSO and DMF, respectively. Electrochemical characterization
and Hirshfeld surface analysis was carried out.
;
_chemical_name_systematic
;\
Bis(dimethyl sulfoxide)tetrakis(\m-pyrene-1-carboxylato)dicopper\
(<i>Cu</i>---<i>Cu</i>)
;
_chemical_name_common     ?
_chemical_formula_moiety     'C72 H48 Cu2 O10 S2'
_chemical_formula_sum     'C72 H48 Cu2 O10 S2'
_chemical_formula_iupac     '[Cu2 (C17 H9 O2)4 (C2 H6 O S)2]'
_chemical_formula_weight     1264.30
_chemical_melting_point     ?
_space_group_crystal_system     triclinic
_space_group_name_H-M_alt     'P -1'
_space_group_name_Hall     '-P 1'
loop_
    _space_group_symop_operation_xyz
    'x, y, z'
    '-x, -y, -z'
_cell_length_a     10.52830(10)
_cell_length_b     11.8583(2)
_cell_length_c     11.94010(10)
_cell_angle_alpha     101.0440(10)
_cell_angle_beta     98.1360(10)
_cell_angle_gamma     104.1420(10)
_cell_volume     1390.69(3)
_cell_formula_units_Z     1
_cell_measurement_reflns_used     5097
_cell_measurement_theta_min     0.778
_cell_measurement_theta_max     0.818
_cell_measurement_temperature     100(2)
_exptl_crystal_description     block
_exptl_crystal_colour     green
_exptl_crystal_size_max     0.115
_exptl_crystal_size_mid     0.105
_exptl_crystal_size_min     0.092
_exptl_crystal_density_diffrn     1.510
_exptl_crystal_density_meas     ?
_exptl_crystal_density_method     ?
_exptl_crystal_F_000     650
_exptl_absorpt_coefficient_mu     2.188
_exptl_absorpt_correction_type     multi-scan
_exptl_absorpt_process_details
;
(Blessing, 1995)
;
_exptl_absorpt_correction_T_min     0.778
_exptl_absorpt_correction_T_max     0.818
_diffrn_ambient_temperature     100(2)
_diffrn_source     'microsource'
_diffrn_radiation_type     CuK\a
_diffrn_radiation_wavelength     1.54184
_diffrn_measurement_device_type     'Rigaku SuperNova Hypix6000'
_diffrn_measurement_method     '\w scans'
_diffrn_detector_area_resol_mean     10.0000
_diffrn_reflns_number     78157
_diffrn_reflns_av_R_equivalents     0.0479
_diffrn_reflns_av_unetI/netI     0.0187
_diffrn_reflns_theta_min     3.848
_diffrn_reflns_theta_max     68.642
_diffrn_reflns_theta_full     67.684
_diffrn_measured_fraction_theta_max     0.991
_diffrn_measured_fraction_theta_full     0.999
_diffrn_reflns_limit_h_min     -12
_diffrn_reflns_limit_h_max     12
_diffrn_reflns_limit_k_min     -11
_diffrn_reflns_limit_k_max     14
_diffrn_reflns_limit_l_min     -14
_diffrn_reflns_limit_l_max     14
_refine_special_details     ?
_reflns_number_total     5097
_reflns_number_gt     4827
_reflns_threshold_expression     'I > 2\s(I)'
_refine_ls_structure_factor_coef     Fsqd
_refine_ls_matrix_type     full
_refine_ls_R_factor_all     0.0330
_refine_ls_R_factor_gt     0.0316
_refine_ls_wR_factor_gt     0.0815
_refine_ls_wR_factor_ref     0.0823
_refine_ls_goodness_of_fit_ref     1.046
_refine_ls_restrained_S_all     1.046
_refine_ls_number_reflns     5142
_refine_ls_number_parameters     391
_refine_ls_number_restraints     0
_refine_ls_hydrogen_treatment     constr
_refine_ls_weighting_scheme     calc
_refine_ls_weighting_details
              'w=1/[\s^2^(Fo^2^)+(0.0369P)^2^+1.3914P] where P=(Fo^2^+2Fc^2^)/3'
_atom_sites_solution_hydrogens     geom
_atom_sites_solution_primary     ?
_atom_sites_solution_secondary     ?
_refine_ls_shift/su_max     0.001
_refine_ls_shift/su_mean     0.000
_refine_diff_density_max     0.450
_refine_diff_density_min     -0.465
_refine_ls_extinction_method
;
<i>SHELXL2018/3</i> (Sheldrick, 2015b)
;
_refine_ls_extinction_coef     0.00045(11)
_refine_ls_extinction_expression
                                  'Fc^*^=kFc[1+0.001xFc^2^\l^3^/sin(2\q)]^-1/4^'
loop_
    _atom_type_symbol
    _atom_type_description
    _atom_type_scat_dispersion_real
    _atom_type_scat_dispersion_imag
    _atom_type_scat_source
    'C' 'C' 0.0181 0.0091
                         'International Tables Vol C Tables 4.2.6.8 and 6.1.1.4'
    'H' 'H' 0.0000 0.0000
                         'International Tables Vol C Tables 4.2.6.8 and 6.1.1.4'
    'Cu' 'Cu' -1.9646 0.5888
                         'International Tables Vol C Tables 4.2.6.8 and 6.1.1.4'
    'O' 'O' 0.0492 0.0322
                         'International Tables Vol C Tables 4.2.6.8 and 6.1.1.4'
    'S' 'S' 0.3331 0.5567
                         'International Tables Vol C Tables 4.2.6.8 and 6.1.1.4'
_computing_data_collection     'CrysAlisPro'
_computing_cell_refinement     'CrysAlisPro'
_computing_data_reduction     'CrysAlisPro'
_computing_structure_solution
;
SHELXT (Sheldrick, 2015a)
;
_computing_structure_refinement
;
<i>SHELXL2018/3</i> (Sheldrick, 2015b)
;
_computing_molecular_graphics
;
Olex2 1.5 (Dolomanov <i>et al.</i>,  2009)
;
_computing_publication_material
;
Olex2 1.5 (Dolomanov <i>et al.</i>,  2009)
;
loop_
    _atom_site_type_symbol
    _atom_site_label
    _atom_site_fract_x
    _atom_site_fract_y
    _atom_site_fract_z
    _atom_site_U_iso_or_equiv
    _atom_site_adp_type
    _atom_site_calc_flag
    _atom_site_occupancy
    _atom_site_disorder_assembly
    _atom_site_disorder_group
    Cu Cu1 0.91294(2) 0.49438(2) 0.40919(2) 0.01418(9) Uani d 1 . .
    S S3 0.79851(5) 0.59369(4) 0.19711(4) 0.02605(13) Uani d 1 . .
    O O1 0.82175(13) 0.56000(12) 0.52641(11) 0.0228(3) Uani d 1 . .
    O O2 0.96841(13) 0.56908(13) 0.68455(11) 0.0257(3) Uani d 1 . .
    O O3 0.82877(13) 0.33234(11) 0.42304(11) 0.0229(3) Uani d 1 . .
    O O4 0.97457(13) 0.34410(12) 0.58282(12) 0.0236(3) Uani d 1 . .
    O O5 0.76843(12) 0.49904(12) 0.26558(11) 0.0223(3) Uani d 1 . .
    C C1 0.86206(17) 0.58347(16) 0.63416(16) 0.0172(4) Uani d 1 . .
    C C2 0.77238(18) 0.63064(16) 0.70712(16) 0.0179(4) Uani d 1 . .
    C C3 0.63637(18) 0.59548(17) 0.65730(16) 0.0199(4) Uani d 1 . .
    H H3 0.606849 0.545289 0.580998 0.024 Uiso calc 1 . .
    C C4 0.54310(18) 0.63170(16) 0.71598(17) 0.0199(4) Uani d 1 . .
    H H4 0.450794 0.603095 0.681218 0.024 Uiso calc 1 . .
    C C5 0.58426(19) 0.70972(17) 0.82549(16) 0.0207(4) Uani d 1 . .
    C C6 0.72345(19) 0.74971(17) 0.87799(16) 0.0193(4) Uani d 1 . .
    C C7 0.81763(18) 0.70674(17) 0.81909(15) 0.0186(4) Uani d 1 . .
    C C8 0.95692(19) 0.74954(19) 0.87781(17) 0.0256(4) Uani d 1 . .
    H H8 1.022196 0.723354 0.840727 0.031 Uiso calc 1 . .
    C C9 0.9957(2) 0.8256(2) 0.98378(17) 0.0294(5) Uani d 1 . .
    H H9 1.087549 0.850467 1.019974 0.035 Uiso calc 1 . .
    C C10 0.9021(2) 0.8703(2) 1.04378(17) 0.0281(4) Uani d 1 . .
    C C11 0.76560(19) 0.83241(18) 0.98852(16) 0.0222(4) Uani d 1 . .
    C C12 0.6704(2) 0.87714(18) 1.04386(17) 0.0237(4) Uani d 1 . .
    C C13 0.5324(2) 0.83475(19) 0.98846(18) 0.0276(4) Uani d 1 . .
    H H13 0.468633 0.863931 1.025241 0.033 Uiso calc 1 . .
    C C14 0.4911(2) 0.75446(18) 0.88537(18) 0.0260(4) Uani d 1 . .
    H H14 0.398478 0.726802 0.851516 0.031 Uiso calc 1 . .
    C C15 0.7158(2) 0.9604(2) 1.15152(18) 0.0302(5) Uani d 1 . .
    H H15 0.653921 0.993068 1.187969 0.036 Uiso calc 1 . .
    C C16 0.8488(2) 0.9958(2) 1.20560(18) 0.0360(5) Uani d 1 . .
    H H16 0.877114 1.051076 1.279330 0.043 Uiso calc 1 . .
    C C17 0.9414(2) 0.9512(2) 1.15288(18) 0.0357(5) Uani d 1 . .
    H H17 1.032500 0.975761 1.191211 0.043 Uiso calc 1 . .
    C C18 0.87448(16) 0.28873(16) 0.50314(15) 0.0154(4) Uani d 1 . .
    C C19 0.81254(17) 0.15973(16) 0.50049(15) 0.0153(3) Uani d 1 . .
    C C20 0.89333(18) 0.10243(17) 0.55814(15) 0.0186(4) Uani d 1 . .
    H H20 0.976743 0.148747 0.606131 0.022 Uiso calc 1 . .
    C C21 0.85498(18) -0.01959(17) 0.54708(16) 0.0194(4) Uani d 1 . .
    H H21 0.911828 -0.055685 0.587996 0.023 Uiso calc 1 . .
    C C22 0.73365(18) -0.09086(16) 0.47652(15) 0.0180(4) Uani d 1 . .
    C C23 0.64539(17) -0.03391(16) 0.42348(15) 0.0154(4) Uani d 1 . .
    C C24 0.68319(17) 0.09253(16) 0.43646(14) 0.0147(3) Uani d 1 . .
    C C25 0.58634(17) 0.14480(16) 0.38548(15) 0.0169(4) Uani d 1 . .
    H H25 0.607986 0.229155 0.395251 0.020 Uiso calc 1 . .
    C C26 0.46483(17) 0.07596(17) 0.32380(15) 0.0180(4) Uani d 1 . .
    H H26 0.402257 0.113635 0.293537 0.022 Uiso calc 1 . .
    C C27 0.42811(17) -0.05156(17) 0.30298(15) 0.0183(4) Uani d 1 . .
    C C28 0.51893(17) -0.10641(16) 0.35411(15) 0.0170(4) Uani d 1 . .
    C C29 0.48514(19) -0.23307(17) 0.33528(16) 0.0215(4) Uani d 1 . .
    C C30 0.3614(2) -0.30173(18) 0.26544(18) 0.0278(4) Uani d 1 . .
    H H30 0.337925 -0.386475 0.252135 0.033 Uiso calc 1 . .
    C C31 0.2734(2) -0.24735(19) 0.21585(18) 0.0289(5) Uani d 1 . .
    H H31 0.190048 -0.295055 0.168667 0.035 Uiso calc 1 . .
    C C32 0.30546(19) -0.12393(18) 0.23425(17) 0.0239(4) Uani d 1 . .
    H H32 0.243618 -0.087873 0.199899 0.029 Uiso calc 1 . .
    C C33 0.5800(2) -0.28605(17) 0.38834(18) 0.0258(4) Uani d 1 . .
    H H33 0.559200 -0.370679 0.375341 0.031 Uiso calc 1 . .
    C C34 0.6964(2) -0.21894(17) 0.45530(17) 0.0236(4) Uani d 1 . .
    H H34 0.756188 -0.256821 0.489781 0.028 Uiso calc 1 . .
    C C35 0.8858(3) 0.5371(3) 0.0929(2) 0.0514(7) Uani d 1 . .
    H H35A 0.970862 0.530951 0.132917 0.077 Uiso calc 1 . .
    H H35B 0.902953 0.591272 0.040810 0.077 Uiso calc 1 . .
    H H35C 0.831661 0.457693 0.047304 0.077 Uiso calc 1 . .
    C C36 0.6437(2) 0.5714(2) 0.10162(19) 0.0337(5) Uani d 1 . .
    H H36A 0.605648 0.486001 0.064883 0.051 Uiso calc 1 . .
    H H36B 0.658719 0.616149 0.041424 0.051 Uiso calc 1 . .
    H H36C 0.581536 0.599821 0.146035 0.051 Uiso calc 1 . .
loop_
    _atom_site_aniso_label
    _atom_site_aniso_U_11
    _atom_site_aniso_U_22
    _atom_site_aniso_U_33
    _atom_site_aniso_U_12
    _atom_site_aniso_U_13
    _atom_site_aniso_U_23
    Cu1 0.01343(14) 0.01139(15) 0.01692(14) 0.00270(10) 0.00178(10) 0.00332(10)
    S3 0.0222(2) 0.0246(3) 0.0284(3) 0.00069(19) -0.00273(18) 0.0127(2)
    O1 0.0253(7) 0.0281(8) 0.0213(7) 0.0164(6) 0.0077(5) 0.0066(6)
    O2 0.0232(7) 0.0341(8) 0.0196(6) 0.0117(6) 0.0046(5) 0.0008(6)
    O3 0.0241(7) 0.0138(7) 0.0260(7) -0.0003(5) -0.0032(5) 0.0067(5)
    O4 0.0217(6) 0.0179(7) 0.0260(7) -0.0020(5) -0.0037(5) 0.0087(5)
    O5 0.0172(6) 0.0246(7) 0.0240(7) 0.0019(5) -0.0011(5) 0.0117(6)
    C1 0.0183(9) 0.0105(8) 0.0233(9) 0.0034(7) 0.0065(7) 0.0043(7)
    C2 0.0205(9) 0.0149(9) 0.0216(9) 0.0071(7) 0.0065(7) 0.0077(7)
    C3 0.0200(9) 0.0160(9) 0.0247(9) 0.0043(7) 0.0050(7) 0.0076(8)
    C4 0.0161(8) 0.0166(9) 0.0286(10) 0.0045(7) 0.0046(7) 0.0093(8)
    C5 0.0230(9) 0.0170(9) 0.0261(9) 0.0065(8) 0.0085(7) 0.0105(8)
    C6 0.0246(9) 0.0177(9) 0.0207(9) 0.0088(8) 0.0093(7) 0.0095(7)
    C7 0.0230(9) 0.0174(9) 0.0194(9) 0.0085(7) 0.0075(7) 0.0079(7)
    C8 0.0227(10) 0.0317(11) 0.0230(9) 0.0110(8) 0.0051(8) 0.0031(8)
    C9 0.0214(9) 0.0411(13) 0.0223(10) 0.0119(9) -0.0006(8) -0.0010(9)
    C10 0.0281(10) 0.0356(12) 0.0237(10) 0.0144(9) 0.0051(8) 0.0070(9)
    C11 0.0269(10) 0.0230(10) 0.0212(9) 0.0104(8) 0.0089(8) 0.0082(8)
    C12 0.0307(10) 0.0239(10) 0.0226(9) 0.0119(8) 0.0120(8) 0.0096(8)
    C13 0.0272(10) 0.0292(11) 0.0344(11) 0.0127(9) 0.0158(9) 0.0130(9)
    C14 0.0228(9) 0.0246(11) 0.0347(11) 0.0073(8) 0.0104(8) 0.0126(9)
    C15 0.0354(11) 0.0349(12) 0.0251(10) 0.0148(10) 0.0135(9) 0.0065(9)
    C16 0.0412(12) 0.0446(14) 0.0207(10) 0.0166(11) 0.0057(9) -0.0016(9)
    C17 0.0319(11) 0.0498(15) 0.0235(10) 0.0167(10) 0.0020(9) -0.0007(10)
    C18 0.0149(8) 0.0150(9) 0.0174(8) 0.0058(7) 0.0062(7) 0.0022(7)
    C19 0.0171(8) 0.0128(9) 0.0160(8) 0.0044(7) 0.0052(7) 0.0019(7)
    C20 0.0168(8) 0.0188(9) 0.0199(9) 0.0053(7) 0.0027(7) 0.0035(7)
    C21 0.0199(9) 0.0199(10) 0.0225(9) 0.0099(7) 0.0051(7) 0.0080(8)
    C22 0.0219(9) 0.0158(9) 0.0199(9) 0.0079(7) 0.0086(7) 0.0061(7)
    C23 0.0173(8) 0.0143(9) 0.0157(8) 0.0049(7) 0.0066(7) 0.0033(7)
    C24 0.0167(8) 0.0136(9) 0.0150(8) 0.0050(7) 0.0065(6) 0.0028(7)
    C25 0.0192(8) 0.0133(9) 0.0201(9) 0.0058(7) 0.0063(7) 0.0052(7)
    C26 0.0175(8) 0.0201(10) 0.0206(9) 0.0087(7) 0.0061(7) 0.0082(7)
    C27 0.0172(8) 0.0198(10) 0.0176(8) 0.0036(7) 0.0055(7) 0.0041(7)
    C28 0.0184(8) 0.0151(9) 0.0179(8) 0.0039(7) 0.0071(7) 0.0036(7)
    C29 0.0239(9) 0.0166(10) 0.0232(9) 0.0032(8) 0.0071(7) 0.0038(8)
    C30 0.0294(10) 0.0152(10) 0.0331(11) -0.0008(8) 0.0053(8) 0.0016(8)
    C31 0.0210(9) 0.0255(11) 0.0314(11) -0.0020(8) 0.0000(8) 0.0005(9)
    C32 0.0202(9) 0.0255(11) 0.0239(9) 0.0048(8) 0.0021(7) 0.0045(8)
    C33 0.0350(11) 0.0126(9) 0.0333(11) 0.0083(8) 0.0128(9) 0.0074(8)
    C34 0.0310(10) 0.0167(10) 0.0295(10) 0.0126(8) 0.0105(8) 0.0098(8)
    C35 0.0459(14) 0.077(2) 0.0506(15) 0.0258(14) 0.0248(12) 0.0384(15)
    C36 0.0270(11) 0.0388(13) 0.0342(11) 0.0053(9) -0.0054(9) 0.0195(10)
_geom_special_details
;
 All esds (except the esd in the dihedral angle between two l.s. planes)
 are estimated using the full covariance matrix.  The cell esds are taken
 into account individually in the estimation of esds in distances, angles
 and torsion angles; correlations between esds in cell parameters are only
 used when they are defined by crystal symmetry.  An approximate (isotropic)
 treatment of cell esds is used for estimating esds involving l.s. planes.
;
loop_
    _geom_bond_atom_site_label_1
    _geom_bond_atom_site_label_2
    _geom_bond_site_symmetry_2
    _geom_bond_distance
    _geom_bond_publ_flag
    Cu1 Cu1 2_766 2.5934(5) ?
    Cu1 O1 . 1.9530(13) ?
    Cu1 O2 2_766 1.9779(13) ?
    Cu1 O3 . 1.9586(13) ?
    Cu1 O4 2_766 1.9672(13) ?
    Cu1 O5 . 2.1441(12) ?
    S3 O5 . 1.5098(13) ?
    S3 C35 . 1.774(3) ?
    S3 C36 . 1.782(2) ?
    O1 C1 . 1.250(2) ?
    O2 C1 . 1.260(2) ?
    O3 C18 . 1.263(2) ?
    O4 C18 . 1.259(2) ?
    C1 C2 . 1.506(2) ?
    C2 C3 . 1.397(3) ?
    C2 C7 . 1.406(3) ?
    C3 H3 . 0.9500 ?
    C3 C4 . 1.388(3) ?
    C4 H4 . 0.9500 ?
    C4 C5 . 1.391(3) ?
    C5 C6 . 1.432(3) ?
    C5 C14 . 1.436(3) ?
    C6 C7 . 1.430(3) ?
    C6 C11 . 1.423(3) ?
    C7 C8 . 1.452(3) ?
    C8 H8 . 0.9500 ?
    C8 C9 . 1.348(3) ?
    C9 H9 . 0.9500 ?
    C9 C10 . 1.440(3) ?
    C10 C11 . 1.416(3) ?
    C10 C17 . 1.401(3) ?
    C11 C12 . 1.427(3) ?
    C12 C13 . 1.429(3) ?
    C12 C15 . 1.402(3) ?
    C13 H13 . 0.9500 ?
    C13 C14 . 1.345(3) ?
    C14 H14 . 0.9500 ?
    C15 H15 . 0.9500 ?
    C15 C16 . 1.381(3) ?
    C16 H16 . 0.9500 ?
    C16 C17 . 1.387(3) ?
    C17 H17 . 0.9500 ?
    C18 C19 . 1.502(2) ?
    C19 C20 . 1.398(3) ?
    C19 C24 . 1.420(2) ?
    C20 H20 . 0.9500 ?
    C20 C21 . 1.379(3) ?
    C21 H21 . 0.9500 ?
    C21 C22 . 1.397(3) ?
    C22 C23 . 1.423(2) ?
    C22 C34 . 1.435(3) ?
    C23 C24 . 1.426(3) ?
    C23 C28 . 1.433(2) ?
    C24 C25 . 1.439(2) ?
    C25 H25 . 0.9500 ?
    C25 C26 . 1.356(3) ?
    C26 H26 . 0.9500 ?
    C26 C27 . 1.429(3) ?
    C27 C28 . 1.414(3) ?
    C27 C32 . 1.402(3) ?
    C28 C29 . 1.421(3) ?
    C29 C30 . 1.403(3) ?
    C29 C33 . 1.440(3) ?
    C30 H30 . 0.9500 ?
    C30 C31 . 1.381(3) ?
    C31 H31 . 0.9500 ?
    C31 C32 . 1.385(3) ?
    C32 H32 . 0.9500 ?
    C33 H33 . 0.9500 ?
    C33 C34 . 1.333(3) ?
    C34 H34 . 0.9500 ?
    C35 H35A . 0.9800 ?
    C35 H35B . 0.9800 ?
    C35 H35C . 0.9800 ?
    C36 H36A . 0.9800 ?
    C36 H36B . 0.9800 ?
    C36 H36C . 0.9800 ?
loop_
    _geom_angle_atom_site_label_1
    _geom_angle_atom_site_label_2
    _geom_angle_atom_site_label_3
    _geom_angle_site_symmetry_1
    _geom_angle_site_symmetry_3
    _geom_angle
    _geom_angle_publ_flag
    O1 Cu1 Cu1 . 2_766 82.80(4) ?
    O1 Cu1 O2 . 2_766 169.36(5) ?
    O1 Cu1 O3 . . 90.10(6) ?
    O1 Cu1 O4 . 2_766 90.57(6) ?
    O1 Cu1 O5 . . 93.90(5) ?
    O2 Cu1 Cu1 2_766 2_766 86.57(4) ?
    O2 Cu1 O5 2_766 . 96.67(5) ?
    O3 Cu1 Cu1 . 2_766 85.59(4) ?
    O3 Cu1 O2 . 2_766 89.71(6) ?
    O3 Cu1 O4 . 2_766 169.21(5) ?
    O3 Cu1 O5 . . 97.61(5) ?
    O4 Cu1 Cu1 2_766 2_766 83.81(4) ?
    O4 Cu1 O2 2_766 2_766 87.65(6) ?
    O4 Cu1 O5 2_766 . 93.09(5) ?
    O5 Cu1 Cu1 . 2_766 175.43(4) ?
    O5 S3 C35 . . 104.69(11) ?
    O5 S3 C36 . . 104.05(9) ?
    C35 S3 C36 . . 98.32(12) ?
    C1 O1 Cu1 . . 125.53(12) ?
    C1 O2 Cu1 . 2_766 119.65(12) ?
    C18 O3 Cu1 . . 122.16(11) ?
    C18 O4 Cu1 . 2_766 123.81(12) ?
    S3 O5 Cu1 . . 121.12(7) ?
    O1 C1 O2 . . 125.44(16) ?
    O1 C1 C2 . . 115.73(15) ?
    O2 C1 C2 . . 118.82(16) ?
    C3 C2 C1 . . 116.26(16) ?
    C3 C2 C7 . . 119.57(17) ?
    C7 C2 C1 . . 124.17(16) ?
    C2 C3 H3 . . 119.0 ?
    C4 C3 C2 . . 121.93(18) ?
    C4 C3 H3 . . 119.0 ?
    C3 C4 H4 . . 119.9 ?
    C3 C4 C5 . . 120.23(17) ?
    C5 C4 H4 . . 119.9 ?
    C4 C5 C6 . . 119.22(17) ?
    C4 C5 C14 . . 121.52(17) ?
    C6 C5 C14 . . 119.22(18) ?
    C7 C6 C5 . . 119.90(17) ?
    C11 C6 C5 . . 119.03(17) ?
    C11 C6 C7 . . 121.07(17) ?
    C2 C7 C6 . . 119.02(17) ?
    C2 C7 C8 . . 123.80(17) ?
    C6 C7 C8 . . 117.12(17) ?
    C7 C8 H8 . . 119.3 ?
    C9 C8 C7 . . 121.48(18) ?
    C9 C8 H8 . . 119.3 ?
    C8 C9 H9 . . 119.0 ?
    C8 C9 C10 . . 122.02(19) ?
    C10 C9 H9 . . 119.0 ?
    C11 C10 C9 . . 118.25(18) ?
    C17 C10 C9 . . 122.62(19) ?
    C17 C10 C11 . . 119.11(19) ?
    C6 C11 C12 . . 120.06(18) ?
    C10 C11 C6 . . 120.03(17) ?
    C10 C11 C12 . . 119.91(18) ?
    C11 C12 C13 . . 119.04(18) ?
    C15 C12 C11 . . 118.54(19) ?
    C15 C12 C13 . . 122.42(18) ?
    C12 C13 H13 . . 119.3 ?
    C14 C13 C12 . . 121.39(18) ?
    C14 C13 H13 . . 119.3 ?
    C5 C14 H14 . . 119.4 ?
    C13 C14 C5 . . 121.22(19) ?
    C13 C14 H14 . . 119.4 ?
    C12 C15 H15 . . 119.4 ?
    C16 C15 C12 . . 121.21(19) ?
    C16 C15 H15 . . 119.4 ?
    C15 C16 H16 . . 119.8 ?
    C15 C16 C17 . . 120.4(2) ?
    C17 C16 H16 . . 119.8 ?
    C10 C17 H17 . . 119.6 ?
    C16 C17 C10 . . 120.8(2) ?
    C16 C17 H17 . . 119.6 ?
    O3 C18 C19 . . 118.75(15) ?
    O4 C18 O3 . . 124.48(16) ?
    O4 C18 C19 . . 116.65(15) ?
    C20 C19 C18 . . 116.52(15) ?
    C20 C19 C24 . . 119.37(16) ?
    C24 C19 C18 . . 123.93(16) ?
    C19 C20 H20 . . 119.2 ?
    C21 C20 C19 . . 121.65(17) ?
    C21 C20 H20 . . 119.2 ?
    C20 C21 H21 . . 119.6 ?
    C20 C21 C22 . . 120.87(17) ?
    C22 C21 H21 . . 119.6 ?
    C21 C22 C23 . . 118.55(17) ?
    C21 C22 C34 . . 122.07(17) ?
    C23 C22 C34 . . 119.38(17) ?
    C22 C23 C24 . . 120.75(16) ?
    C22 C23 C28 . . 118.73(16) ?
    C24 C23 C28 . . 120.49(16) ?
    C19 C24 C23 . . 118.40(16) ?
    C19 C24 C25 . . 123.84(16) ?
    C23 C24 C25 . . 117.75(16) ?
    C24 C25 H25 . . 119.4 ?
    C26 C25 C24 . . 121.27(17) ?
    C26 C25 H25 . . 119.4 ?
    C25 C26 H26 . . 119.0 ?
    C25 C26 C27 . . 121.94(17) ?
    C27 C26 H26 . . 119.0 ?
    C28 C27 C26 . . 118.59(16) ?
    C32 C27 C26 . . 122.41(17) ?
    C32 C27 C28 . . 119.00(18) ?
    C27 C28 C23 . . 119.75(17) ?
    C27 C28 C29 . . 119.92(17) ?
    C29 C28 C23 . . 120.33(17) ?
    C28 C29 C33 . . 118.50(17) ?
    C30 C29 C28 . . 118.98(18) ?
    C30 C29 C33 . . 122.51(18) ?
    C29 C30 H30 . . 119.7 ?
    C31 C30 C29 . . 120.68(19) ?
    C31 C30 H30 . . 119.7 ?
    C30 C31 H31 . . 119.7 ?
    C30 C31 C32 . . 120.63(18) ?
    C32 C31 H31 . . 119.7 ?
    C27 C32 H32 . . 119.6 ?
    C31 C32 C27 . . 120.79(19) ?
    C31 C32 H32 . . 119.6 ?
    C29 C33 H33 . . 119.3 ?
    C34 C33 C29 . . 121.45(18) ?
    C34 C33 H33 . . 119.3 ?
    C22 C34 H34 . . 119.2 ?
    C33 C34 C22 . . 121.56(18) ?
    C33 C34 H34 . . 119.2 ?
    S3 C35 H35A . . 109.5 ?
    S3 C35 H35B . . 109.5 ?
    S3 C35 H35C . . 109.5 ?
    H35A C35 H35B . . 109.5 ?
    H35A C35 H35C . . 109.5 ?
    H35B C35 H35C . . 109.5 ?
    S3 C36 H36A . . 109.5 ?
    S3 C36 H36B . . 109.5 ?
    S3 C36 H36C . . 109.5 ?
    H36A C36 H36B . . 109.5 ?
    H36A C36 H36C . . 109.5 ?
    H36B C36 H36C . . 109.5 ?
loop_
    _geom_torsion_atom_site_label_1
    _geom_torsion_atom_site_label_2
    _geom_torsion_atom_site_label_3
    _geom_torsion_atom_site_label_4
    _geom_torsion_site_symmetry_1
    _geom_torsion_site_symmetry_2
    _geom_torsion_site_symmetry_3
    _geom_torsion_site_symmetry_4
    _geom_torsion
    _geom_torsion_publ_flag
    Cu1 O1 C1 O2 . . . . 0.3(3) ?
    Cu1 O1 C1 C2 . . . . -178.52(11) ?
    Cu1 O2 C1 O1 2_766 . . . 0.5(3) ?
    Cu1 O2 C1 C2 2_766 . . . 179.35(12) ?
    Cu1 O3 C18 O4 . . . . 1.9(2) ?
    Cu1 O3 C18 C19 . . . . -173.80(11) ?
    Cu1 O4 C18 O3 2_766 . . . -4.8(3) ?
    Cu1 O4 C18 C19 2_766 . . . 171.03(11) ?
    O1 C1 C2 C3 . . . . 27.4(2) ?
    O1 C1 C2 C7 . . . . -152.14(18) ?
    O2 C1 C2 C3 . . . . -151.58(17) ?
    O2 C1 C2 C7 . . . . 28.9(3) ?
    O3 C18 C19 C20 . . . . 155.26(16) ?
    O3 C18 C19 C24 . . . . -19.7(2) ?
    O4 C18 C19 C20 . . . . -20.8(2) ?
    O4 C18 C19 C24 . . . . 164.21(16) ?
    C1 C2 C3 C4 . . . . 179.28(16) ?
    C1 C2 C7 C6 . . . . 177.40(16) ?
    C1 C2 C7 C8 . . . . 0.3(3) ?
    C2 C3 C4 C5 . . . . 3.1(3) ?
    C2 C7 C8 C9 . . . . 177.8(2) ?
    C3 C2 C7 C6 . . . . -2.1(3) ?
    C3 C2 C7 C8 . . . . -179.20(18) ?
    C3 C4 C5 C6 . . . . -1.5(3) ?
    C3 C4 C5 C14 . . . . 176.21(17) ?
    C4 C5 C6 C7 . . . . -1.7(3) ?
    C4 C5 C6 C11 . . . . 178.10(17) ?
    C4 C5 C14 C13 . . . . -176.44(19) ?
    C5 C6 C7 C2 . . . . 3.5(3) ?
    C5 C6 C7 C8 . . . . -179.18(17) ?
    C5 C6 C11 C10 . . . . 178.02(18) ?
    C5 C6 C11 C12 . . . . -1.9(3) ?
    C6 C5 C14 C13 . . . . 1.3(3) ?
    C6 C7 C8 C9 . . . . 0.6(3) ?
    C6 C11 C12 C13 . . . . 2.0(3) ?
    C6 C11 C12 C15 . . . . -178.66(18) ?
    C7 C2 C3 C4 . . . . -1.2(3) ?
    C7 C6 C11 C10 . . . . -2.2(3) ?
    C7 C6 C11 C12 . . . . 177.90(17) ?
    C7 C8 C9 C10 . . . . -1.1(3) ?
    C8 C9 C10 C11 . . . . 0.0(3) ?
    C8 C9 C10 C17 . . . . -178.7(2) ?
    C9 C10 C11 C6 . . . . 1.7(3) ?
    C9 C10 C11 C12 . . . . -178.40(19) ?
    C9 C10 C17 C16 . . . . 177.4(2) ?
    C10 C11 C12 C13 . . . . -177.94(19) ?
    C10 C11 C12 C15 . . . . 1.4(3) ?
    C11 C6 C7 C2 . . . . -176.30(17) ?
    C11 C6 C7 C8 . . . . 1.0(3) ?
    C11 C10 C17 C16 . . . . -1.3(4) ?
    C11 C12 C13 C14 . . . . -0.4(3) ?
    C11 C12 C15 C16 . . . . -2.3(3) ?
    C12 C13 C14 C5 . . . . -1.3(3) ?
    C12 C15 C16 C17 . . . . 1.3(4) ?
    C13 C12 C15 C16 . . . . 177.1(2) ?
    C14 C5 C6 C7 . . . . -179.52(16) ?
    C14 C5 C6 C11 . . . . 0.3(3) ?
    C15 C12 C13 C14 . . . . -179.7(2) ?
    C15 C16 C17 C10 . . . . 0.5(4) ?
    C17 C10 C11 C6 . . . . -179.6(2) ?
    C17 C10 C11 C12 . . . . 0.3(3) ?
    C18 C19 C20 C21 . . . . -170.08(16) ?
    C18 C19 C24 C23 . . . . 168.60(15) ?
    C18 C19 C24 C25 . . . . -12.7(3) ?
    C19 C20 C21 C22 . . . . 0.6(3) ?
    C19 C24 C25 C26 . . . . 179.09(16) ?
    C20 C19 C24 C23 . . . . -6.3(2) ?
    C20 C19 C24 C25 . . . . 172.45(16) ?
    C20 C21 C22 C23 . . . . -4.9(3) ?
    C20 C21 C22 C34 . . . . 174.44(17) ?
    C21 C22 C23 C24 . . . . 3.6(2) ?
    C21 C22 C23 C28 . . . . -177.99(16) ?
    C21 C22 C34 C33 . . . . 179.60(18) ?
    C22 C23 C24 C19 . . . . 1.9(2) ?
    C22 C23 C24 C25 . . . . -176.86(15) ?
    C22 C23 C28 C27 . . . . 178.38(15) ?
    C22 C23 C28 C29 . . . . -2.4(2) ?
    C23 C22 C34 C33 . . . . -1.0(3) ?
    C23 C24 C25 C26 . . . . -2.2(2) ?
    C23 C28 C29 C30 . . . . -179.02(17) ?
    C23 C28 C29 C33 . . . . 0.6(3) ?
    C24 C19 C20 C21 . . . . 5.2(3) ?
    C24 C23 C28 C27 . . . . -3.2(2) ?
    C24 C23 C28 C29 . . . . 175.97(16) ?
    C24 C25 C26 C27 . . . . -2.0(3) ?
    C25 C26 C27 C28 . . . . 3.7(3) ?
    C25 C26 C27 C32 . . . . -176.59(17) ?
    C26 C27 C28 C23 . . . . -1.0(2) ?
    C26 C27 C28 C29 . . . . 179.83(16) ?
    C26 C27 C32 C31 . . . . 179.91(18) ?
    C27 C28 C29 C30 . . . . 0.2(3) ?
    C27 C28 C29 C33 . . . . 179.83(16) ?
    C28 C23 C24 C19 . . . . -176.43(15) ?
    C28 C23 C24 C25 . . . . 4.8(2) ?
    C28 C27 C32 C31 . . . . -0.3(3) ?
    C28 C29 C30 C31 . . . . -0.2(3) ?
    C28 C29 C33 C34 . . . . 1.0(3) ?
    C29 C30 C31 C32 . . . . -0.1(3) ?
    C29 C33 C34 C22 . . . . -0.8(3) ?
    C30 C29 C33 C34 . . . . -179.34(19) ?
    C30 C31 C32 C27 . . . . 0.4(3) ?
    C32 C27 C28 C23 . . . . 179.27(16) ?
    C32 C27 C28 C29 . . . . 0.1(3) ?
    C33 C29 C30 C31 . . . . -179.79(19) ?
    C34 C22 C23 C24 . . . . -175.77(16) ?
    C34 C22 C23 C28 . . . . 2.6(2) ?
    C35 S3 O5 Cu1 . . . . 84.29(13) ?
    C36 S3 O5 Cu1 . . . . -173.01(10) ?
_shelx_space_group_comment
;
 The symmetry employed
 for this shelxl
 refinement is uniquely
 defined by the
 following loop, which
 should always be
 used as a
 source of symmetry
 information in preference
 to the above
 space-group names. They
 are only intended
 as comments.
;
_shelx_estimated_absorpt_T_min     0.778
_shelx_estimated_absorpt_T_max     0.818
_shelx_hkl_file
;
   0   0  -1 192001. 7159.78  93
   0   0   1 188645. 7160.88  95
   0   0  -1 175738. 7167.48 105
   0   0   1 178306. 7157.16  24
   0   0   1 187478. 7156.32  22
   0   0   1 186682. 7161.02 104
   0   0   1 185722. 7161.18 103
   0   0   1 192554. 7161.01  97
   0   0   1 190439. 7148.60  28
   0   0  -1 187056. 7159.15  92
   0   0  -1 176136. 7164.43 106
   0   0  -1 194416. 7159.93  94
   0   0   1 187301. 7161.00  99
   0   0  -1 160071. 7166.65  98
   0   0  -1 186735. 7157.03  31
   0   0   1 187927. 7157.18 108
   0   0  -1 175410. 7165.37 101
   0   0  -1 165760. 7160.94 107
   0   0  -1 172479. 7168.59 100
   0   0  -1 191457. 7159.55  91
   0   0  -2 21691.0 839.847  91
   0   0  -2 18805.5 848.241 101
   0   0  -2 21013.8 849.228 107
   0   0   2 21437.7 845.688 104
   0   0   2 20620.6 843.421  99
   0   0  -2 21991.5 840.906  93
   0   0   2 20466.3 844.325 103
   0   0  -2 19616.1 847.471 109
   0   0  -2 19239.5 847.885 106
   0   0  -2 18532.7 826.959  36
   0   0   2 21018.4 843.717  95
   0   0  -2 16769.1 848.696  98
   0   0   2 19510.6 831.020  24
   0   0  -2 19843.6 832.642  31
   0   0   2 20332.6 833.245 108
   0   0   2 21173.9 843.276  97
   0   0  -2 19026.0 851.352 105
   0   0  -2 17544.7 848.962 100
   0   0   2 21583.0 843.613  35
   0   0   2 21054.2 833.177  22
   0   0  -2 21771.7 840.429  92
   0   0   2 20540.3 816.789  28
   0   0  -2 21834.3 839.907  94
   0   0  -3 6591.66 389.353  98
   0   0  -3 7921.26 373.423  94
   0   0  -3 7821.62 372.845 112
   0   0  -3 6681.76 381.024 106
   0   0   3 8197.65 382.099  35
   0   0   3 7689.47 379.642 104
   0   0  -3 7186.99 392.751 100
   0   0   3 7258.85 366.869 111
   0   0   3 7496.72 366.382 113
   0   0   3 8429.27 374.134 108
   0   0  -3 8449.92 378.639  93
   0   0  -3 7902.04 373.506  92
   0   0  -3 7839.91 380.476  37
   0   0   3 7587.59 365.021  24
   0   0   3 7844.71 379.184  42
   0   0   3 7892.81 366.000  22
   0   0   3 7728.06 379.355  99
   0   0  -3 7245.07 359.988  36
   0   0  -3 8128.36 375.260  91
   0   0   3 8011.09 379.170  97
   0   0   3 7324.62 333.250  34
   0   0   3 8013.47 381.147  95
   0   0  -3 7302.70 392.736 105
   0   0  -3 7571.91 392.627 101
   0   0  -3 8253.98 373.869  31
   0   0  -3 7658.91 384.778 107
   0   0   3 7834.25 343.453  28
   0   0  -3 8011.25 382.782  38
   0   0  -3 7987.70 390.373 109
   0   0   3 7582.81 379.543 103
   0   0  -4 5357.39 332.474 105
   0   0  -4 5723.90 308.145  91
   0   0  -4 5500.23 322.843 107
   0   0   4 5613.54 313.157  97
   0   0  -4 5493.40 310.723  46
   0   0   4 5276.95 312.202 104
   0   0  -4 5334.44 321.558 109
   0   0  -4 5520.35 314.924  37
   0   0  -4 6019.51 312.393  94
   0   0   4 5468.90 314.054  95
   0   0  -4 4789.49 326.494  98
   0   0  -4 5228.21 323.649  44
   0   0   4 5706.27 306.931 108
   0   0   4 5496.58 314.056  99
   0   0   4 5194.77 310.364  35
   0   0  -4 6131.81 313.190  92
   0   0   4 5677.77 298.623 114
   0   0  -4 4730.75 315.174 106
   0   0  -4 5701.08 306.933 112
   0   0   4 5729.80 322.655 103
   0   0   4 5424.60 302.605 111
   0   0   4 6049.80 326.932  48
   0   0   4 6075.06 317.165  40
   0   0   4 5757.61 315.921 118
   0   0  -4 5068.60 324.548 101
   0   0  -4 6107.71 313.652  93
   0   0   4 5229.53 297.425  24
   0   0  -4 4811.27 326.962 100
   0   0  -4 5229.10 312.922  38
   0   0   4 5254.66 298.446 115
   0   0   4 5260.98 310.534  42
   0   0  -5 51856.5 2241.93  38
   0   0  -5 58440.8 2237.14  92
   0   0   5 54459.1 2250.86  48
   0   0   5 50049.0 2229.25  42
   0   0   5 53682.0 2245.31 103
   0   0   5 51620.8 2214.28 108
   0   0   5 54122.8 2249.33  49
   0   0   5 55041.5 2242.77 118
   0   0  -5 50012.1 2276.72  98
   0   0   5 56090.4 2242.99  97
   0   0  -5 51384.1 2258.71  44
   0   0  -5 50575.7 2232.84  37
   0   0  -5 60163.3 2240.62  93
   0   0  -5 53225.4 2249.15 107
   0   0   5 55351.5 2244.10  99
   0   0  -5 48110.5 2252.65 106
   0   0  -5 58828.0 2237.22  94
   0   0   5 54920.0 2245.10 104
   0   0  -5 49656.5 2257.81 101
   0   0   5 53736.5 2238.21  35
   0   0  -5 50942.4 2275.65 100
   0   0  -5 54574.1 2257.79 109
   0   0   5 56603.6 2231.93 111
   0   0   5 54619.2 2240.31  95
   0   0   5 52560.1 2231.18  40
   0   0  -5 50799.5 2267.98 105
   0   0  -5 57587.0 2232.87  91
   0   0  -5 53929.3 2260.73  52
   0   0   6 1444.08 169.317  99
   0   0  -6 1420.45 173.733 107
   0   0   6 1404.19 171.793  48
   0   0   6 1505.52 171.362  35
   0   0   6 1341.85 163.060  42
   0   0   6 1372.89 169.105 104
   0   0  -6 1170.32 168.188 105
   0   0  -6 1112.40 173.305  98
   0   0  -6 1420.30 157.023  91
   0   0   6 1254.57 160.392 102
   0   0  -6 1574.40 180.416 109
   0   0  -6 1436.72 168.928  37
   0   0   6 1432.89 164.653  40
   0   0  -6 1283.34 181.098  44
   0   0  -6 1444.88 159.928  92
   0   0  -6 1335.61 153.892  94
   0   0  -6 1428.50 185.531 101
   0   0  -6 1014.95 157.119  52
   0   0   6 1184.78 154.662  97
   0   0   6 1871.53 184.737 118
   0   0  -6 1301.18 161.318  38
   0   0  -6 1667.64 167.988  93
   0   0  -6 1152.78 173.773  96
   0   0   6 1346.71 174.241  49
   0   0  -6 1078.29 166.643 100
   0   0   6 1525.03 162.002 108
   0   0   6 1512.01 172.806  95
   0   0  -7 32985.8 1513.07  52
   0   0   7 34364.1 1516.84 135
   0   0  -7 32208.0 1509.71  67
   0   0  -7 32314.8 1517.08  72
   0   0   7 34323.6 1515.25  49
   0   0   7 33245.3 1503.81 126
   0   0   7 34801.9 1523.73 125
   0   0  -7 35209.5 1541.97  44
   0   0   7 34217.6 1513.67  48
   0   0   7 31467.5 1480.62  35
   0   0   7 32878.5 1495.07 104
   0   0   7 31896.7 1486.37  97
   0   0  -7 38048.2 1497.78  94
   0   0  -7 28206.9 1488.58 153
   0   0  -7 30862.7 1509.84 130
   0   0   7 31552.4 1480.76  42
   0   0  -7 31848.9 1529.73 101
   0   0   7 33651.2 1495.11 102
   0   0  -7 31418.2 1499.18  71
   0   0  -7 29585.6 1499.78 131
   0   0   7 35371.0 1515.39 147
   0   0  -7 28203.3 1514.18  96
   0   0   7 32479.3 1515.70 146
   0   0  -7 29191.7 1498.27 150
   0   0   7 33120.8 1497.66  99
   0   0   7 32494.9 1489.84  95
   0   0  -7 38491.8 1503.19  93
   0   0  -7 28219.1 1478.00 152
   0   0  -7 28934.8 1496.44 129
   0   0  -7 28130.7 1478.42 122
   0   0  -7 32960.0 1542.99 105
   0   0  -7 37910.2 1498.70  92
   0   0   7 38855.2 1527.96 118
   0   0  -7 32374.1 1503.88 143
   0   0   7 33496.1 1509.25 136
   0   0  -7 36669.0 1525.44 107
   0   0   7 33118.5 1507.23 142
   0   0   7 31757.5 1492.33  69
   0   0  -7 34112.5 1556.03 100
   0   0  -7 35961.5 1490.50  91
   0   0  -7 29266.4 1529.41  98
   0   0  -7 25229.4 1464.75 128
   0   0  -7 30607.2 1504.98 149
   0   0  -7 32689.7 1507.54 138
   0   0   7 32933.8 1510.08  59
   0   0  -7 28255.4 1487.90 132
   0   0  -7 30741.9 1494.23  83
   0   0  -7 32991.9 1516.97 109
   0   0   7 36513.1 1530.83 134
   0   0   7 33246.2 1505.77 124
   0   0  -8 6534.25 537.146  98
   0   0  -8 6621.67 502.304 122
   0   0   8 6918.97 494.108  99
   0   0  -8 6238.28 522.525  96
   0   0   8 7598.90 523.239 125
   0   0  -8 7272.47 512.856 143
   0   0  -8 7761.01 529.524  71
   0   0  -8 8072.40 500.450  91
   0   0   8 8533.81 537.273  65
   0   0  -8 6736.04 506.689  67
   0   0  -8 6683.43 501.264 138
   0   0   8 7038.15 497.530  95
   0   0   8 7234.95 509.270 136
   0   0   8 8241.66 537.898 134
   0   0  -8 5669.42 480.115 128
   0   0  -8 7430.90 542.113 101
   0   0   8 7856.51 520.385 126
   0   0   8 7089.40 496.315  35
   0   0  -8 8126.93 503.560  92
   0   0   8 7005.04 495.443  97
   0   0   8 7375.91 515.296  59
   0   0   8 7004.56 496.336 104
   0   0   8 7970.39 524.244  48
   0   0  -8 7569.84 534.285  44
   0   0   8 6778.30 498.350 147
   0   0  -8 6487.99 511.813 131
   0   0  -8 6152.23 499.690 150
   0   0  -8 8664.60 514.491  90
   0   0   8 6830.03 488.357  42
   0   0  -8 5698.25 490.011 132
   0   0   8 7895.85 521.568 124
   0   0  -8 7016.42 511.890 152
   0   0  -8 7431.05 522.582  52
   0   0  -8 7281.11 544.036 105
   0   0  -8 6323.17 503.883 129
   0   0   8 7885.01 516.990 118
   0   0  -8 8076.48 540.826 109
   0   0  -8 7258.18 528.212  72
   0   0   8 7845.57 514.323 102
   0   0   8 7758.18 521.894 135
   0   0  -8 8161.55 504.278  94
   0   0  -8 8071.19 501.625  93
   0   0   8 7081.71 504.839  49
   0   0   8 7914.28 524.483 142
   0   0  -8 6620.74 509.775 149
   0   0  -8 6639.22 512.029 153
   0   0  -8 7369.63 513.914  83
   0   0  -8 7305.08 533.297 130
   0   0   8 7067.94 515.808 146
   0   0  -8 7733.87 511.379 107
   0   0  -8 7406.13 554.190 100
   0   0   8 7598.47 514.738  69
   0   0  -9 52.5569 97.3046 129
   0   0  -9 86.0749 101.715  98
   0   0   9 112.000 95.7755 102
   0   0  -9-26.4809 93.8819 130
   0   0  -9 145.978 80.3822  93
   0   0   9 68.7236 91.6236  69
   0   0  -9 104.452 80.5224  92
   0   0   9 22.0657 74.6011  42
   0   0  -9 166.771 91.8780  90
   0   0  -9 111.693 103.392 100
   0   0  -9 27.7738 83.9778 105
   0   0  -9 73.9567 95.0116  52
   0   0  -9 78.6099 104.797 149
   0   0  -9-72.7752 106.908 138
   0   0  -9-24.5202 104.836  67
   0   0  -9 51.5908 87.1997  72
   0   0   9 94.8215 107.499  59
   0   0   9 47.2899 104.206 134
   0   0  -9 25.8380 95.6747 153
   0   0  -9 72.5383 100.099  71
   0   0  -9 165.425 91.1373  94
   0   0   9 111.175 95.0701  97
   0   0   9 173.384 115.398 146
   0   0  -9 188.658 106.941 143
   0   0  -9 168.108 119.784 101
   0   0   9 23.1940 89.3949 135
   0   0   9-22.7119 80.5282 126
   0   0   9 134.738 92.9693  99
   0   0   9 45.0700 93.2947 104
   0   0  -9 57.8985 102.628  96
   0   0  -9 170.596 100.891 152
   0   0  -9 244.909 104.620  91
   0   0  -9 94.0369 100.516  83
   0   0  -9 25.8349 91.5928  44
   0   0  -9 131.980 112.852 131
   0   0  -9-25.1791 97.0413 128
   0   0   9 47.0767 75.4953  48
   0   0   9 46.1222 88.8831 124
   0   0   9 137.112 97.7074 147
   0   0   9 23.4583 86.8682  49
   0   0   9 23.3933 100.020 125
   0   0  -9 78.6681 112.112 150
   0   0   9 162.051 118.664 136
   0   0   9 134.139 92.5564  95
   0   0  -9-24.5404 90.8726 109
   0   0  10 23476.3 1201.02 135
   0   0  10 24012.3 1194.63 147
   0   0 -10 21615.6 1224.97 129
   0   0  10 22253.0 1184.17 124
   0   0 -10 18632.3 1169.65 128
   0   0 -10 21973.1 1216.37  44
   0   0 -10 21728.1 1184.77 143
   0   0 -10 22042.6 1227.74 130
   0   0  10 25140.8 1225.41  48
   0   0  10 23470.8 1217.97 146
   0   0  10 21839.3 1180.52 126
   0   0  10 23056.3 1200.25  49
   0   0 -10 21727.3 1199.17  52
   0   0 -10 22518.8 1237.08 150
   0   0  10 22600.7 1186.03  69
   0   0  10 21994.0 1182.23 136
   0   0 -10 21986.5 1198.45 138
   0   0 -10 20698.0 1179.31 109
   0   0 -10 20793.7 1192.77 152
   0   0 -10 21308.7 1215.33 153
   0   0 -10 22327.5 1229.26 149
   0   0 -10 22849.6 1214.00  67
   0   0 -10 22463.4 1200.23  71
   0   0  10 23599.2 1207.74 125
   0   0 -10 20808.1 1209.46 131
   0   0 -10 22491.4 1191.41  83
   0   0  10 23140.5 1202.55 134
   0   0  10 21821.2 1187.13  59
   0   0  11 6230.52 487.803 135
   0   0  11 6149.79 486.929  49
   0   0 -11 5844.30 509.947  44
   0   0 -11 5793.77 492.081 138
   0   0 -11 6446.90 531.367 129
   0   0 -11 6740.75 537.451 153
   0   0  11 5210.54 458.764  69
   0   0 -11 5666.58 476.988  83
   0   0 -11 6594.02 512.364  52
   0   0  11 6270.97 498.123  59
   0   0  11 5361.43 469.077  48
   0   0 -11 5613.11 508.750 150
   0   0  11 6504.97 509.509 123
   0   0 -11 5815.90 516.622 130
   0   0 -11 5718.82 483.959 143
   0   0 -11 5915.39 499.829 148
   0   0  11 6317.98 491.244 124
   0   0 -11 5999.15 505.737 152
   0   0  11 5532.88 470.081 125
   0   0 -11 6443.46 535.778 149
   0   0 -11 6010.00 497.435  67
   0   0  11 5821.16 470.688 126
   0   0  11 6320.52 496.208 134
   0   0 -11 5661.99 481.848  71
   0   0 -11 5103.05 480.331 128
   0   0  11 5821.27 481.661 136
   0   0 -11 5936.63 524.392 131
   0   0  11 7206.20 507.643 147
   0   0  11 6059.22 494.966 133
   0   0 -11 5314.61 480.301 127
   0   0  11 6101.53 496.394 146
   0   0  12 1945.35 246.839 125
   0   0 -12 2078.58 259.140  67
   0   0  12 2334.18 266.323 135
   0   0  12 1785.46 248.053 146
   0   0  12 2158.84 257.853 136
   0   0 -12 1931.68 266.310 128
   0   0  12 2229.48 264.885 123
   0   0  12 2011.47 249.519 134
   0   0  12 1907.96 245.697  69
   0   0  12 1912.16 251.311 133
   0   0 -12 2161.81 278.573 152
   0   0 -12 2298.32 295.416 129
   0   0 -12 2128.45 279.709  44
   0   0 -12 1958.12 275.395 131
   0   0  12 1990.00 245.148 126
   0   0 -12 1885.47 246.325  71
   0   0  12 1634.88 235.359  59
   0   0 -12 1850.94 254.846 127
   0   0 -12 2299.47 295.553 150
   0   0  12 1777.53 238.169 124
   0   0  12 2091.31 258.891  48
   0   0 -12 2387.73 294.681 153
   0   0 -12 1819.62 240.689 143
   0   0 -12 1865.72 270.673 149
   0   0 -12 1642.72 241.034 138
   0   0  12 1834.10 246.662  49
   0   0 -12 1690.52 246.082 148
   0   0 -12 1749.96 239.767  83
   0   0 -12 2270.80 291.788 130
   0   0 -13 10629.1 625.118 129
   0   0 -13 8767.69 557.470  71
   0   0  13 9168.00 558.437 135
   0   0 -13 9619.10 584.014 138
   0   0 -13 10203.5 601.923 152
   0   0 -13 9440.88 586.982 148
   0   0 -13 9937.02 608.574 153
   0   0 -13 8513.44 562.150  67
   0   0  13 10038.7 576.306 125
   0   0  13 9103.63 560.970 124
   0   0 -13 9100.18 589.690 128
   0   0 -13 10055.1 619.817 131
   0   0  13 9746.41 570.668 136
   0   0  13 9917.20 576.832 133
   0   0 -13 9522.11 605.615 150
   0   0 -13 9104.18 584.926 127
   0   0 -13 10839.0 633.359 130
   0   0  13 10228.0 585.014 146
   0   0  13 9543.93 566.483 134
   0   0  13 9145.27 563.349  69
   0   0  13 9457.50 559.950 126
   0   0  13 9698.26 576.794  59
   0   0  13 9640.03 571.719 123
   0   0 -13 9443.75 605.799 149
   0  -1  14 2997.96 239.801  59
   0  -1  14 3320.68 242.681 134
   0   1 -14 3505.84 265.801 128
   0  -1  14 3370.72 247.654 133
   0   1 -14 3070.39 262.883 150
   0  -1  14 2691.74 229.505 146
   0   1 -14 2981.48 249.564 148
   0   1 -14 3242.04 267.641 130
   0  -1  14 2730.80 227.224 136
   0  -1  14 2958.75 233.735 135
   0  -1  14 2738.02 229.183 125
   0  -1  14 3120.45 235.253  69
   0   1 -14 3223.92 266.217 129
   0   1 -14 3505.43 272.630 153
   0  -1  14 2728.49 228.791 124
   0   1 -14 2784.66 243.465 127
   0   1 -14 3269.20 259.533 152
   0  -1  14 2920.55 235.586 123
   0   1 -13 10903.7 669.335 152
   0   1 -13 11810.3 673.137 138
   0  -1  13 11405.7 648.770 124
   0  -1  13 11039.9 654.188 146
   0  -1  13 11562.0 655.624 125
   0   1 -13 11142.5 685.586 153
   0   1 -13 11540.1 694.683 129
   0  -1  13 12428.1 672.869 123
   0  -1  13 11836.7 654.825 136
   0   1 -13 10657.6 662.489 127
   0   1 -13 11478.4 664.390 143
   0  -1  13 10066.5 629.512  69
   0  -1  13 11016.0 643.297 135
   0   1 -13 11001.1 677.328 128
   0  -1  13 11788.2 665.396 133
   0   1 -13 11770.3 702.526 130
   0  -1  13 11343.0 659.514  59
   0   1 -13 10468.6 659.768 148
   0   1 -13 12096.6 671.434  67
   0   1 -13 11242.3 691.730 149
   0   1 -13 11104.3 690.133 150
   0   1 -13 10960.0 662.267  71
   0  -1  13 10584.8 639.835 134
   0   1 -13 11053.5 687.539 131
   0  -1  13 11000.5 641.555 126
   0   1 -12 1339.85 239.897 129
   0   1 -12 1265.87 216.049 148
   0  -1  12 1585.06 223.551 125
   0   1 -12 1036.20 217.997 131
   0  -1  12 1393.57 216.279 124
   0  -1  12 1352.81 212.906 136
   0   1 -12 1369.62 231.243 153
   0  -1  12 1068.66 195.939  59
   0  -1  12 1274.77 209.287 123
   0  -1  12 1537.98 221.977 126
   0   1 -12 1410.89 235.147 128
   0   1 -12 1564.03 247.042 152
   0  -1  12 1359.72 213.310 134
   0  -1  12 960.107 183.551  49
   0   1 -12 999.012 206.474 150
   0   1 -12 1207.06 215.183 127
   0   1 -12 1108.18 211.649  71
   0  -1  12 1297.79 203.981  69
   0   1 -12 1084.34 208.083  52
   0  -1  12 1548.47 214.600 147
   0   1 -12 1133.86 225.420 149
   0  -1  12 1236.22 208.984 133
   0   1 -12 1252.67 222.903  44
   0  -1  12 1331.69 209.009  48
   0   1 -12 1157.84 206.272 138
   0   1 -12 1354.48 235.669 130
   0  -1  12 1226.21 203.109 135
   0   1 -12 1105.45 195.228  67
   0   1 -12 1251.94 209.274 143
   0   1 -12 1095.17 212.329  72
   0  -1  12 1557.82 228.876 146
   0   1 -11 3347.88 367.851  44
   0   1 -11 2951.49 355.350  72
   0   1 -11 3673.76 379.422  71
   0   1 -11 3793.87 385.670 152
   0   1 -11 3343.07 374.600 153
   0  -1  11 3139.41 349.622 146
   0   1 -11 2924.15 357.184 131
   0  -1  11 3812.02 365.731  48
   0  -1  11 3096.88 342.377 134
   0  -1  11 3559.11 357.383 125
   0  -1  11 3281.20 346.711 136
   0   1 -11 3654.72 367.907  67
   0  -1  11 3530.00 354.862 135
   0  -1  11 3358.47 345.489 126
   0  -1  11 3630.52 360.064  49
   0  -1  11 3980.18 371.002 147
   0   1 -11 3379.75 379.436 150
   0  -1  11 3522.80 362.965  59
   0   1 -11 3581.45 373.719 143
   0   1 -11 2595.94 316.875  83
   0  -1  11 3250.26 341.162  69
   0   1 -11 3789.92 398.698 130
   0   1 -11 3699.11 388.133 128
   0   1 -11 3688.90 396.140 129
   0   1 -11 3211.09 358.418  52
   0  -1  11 3752.68 360.646 124
   0   1 -11 3448.02 380.502 149
   0   1 -11 3295.22 363.753 138
   0  -1  10 23188.6 1195.95 134
   0   1 -10 22003.1 1216.76 150
   0  -1  10 20558.7 1145.66  97
   0  -1  10 20238.8 1152.14  99
   0   1 -10 18835.3 1201.38  96
   0   1 -10 20878.2 1200.16 131
   0   1 -10 21090.2 1204.82 149
   0  -1  10 22073.6 1172.26 102
   0   1 -10 20975.6 1206.67 130
   0   1 -10 22431.1 1209.61  52
   0  -1  10 22653.1 1182.10 135
   0   1 -10 22086.1 1201.39 109
   0   1 -10 21315.2 1173.98  67
   0   1 -10 21411.7 1157.38  83
   0  -1  10 21189.0 1176.92 136
   0   1 -10 25447.8 1248.18  44
   0   1 -10 22776.1 1208.11  71
   0  -1  10 21712.3 1154.94  42
   0  -1  10 23690.7 1193.97 124
   0  -1  10 22842.0 1192.66 125
   0   1 -10 21425.2 1193.00 143
   0   1 -10 19762.7 1218.84  98
   0   1 -10 28026.1 1225.89  90
   0  -1  10 22608.6 1173.69 147
   0   1 -10 25407.2 1200.35  93
   0  -1  10 20331.3 1151.06 104
   0   1 -10 25888.7 1209.20  92
   0   1 -10 21771.3 1211.08 129
   0   1 -10 19244.5 1165.55 128
   0  -1  10 22776.0 1185.12  48
   0   1 -10 22013.8 1191.20 138
   0  -1  10 26048.0 1210.72  65
   0   1 -10 24455.4 1184.08  91
   0   1 -10 21073.3 1202.73 153
   0  -1  10 21312.0 1169.19 126
   0  -1  10 21251.9 1164.03  69
   0   1 -10 21169.2 1224.99 101
   0  -1  10 22619.9 1179.27  49
   0   1 -10 19016.6 1153.14 152
   0   1 -10 20738.4 1195.13  72
   0   1 -10 21610.1 1234.42 105
   0   1 -10 26086.4 1207.36  94
   0  -1  10 22325.0 1184.31  59
   0  -1  10 19911.1 1147.60  95
   0  -1  10 23218.2 1208.60 146
   0   1 -10 21334.5 1232.41 100
   0   1  -9 8729.72 600.462 143
   0  -1   9 8318.67 579.803  65
   0  -1   9 8896.76 586.480  69
   0  -1   9 8759.65 578.545 102
   0   1  -9 6788.40 560.249 153
   0  -1   9 9094.58 592.681 124
   0   1  -9 8568.13 596.784  71
   0  -1   9 9417.66 598.351  49
   0   1  -9 9422.89 621.860 109
   0   1  -9 8384.85 601.662  72
   0   1  -9 7633.81 575.816 128
   0  -1   9 9143.11 597.885  59
   0  -1   9 9286.65 599.105 136
   0   1  -9 6909.86 556.254 122
   0  -1   9 8758.38 601.165 146
   0   1  -9 6954.85 567.921 129
   0   1  -9 7700.39 565.862  67
   0  -1   9 8468.87 570.854  97
   0  -1   9 8582.13 579.262 126
   0  -1   9 8843.17 593.206 134
   0   1  -9 9060.04 578.016  93
   0   1  -9 7264.51 566.884  44
   0  -1   9 8162.79 561.821  35
   0  -1   9 9314.22 597.242  48
   0   1  -9 9967.42 597.023  90
   0  -1   9 8599.71 582.699 142
   0   1  -9 8411.15 627.636 100
   0   1  -9 7215.69 564.629  52
   0   1  -9 8243.61 612.421 101
   0   1  -9 7966.91 616.285 105
   0   1  -9 10082.5 593.760  91
   0   1  -9 6908.92 563.478 132
   0   1  -9 9007.31 604.499 138
   0   1  -9 7798.24 590.032 130
   0   1  -9 7086.30 567.468 149
   0  -1   9 7625.59 551.527  95
   0  -1   9 9702.10 609.873 125
   0  -1   9 8984.97 576.062 118
   0  -1   9 9643.17 606.201 135
   0  -1   9 7796.29 556.896  99
   0  -1   9 9156.55 590.231 147
   0   1  -9 8529.59 607.938 150
   0   1  -9 9864.83 594.650  92
   0   1  -9 7443.14 583.058 131
   0   1  -9 8102.26 564.551  83
   0   1  -9 7458.84 562.672 152
   0   1  -9 9312.66 582.603  94
   0   1  -9 7515.39 600.476  96
   0  -1   9 7931.76 554.651  42
   0  -1   9 7872.81 560.400 104
   0   1  -9 7838.58 622.635  98
   0   1  -8 10991.5 680.411  71
   0  -1   8 11142.3 687.063 146
   0   1  -8 13308.9 687.487  92
   0   1  -8 10331.4 682.484 130
   0   1  -8 10599.3 680.136 150
   0   1  -8 10275.7 663.578  37
   0  -1   8 12184.8 689.229 104
   0  -1   8 12308.2 697.007 134
   0   1  -8 11597.2 716.274 101
   0  -1   8 11601.5 671.460  97
   0   1  -8 10570.6 675.996 143
   0  -1   8 11567.8 675.350  49
   0   1  -8 14221.7 698.020  90
   0  -1   8 11862.3 685.347 142
   0  -1   8 10790.3 671.168 136
   0  -1   8 11294.2 680.344 147
   0   1  -8 11435.9 691.477 109
   0  -1   8 11696.5 664.545  35
   0  -1   8 11645.1 684.485 125
   0   1  -8 13002.6 682.330  93
   0  -1   8 13484.3 717.261  65
   0  -1   8 11316.0 670.562  95
   0  -1   8 11745.3 680.332  69
   0   1  -8 9261.56 652.293 128
   0  -1   8 11342.3 674.277  48
   0  -1   8 12043.5 679.809 102
   0   1  -8 11293.0 718.893 100
   0  -1   8 11392.1 660.098  42
   0  -1   8 11147.2 659.150 118
   0   1  -8 10097.2 666.088 152
   0   1  -8 10888.5 690.256 131
   0   1  -8 11107.2 664.994  83
   0   1  -8 11355.2 731.960  98
   0  -1   8 11624.5 684.633 124
   0   1  -8 11672.2 686.690  67
   0   1  -8 10236.3 669.498 122
   0   1  -8 10152.1 670.238  44
   0   1  -8 11584.7 693.425  52
   0   1  -8 11318.7 681.538 138
   0   1  -8 13173.9 686.403  94
   0  -1   8 10767.6 663.413  99
   0  -1   8 10628.7 666.045  59
   0   1  -8 10082.4 690.559 105
   0   1  -8 10679.7 685.688 149
   0   1  -8 9997.40 672.890 129
   0   1  -8 10145.1 676.004 132
   0   1  -8 10806.9 687.718 153
   0  -1   8 11014.3 675.053 135
   0  -1   8 11516.6 680.452 126
   0   1  -8 10586.1 682.389  72
   0   1  -8 13570.7 688.740  91
   0   1  -8 8319.95 663.524  96
   0   1  -7 1848.80 222.988 143
   0   1  -7 1835.09 194.368  91
   0  -1   7 1831.14 190.769 111
   0   1  -7 1544.65 213.426  98
   0  -1   7 1741.55 200.525  95
   0  -1   7 1706.65 202.103 124
   0   1  -7 1720.06 207.921  71
   0   1  -7 1261.66 194.417 131
   0   1  -7 1576.75 205.534  52
   0   1  -7 1525.95 211.517 130
   0   1  -7 1403.15 198.786 150
   0   1  -7 1872.31 225.477 105
   0  -1   7 2049.81 222.710 125
   0   1  -7 1576.00 210.639 100
   0  -1   7 1672.66 197.521 104
   0  -1   7 1472.10 194.028 135
   0   1  -7 1395.83 204.223 149
   0  -1   7 1739.97 196.350  99
   0  -1   7 1735.33 194.815  40
   0  -1   7 1561.21 204.054 146
   0   1  -7 1447.08 198.609 109
   0   1  -7 1135.14 182.527 152
   0  -1   7 1552.53 200.831 136
   0   1  -7 2040.03 203.422  90
   0   1  -7 1605.63 204.179 122
   0  -1   7 1539.45 194.885  48
   0   1  -7 1978.06 201.153  93
   0   1  -7 1862.44 197.389  94
   0  -1   7 1877.63 213.325 126
   0   1  -7 1752.19 195.200 107
   0  -1   7 1542.74 184.428  42
   0   1  -7 2069.87 207.457  92
   0  -1   7 1847.85 200.649 118
   0   1  -7 1914.08 219.839  37
   0  -1   7 1937.45 201.886  35
   0   1  -7 1373.84 196.833 129
   0  -1   7 1634.65 202.809  59
   0  -1   7 1462.27 173.376 108
   0  -1   7 1743.84 197.105  97
   0  -1   7 1880.56 215.308 142
   0   1  -7 1278.21 191.698 128
   0   1  -7 1408.22 201.828  96
   0   1  -7 1390.06 198.040 132
   0   1  -7 1207.69 186.163 153
   0   1  -7 1775.67 208.549  44
   0  -1   7 1705.31 198.137 102
   0  -1   7 1601.31 203.793 134
   0   1  -7 1429.67 200.351 101
   0  -1   7 2009.20 210.025  49
   0  -1   6 7649.33 455.497  95
   0   1  -6 6475.24 477.739  98
   0   1  -6 7981.43 480.529  52
   0  -1   6 8528.39 463.952  40
   0   1  -6 8612.44 463.751  93
   0   1  -6 8508.31 461.288  91
   0   1  -6 6848.05 473.590 105
   0  -1   6 7764.57 454.814  42
   0   1  -6 7635.56 495.699 100
   0   1  -6 8984.94 468.941  92
   0   1  -6 6787.92 470.313 106
   0  -1   6 7593.20 455.479  99
   0  -1   6 8001.33 452.549 111
   0  -1   6 7823.79 463.754  48
   0   1  -6 8286.52 485.324 109
   0   1  -6 6666.50 455.275 112
   0  -1   6 8456.10 467.206  97
   0   1  -6 8800.35 468.917  94
   0  -1   6 7234.83 456.936 103
   0  -1   6 7504.86 457.260 104
   0  -1   6 8427.33 470.179 118
   0   1  -6 7746.88 473.082  44
   0  -1   6 7828.31 450.683  35
   0   1  -6 6886.00 468.667 101
   0   1  -6 7626.90 453.022 107
   0   1  -6 7357.33 464.519  37
   0  -1   6 7411.87 455.036  49
   0  -1   6 8365.58 446.590 108
   0  -1   5 41858.2 1747.70  48
   0  -1   5 41600.0 1745.19  99
   0  -1   5 39430.4 1737.24  40
   0   1  -5 45941.6 1756.58 107
   0  -1   5 35963.6 1708.48 108
   0  -1   5 39940.8 1741.54 104
   0   1  -5 38155.1 1773.41 100
   0  -1   5 40147.8 1743.35 118
   0   1  -5 46593.6 1752.87  93
   0   1  -5 37094.4 1773.40  98
   0  -1   5 41592.7 1738.55  42
   0  -1   5 41390.9 1733.79  35
   0   1  -5 47069.7 1752.28  92
   0   1  -5 41333.7 1764.69  52
   0  -1   5 41705.9 1742.61  97
   0   1  -5 46286.3 1750.77  94
   0   1  -5 46495.0 1750.79  91
   0  -1   5 38639.4 1731.84 111
   0   1  -5 38392.3 1759.10 106
   0  -1   5 45932.4 1759.81  49
   0   1  -5 33723.9 1735.36 112
   0   1  -5 40399.2 1754.44  37
   0   1  -5 40566.0 1761.16 109
   0  -1   5 41890.2 1745.18  95
   0  -1   5 42289.9 1751.53 103
   0  -1   5 42233.9 1721.56 114
   0   1  -5 39980.7 1758.14  44
   0   1  -5 39113.1 1771.45 105
   0   1  -5 40504.6 1769.71 101
   0   1  -4 74585.3 3078.46  44
   0   1  -4 84602.9 3066.95  93
   0  -1   4 69335.2 3049.92 114
   0   1  -4 82268.4 3063.02  91
   0   1  -4 74222.3 3074.81  37
   0  -1   4 77959.5 3062.16  42
   0   1  -4 67891.1 3065.32 112
   0   1  -4 77822.3 3065.63 107
   0  -1   4 80877.8 3071.85  48
   0  -1   4 74037.9 3053.38  35
   0  -1   4 74238.6 3059.48  40
   0  -1   4 77715.4 3066.58 104
   0  -1   4 80830.5 3057.33 108
   0  -1   4 72467.2 3036.81 113
   0   1  -4 70235.6 3052.65  45
   0   1  -4 84696.0 3066.63  94
   0   1  -4 71335.1 3080.15 101
   0  -1   4 77907.9 3063.35  97
   0  -1   4 75619.5 3063.54  99
   0   1  -4 85242.4 3067.94  92
   0  -1   4 77376.3 3026.82  28
   0  -1   4 76782.2 3068.82 103
   0  -1   4 77757.9 3058.97 111
   0   1  -4 68498.9 3084.58 100
   0  -1   4 76547.5 3066.96 118
   0   1  -4 78819.5 3084.91 109
   0   1  -4 72222.3 3086.30 105
   0   1  -4 77865.0 3056.06  38
   0  -1   4 78719.8 3065.16  95
   0   1  -4 71397.1 3077.01 106
   0   1  -4 67198.3 3086.03  98
   0   1  -3 1398.93 123.615 106
   0   1  -3 1730.88 137.805 109
   0  -1   3 1533.70 116.934 111
   0  -1   3 1392.04 114.785  95
   0   1  -3 1551.90 115.328  94
   0   1  -3 1218.93 127.112  98
   0   1  -3 1732.29 121.573  92
   0  -1   3 1591.99 118.276  97
   0   1  -3 1640.68 131.833  37
   0   1  -3 1336.13 122.905 101
   0  -1   3 1622.65 122.688 103
   0   1  -3 1544.31 115.963  93
   0  -1   3 1549.00 119.361  99
   0   1  -3 1336.21 130.687 100
   0  -1   3 1478.43 101.864  24
   0  -1   3 1381.04 111.910  35
   0   1  -3 1855.33 126.949 107
   0  -1   3 1601.69 110.323 113
   0  -1   3 1543.03 119.307 104
   0   1  -3 1675.47 118.853  91
   0   1  -3 1455.82 129.424 105
   0   1  -3 1387.04 122.825 112
   0  -1   3 1521.05 115.131 108
   0  -1   3 1389.43 105.373  14
   0  -1   2 76594.2 2924.01  35
   0  -1   2 76719.9 2895.75  22
   0  -1   2 74964.1 2923.31  99
   0  -1   2 77254.9 2923.71  97
   0   1  -2 65960.1 2928.66 112
   0   1  -2 67932.3 2897.39   1
   0   1  -2 81000.6 2925.03  94
   0   1  -2 69765.2 2904.84  23
   0   1  -2 74466.9 2919.77 107
   0  -1   2 74309.1 2923.63  27
   0   1  -2 69846.5 2936.42 105
   0   1  -2 84724.6 2905.58   2
   0   1  -2 78811.7 2923.56  91
   0   1  -2 79482.1 2924.30  93
   0   1  -2 68112.9 2929.84 106
   0  -1   2 75068.4 2925.05 103
   0   1  -2 60036.3 2932.43  98
   0  -1   2 79320.4 2928.05 108
   0  -1   2 74277.9 2921.40  16
   0   1  -2 67676.6 2903.65   3
   0   1  -2 75321.5 2939.96 109
   0  -1   2 75943.7 2923.28  95
   0   1  -2 69514.3 2932.75 101
   0   1  -2 77841.2 2923.25  92
   0  -1   2 73917.0 2923.30 104
   0   1  -2 74991.4 2899.21  20
   0   1  -2 66680.5 2936.88 100
   0  -1   2 80963.0 2921.92  14
   0  -1   1 31101.3 1399.99  13
   0   1  -1 38445.5 1418.37   9
   0   1  -1 35295.8 1408.41  20
   0  -1   1 36684.6 1406.21 104
   0   1  -1 35830.9 1415.04   3
   0   1  -1 37629.0 1405.80  93
   0   1  -1 33807.9 1409.25 106
   0   1  -1 31545.0 1407.11 102
   0   1  -1 36785.9 1415.97  23
   0  -1   1 37085.9 1405.99  95
   0   1  -1 33483.8 1414.50 100
   0   1  -1 36005.3 1419.82  21
   0  -1   1 36939.8 1406.11  99
   0  -1   1 37541.3 1407.31 103
   0   1  -1 37906.1 1405.43  13
   0   1  -1 34350.5 1411.11 101
   0   1  -1 37662.3 1405.86  92
   0   1  -1 33489.2 1412.58 105
   0  -1   1 41396.8 1420.15  11
   0  -1   1 37318.0 1406.86  96
   0  -1   1 33651.9 1392.35  26
   0   1  -1 36426.4 1410.91   2
   0  -1   1 33478.4 1401.53  30
   0   1  -1 36225.6 1404.68  91
   0   1  -1 38250.7 1405.89  94
   0  -1   1 37765.6 1412.55  18
   0   1  -1 35632.5 1408.62   1
   0  -1   1 33490.9 1407.46  17
   0   1   0 38214.9 1488.18   1
   0   1   0 38099.5 1493.36   3
   0   1   0 37902.8 1489.60   2
   0   1   0 38352.3 1493.20  23
   0   1   0 36719.6 1486.53  20
   0   1   0 40527.6 1493.52  24
   0   1   0 36447.3 1486.85  21
   0   1   0 39328.6 1490.08  22
   0   1   0 37210.8 1484.87   8
   0  -1   0 35566.5 1483.71   8
   0  -1  -1 40406.4 1579.45  25
   0   1   1 36331.0 1556.40   1
   0   1   1 36455.8 1559.75   3
   0   1   1 41501.4 1559.79   2
   0  -1  -1 38526.7 1572.08 105
   0  -1  -1 39396.7 1561.76  93
   0   1   1 37295.4 1570.92  12
   0  -1  -1 39762.5 1576.18  33
   0  -1  -1 41053.8 1550.71  89
   0   1   1 33769.8 1568.30   8
   0  -1  -1 41573.4 1551.36  10
   0   1   1 40687.7 1566.16 103
   0   1   1 41291.1 1565.58  95
   0   1   1 41409.8 1583.73  22
   0  -1  -1 42665.3 1543.22  15
   0   1   1 37631.2 1554.38  20
   0  -1  -1 39114.7 1571.95 101
   0  -1  -1 42943.1 1572.31  19
   0   1   1 39408.0 1564.75  99
   0   1   1 26443.7 1563.04 108
   0   1   1 41283.6 1581.91  24
   0  -1  -1 43190.1 1558.39  32
   0  -1  -1 37284.2 1569.59 106
   0  -1  -1 42756.3 1545.27  29
   0   1   1 42082.1 1565.86  97
   0   1   1 37511.4 1572.45  90
   0  -1  -1 39776.1 1578.87 107
   0   1   1 36352.0 1560.52  23
   0  -1  -1 37993.0 1572.17 100
   0   1   1 39813.4 1564.84 104
   0  -1  -1 35822.6 1571.85  98
   0  -1  -1 40802.6 1562.36  91
   0  -1  -1 40284.2 1562.13  94
   0  -1  -2 15074.9 668.229 105
   0   1   2 16406.5 669.144  22
   0  -1  -2 17485.9 664.592 109
   0  -1  -2 16362.3 674.395  33
   0  -1  -2 14077.3 662.779 107
   0   1   2 16622.1 656.340  97
   0  -1  -2 14729.8 670.287 100
   0  -1  -2 16050.1 649.895  91
   0   1   2 15315.9 655.186 103
   0  -1  -2 16344.8 673.371  25
   0  -1  -2 16452.9 650.720  94
   0  -1  -2 14970.4 663.123 106
   0  -1  -2 15656.0 664.562  31
   0  -1  -2 15101.7 647.028  92
   0   1   2 14620.5 615.628  10
   0   1   2 13002.9 618.882  89
   0   1   2 15733.9 655.191  99
   0   1   2 15865.4 649.805 108
   0  -1  -2 15956.1 649.598  93
   0   1   2 15502.2 659.934  35
   0  -1  -2 15371.7 667.258 101
   0   1   2 14814.1 645.476 111
   0   1   2 14829.9 614.278  20
   0   1   2 16057.5 655.608  95
   0   1   2 15512.0 620.268   3
   0   1   2 15852.6 665.602  24
   0  -1  -2 14346.6 671.563  98
   0   1   2 15716.7 655.651 104
   0   1   3 15528.5 682.593  99
   0  -1  -3 16238.9 676.419  37
   0  -1  -3 15877.0 671.625  93
   0   1   3 15597.6 686.869  35
   0  -1  -3 14904.4 697.224 107
   0  -1  -3 15060.9 694.552  38
   0  -1  -3 15217.1 668.644  92
   0   1   3 15052.9 680.710 103
   0   1   3 15852.4 671.808 108
   0   1   3 14960.4 682.469  24
   0  -1  -3 16168.0 671.847  91
   0   1   3 15380.1 680.116  95
   0   1   3 15307.5 681.156 104
   0   1   3 14629.6 668.439 111
   0  -1  -3 14171.6 697.550 100
   0  -1  -3 13244.7 696.608  98
   0  -1  -3 15182.3 700.802 105
   0  -1  -3 15893.4 671.188  94
   0  -1  -3 13825.0 686.983 106
   0   1   3 14826.7 687.023  22
   0   1   3 15051.5 684.021  42
   0  -1  -3 15524.8 686.860 109
   0  -1  -3 15334.4 687.444  31
   0  -1  -3 14349.0 691.479 101
   0   1   3 15551.4 678.961  97
   0   1   4 7517.47 388.280 111
   0  -1  -4 7906.96 390.996  91
   0   1   4 7341.47 399.540  95
   0  -1  -4 7356.96 419.713 107
   0  -1  -4 7662.39 389.150  92
   0  -1  -4 8268.92 419.111 109
   0  -1  -4 7295.19 415.765  38
   0   1   4 7080.47 395.846  24
   0  -1  -4 6794.68 414.580 100
   0   1   4 7196.55 395.882  22
   0   1   4 7599.46 403.326  99
   0   1   4 8106.56 407.675  97
   0   1   4 7141.35 401.318  42
   0   1   4 7896.58 404.643 118
   0   1   4 8264.00 420.418  48
   0  -1  -4 7368.08 419.011 106
   0  -1  -4 6763.40 413.047 105
   0  -1  -4 7573.10 422.764  44
   0   1   4 7940.70 409.921 103
   0   1   4 7953.64 408.874 104
   0  -1  -4 7720.97 388.550  93
   0   1   4 6991.91 386.437  40
   0   1   4 6563.21 380.518 108
   0  -1  -4 7567.73 407.541  31
   0  -1  -4 6823.20 412.755 101
   0   1   4 6352.75 391.354  35
   0  -1  -4 6837.35 423.508  98
   0  -1  -4 8057.18 392.535  94
   0  -1  -5 9475.18 518.746  46
   0   1   5 9606.54 517.979  48
   0   1   5 9633.14 515.819  35
   0  -1  -5 8765.72 522.028 105
   0   1   5 9111.42 500.804  99
   0  -1  -5 9815.14 490.070  94
   0   1   5 9577.10 517.112  49
   0  -1  -5 9493.39 505.070  31
   0  -1  -5 7302.10 500.726  96
   0  -1  -5 9537.73 532.154  44
   0  -1  -5 8502.56 527.195  98
   0  -1  -5 9891.39 490.052  93
   0  -1  -5 9223.77 519.017  52
   0  -1  -5 8994.57 522.762 101
   0   1   5 8397.64 495.962  42
   0  -1  -5 9571.59 486.082  92
   0   1   5 8838.81 478.398 108
   0  -1  -5 9436.06 524.355  38
   0  -1  -5 9621.91 529.355 107
   0   1   5 8712.63 487.279  40
   0   1   5 9671.04 490.479 111
   0   1   5 9317.35 503.085  95
   0  -1  -5 9492.33 519.135 109
   0  -1  -5 9002.23 526.503 100
   0  -1  -5 9937.74 491.009  91
   0   1   5 9426.49 503.068  97
   0   1   5 8661.75 494.944 104
   0   1   5 8181.32 485.162 118
   0   1   5 9602.94 507.574 102
   0   1   6 121884. 4903.59 118
   0   1   6 122587. 4903.58  97
   0  -1  -6 125695. 4929.55  52
   0  -1  -6 126920. 4880.53  94
   0  -1  -6 124335. 4948.57  44
   0   1   6 117298. 4899.79  95
   0   1   6 131584. 4940.76  49
   0  -1  -6 126763. 4878.85  91
   0  -1  -6 98068.1 4908.50  96
   0   1   6 111877. 4895.87  35
   0  -1  -6 130497. 4944.71  38
   0   1   6 119977. 4902.12  99
   0  -1  -6 119229. 4931.79 107
   0  -1  -6 114765. 4952.24  98
   0  -1  -6 118164. 4947.11 105
   0   1   6 113808. 4897.67  42
   0  -1  -6 130008. 4885.83  92
   0   1   6 119334. 4900.64 102
   0  -1  -6 127011. 4931.39  46
   0  -1  -6 114945. 4944.87 100
   0   1   6 117268. 4899.85 104
   0  -1  -6 129438. 4884.93  93
   0  -1  -6 120563. 4946.73 101
   0   1   6 117062. 4916.65  48
   0  -1  -6 124827. 4924.31 109
   0  -1  -7 252.155 90.1565  93
   0   1   7 106.032 78.4306 126
   0  -1  -7 310.941 103.854  71
   0   1   7 273.051 99.6344 125
   0  -1  -7 242.125 95.9145  38
   0   1   7 368.542 113.510 147
   0  -1  -7 243.051 94.8127  44
   0   1   7 345.642 103.255  99
   0  -1  -7 96.1554 74.6922 128
   0   1   7 226.166 89.6559 104
   0   1   7 251.189 100.071 124
   0  -1  -7 301.051 115.880 129
   0  -1  -7 248.522 81.7188  91
   0  -1  -7 166.968 93.4632  52
   0  -1  -7 242.727 99.4997 130
   0  -1  -7 341.359 114.383 101
   0   1   7 156.581 93.4339  81
   0  -1  -7 312.312 106.140 109
   0  -1  -7 216.088 103.697 105
   0  -1  -7 330.340 114.124  83
   0   1   7 193.468 84.5786  42
   0   1   7 252.625 94.9341 135
   0  -1  -7 191.106 89.5137 122
   0  -1  -7 130.317 89.4664 152
   0   1   7 255.258 87.7185  97
   0  -1  -7 270.634 105.753  67
   0   1   7 208.053 93.0991  49
   0   1   7 627.878 133.659  48
   0  -1  -7 280.427 109.550 150
   0   1   7 267.741 103.148 142
   0   1   7 250.546 101.334 146
   0  -1  -7 204.747 103.570  98
   0  -1  -7 262.115 105.974 131
   0   1   7 252.160 98.5930 136
   0   1   7 212.382 97.2311  59
   0  -1  -7 306.474 112.584  96
   0  -1  -7 335.507 111.994 153
   0  -1  -7 353.240 98.6734  94
   0   1   7 147.141 76.7021  69
   0   1   7 207.056 90.8199 102
   0   1   7 325.720 100.781  95
   0  -1  -7 182.911 87.9190 138
   0   1   7 202.396 94.7653 134
   0  -1  -7 239.271 100.383 132
   0  -1  -7 312.254 84.6050  92
   0  -1  -7 300.223 107.355 149
   0  -1  -7 352.860 122.819 100
   0  -1  -7 232.015 99.5342 107
   0  -1  -8 2881.17 326.812 105
   0  -1  -8 2692.83 300.083  83
   0   1   8 2817.33 301.057 125
   0  -1  -8 2547.19 286.982 138
   0  -1  -8 2384.27 292.602 153
   0   1   8 2523.71 278.735 102
   0   1   8 2386.73 273.269  99
   0   1   8 2545.26 276.093  97
   0   1   8 2297.29 266.789  42
   0   1   8 2576.43 282.984  81
   0  -1  -8 3058.80 278.744  92
   0  -1  -8 2821.59 269.236  93
   0   1   8 2860.99 298.084 124
   0  -1  -8 2753.26 316.740 101
   0  -1  -8 2570.71 299.094  44
   0   1   8 2965.17 294.668  95
   0   1   8 2507.12 283.956 126
   0  -1  -8 2506.37 311.327  98
   0  -1  -8 2607.82 317.575  96
   0   1   8 2500.18 280.991  69
   0   1   8 3279.01 322.428  59
   0  -1  -8 3025.82 280.378  90
   0  -1  -8 2200.68 277.386  67
   0  -1  -8 2256.68 286.815 129
   0  -1  -8 2465.83 299.526 149
   0  -1  -8 2471.78 289.088 152
   0   1   8 2323.07 276.088 136
   0  -1  -8 2980.25 312.535 107
   0  -1  -8 2664.58 292.234 109
   0  -1  -8 2620.46 285.932  52
   0  -1  -8 2461.39 295.411 128
   0  -1  -8 2782.38 308.900 130
   0  -1  -8 2363.46 295.921 131
   0  -1  -8 3421.66 293.807  94
   0   1   8 2538.47 275.840 104
   0   1   8 2908.98 307.535  48
   0  -1  -8 2738.57 292.016  38
   0  -1  -8 3025.62 278.044  91
   0  -1  -8 2363.15 301.484 100
   0  -1  -8 2276.10 285.165 150
   0   1   8 2403.78 281.023  49
   0  -1  -8 2850.91 297.615  71
   0   1   8 2856.16 298.730 135
   0   1   8 2674.97 295.040 134
   0   1   8 2801.83 302.596 146
   0   1   9 6936.24 532.886  69
   0   1   9 6888.63 518.922 104
   0  -1  -9 7059.27 562.183 149
   0   1   9 6478.58 507.536  81
   0   1   9 7251.22 548.680 146
   0   1   9 7524.91 548.607 135
   0  -1  -9 7689.70 561.185  67
   0  -1  -9 6097.52 555.084  96
   0  -1  -9 8321.78 535.160  90
   0  -1  -9 6594.27 520.669  71
   0  -1  -9 7652.45 593.739 101
   0  -1  -9 6912.74 560.503 130
   0  -1  -9 7000.64 558.325 131
   0  -1  -9 6473.98 545.462 129
   0  -1  -9 8131.74 528.385  94
   0  -1  -9 7953.07 524.270  93
   0  -1  -9 8381.00 536.912  92
   0   1   9 6751.65 530.534  48
   0   1   9 6944.80 528.955 136
   0   1   9 6898.54 530.558 125
   0  -1  -9 7258.99 505.779  91
   0  -1  -9 6872.63 556.363 150
   0  -1  -9 7421.50 587.185 100
   0   1   9 6534.59 512.771 126
   0  -1  -9 6796.47 540.351 152
   0  -1  -9 5875.65 508.725  83
   0   1   9 6729.00 525.027 124
   0  -1  -9 7962.30 579.464  44
   0   1   9 6934.14 520.874  97
   0  -1  -9 7382.13 540.169  52
   0   1   9 7598.26 561.434  59
   0  -1  -9 7956.99 610.066  98
   0   1   9 6849.99 519.241 102
   0  -1  -9 7867.53 559.978 107
   0   1   9 7086.11 531.396  95
   0   1   9 8081.14 561.327 134
   0  -1  -9 6826.10 556.295 153
   0  -1  -9 7352.86 586.417 105
   0   1   9 7656.26 556.953  49
   0  -1  -9 5754.33 515.649 128
   0  -1  -9 7481.12 545.522 138
   0   1   9 6818.99 526.865  99
   0  -1 -10 31445.8 1653.73 128
   0  -1 -10 32742.7 1681.99 129
   0   1  10 34715.8 1661.12 146
   0  -1 -10 33760.8 1676.50  44
   0  -1 -10 32877.5 1682.49 149
   0   1  10 33859.2 1650.51  48
   0   1  10 32448.1 1627.69  69
   0  -1 -10 34375.5 1694.34 131
   0   1  10 34253.5 1638.80 135
   0  -1 -10 34522.7 1672.69 152
   0  -1 -10 31817.5 1635.91  67
   0  -1 -10 32879.8 1645.47  83
   0   1  10 34070.7 1655.93  59
   0   1  10 34445.2 1642.04 134
   0  -1 -10 34349.8 1698.55 130
   0   1  10 31643.0 1621.26  49
   0  -1 -10 32709.4 1636.29 138
   0  -1 -10 34008.0 1688.78 153
   0   1  10 32205.6 1629.61 124
   0   1  10 32128.0 1602.89  81
   0  -1 -10 30936.0 1605.57  71
   0   1  10 34252.6 1630.31 126
   0   1  10 33970.0 1632.54 136
   0   1  10 33450.4 1636.72 125
   0  -1 -10 35272.0 1708.25 150
   0   1  11-23.1314 85.6401 124
   0  -1 -11 252.716 143.913 153
   0   1  11 23.3970 82.9363 125
   0   1  11 47.3527 91.2353 134
   0   1  11-22.7041 80.4809 126
   0   1  11 24.5204 90.7811  48
   0   1  11 46.3669 82.1796 136
   0  -1 -11 74.2065 98.9130 138
   0   1  11-22.1328 74.8064  81
   0  -1 -11 77.8738 103.800 148
   0   1  11 144.630 92.8868  69
   0  -1 -11 53.1179 98.3266 152
   0  -1 -11 114.237 114.201 150
   0   1  11 23.2552 89.6130 135
   0  -1 -11 28.6456 101.536 149
   0   1  11 24.3197 86.2059 133
   0  -1 -11 80.1680 90.3145  44
   0  -1 -11 28.5419 86.2801 129
   0  -1 -11 101.839 105.381  67
   0  -1 -11-28.8496 87.2100 130
   0   1  11 48.1878 81.4325  49
   0   1  11-49.3826 87.5228 146
   0   1  11 49.8522 79.9224  59
   0  -1 -11 82.1425 105.507 128
   0  -1 -11 174.216 127.557  83
   0  -1 -11 57.7244 97.5436 131
   0   1  11 24.1823 77.5382 123
   0  -1 -11 52.4695 92.9925 127
   0  -1 -12 8310.12 591.219 149
   0  -1 -12 8439.27 571.248 148
   0   1  12 7943.56 544.745  59
   0  -1 -12 8212.23 585.923 150
   0   1  12 7983.73 542.009 146
   0   1  12 8658.57 548.170 135
   0   1  12 7588.79 520.388 126
   0   1  12 8153.80 535.018 124
   0  -1 -12 7292.24 554.417 128
   0   1  12 7783.53 528.294 125
   0  -1 -12 8567.10 597.221 130
   0  -1 -12 9438.88 610.266 153
   0   1  12 8961.59 555.269 134
   0  -1 -12 8842.91 597.830 129
   0   1  12 7745.42 536.410  69
   0   1  12 7944.97 543.402 133
   0   1  12 8041.46 532.826 136
   0  -1 -12 8327.13 570.008 127
   0  -1 -12 7818.29 557.887 152
   0  -1 -12 8362.43 559.968  67
   0   1  12 8360.48 549.344 123
   0  -1 -12 8962.39 607.062 131
   0   1  12 6867.27 514.756  49
   0  -1 -12 7427.91 537.010 138
   0  -1 -12 7748.18 542.089  83
   0   1  12 7030.79 525.854  48
   0   1  13 3136.58 261.656 123
   0   1  13 2671.08 244.698 136
   0   1  13 3133.40 257.872 135
   0  -1 -13 3106.68 273.749 138
   0  -1 -13 2932.63 262.971  83
   0  -1 -13 3004.12 268.750  67
   0   1  13 3114.84 259.495 134
   0   1  13 2876.50 253.887 133
   0   1  13 3209.42 261.221 125
   0   1  13 2773.48 247.302 124
   0   1  13 2926.76 255.114 146
   0   1  13 2947.59 264.528  59
   0   1  13 3021.18 261.580  69
   0   2 -14 14.5079 53.7056 150
   0  -2  14-33.5734 47.8363 126
   0   2 -14-12.9624 49.9436 143
   0   2 -14 115.643 81.7396 129
   0   2 -14 14.0722 62.0025  72
   0   2 -14 14.6668 58.6439 130
   0  -2  14-24.0396 55.9884 133
   0   2 -14-13.1953 56.4030 148
   0   2 -14 13.8474 55.3678 128
   0  -2  14 34.4246 52.0245 136
   0   2 -14 53.8584 61.0455 152
   0  -2  14 34.6556 44.5091 125
   0   2 -14-102.969 64.8124 131
   0  -2  14 22.1043 45.7422  69
   0  -2  14 23.0755 49.3180 135
   0   2 -14-14.5952 60.4058 149
   0  -2  14 60.9182 52.0788 146
   0  -2  14 23.4541 51.6699 134
   0  -2  14-11.9565 55.6936 123
   0   2 -14-14.2170 56.8455 153
   0  -2  14 22.9401 45.8620 124
   0   2 -14 39.6300 63.1308  71
   0  -2  14 23.6154 53.5336  59
   0   2 -14-26.6542 63.6905 127
   0   2 -13 1330.45 208.847 129
   0   2 -13 1266.28 198.679  52
   0  -2  13 1045.62 170.663 136
   0   2 -13 1287.22 201.795 153
   0   2 -13 1241.68 190.346 127
   0   2 -13 1247.72 191.732  71
   0   2 -13 1116.53 190.515 150
   0   2 -13 1017.46 179.087 152
   0   2 -13 1535.65 210.512 143
   0  -2  13 1114.77 177.316 133
   0   2 -13 1151.78 188.166 128
   0  -2  13 1189.46 180.202 135
   0  -2  13 1150.90 182.101 146
   0   2 -13 1009.61 179.133 138
   0  -2  13 1055.61 170.560  69
   0   2 -13 1215.03 199.262 131
   0  -2  13 1108.76 177.489  59
   0   2 -13 1134.13 191.275  72
   0  -2  13 1036.09 169.892 123
   0   2 -13 1280.05 209.765 130
   0  -2  13 1121.22 176.098 134
   0  -2  13 1297.11 188.543 147
   0  -2  13 1338.99 187.683 124
   0   2 -13 1442.85 204.976 148
   0  -2  13 1141.96 173.991 126
   0  -2  13 1019.24 165.727 125
   0   2 -13 1248.79 205.688 149
   0  -2  12 11129.4 719.087 135
   0  -2  12 11970.8 734.343 124
   0   2 -12 13068.1 778.836  44
   0  -2  12 12213.1 742.972 125
   0   2 -12 12346.0 780.022  72
   0  -2  12 11905.7 731.778 136
   0  -2  12 12122.8 742.965 134
   0   2 -12 11821.2 775.940 131
   0  -2  12 12355.1 750.877 123
   0  -2  12 13002.6 754.813  49
   0   2 -12 12378.4 763.011 148
   0   2 -12 11633.4 770.809 129
   0   2 -12 12671.4 781.490  52
   0   2 -12 10477.7 730.110 152
   0   2 -12 11224.8 744.132 127
   0   2 -12 12014.9 769.378 153
   0  -2  12 13045.6 752.345  69
   0   2 -12 12203.6 744.825 138
   0  -2  12 12727.4 760.821 133
   0   2 -12 10979.1 747.498 128
   0  -2  12 11627.6 732.772  48
   0   2 -12 11727.4 760.975 143
   0  -2  12 12283.2 736.246 126
   0   2 -12 12145.7 781.000 150
   0   2 -12 11653.4 756.196  71
   0   2 -12 12083.1 780.954 130
   0  -2  12 11862.8 726.914 147
   0   2 -12 11147.3 763.264 149
   0  -2  12 12958.4 756.911  59
   0  -2  12 12550.9 760.449 146
   0   2 -11 28.2236 85.3068 153
   0   2 -11-25.1647 93.1554 138
   0   2 -11-28.6444 110.366 150
   0  -2  11-23.9094 88.5085 126
   0  -2  11-48.5796 82.0826 124
   0   2 -11 85.3934 113.813  72
   0   2 -11-28.9315 107.099 130
   0  -2  11 24.4265 90.4228 147
   0  -2  11-24.9209 96.0198  59
   0   2 -11-28.8308 111.084 131
   0   2 -11-26.6184 94.3418 152
   0  -2  11-23.0003 73.7365  42
   0   2 -11 28.7109 86.7797 129
   0   2 -11 27.9900 99.2031  52
   0  -2  11-156.496 100.496 146
   0   2 -11-27.5029 92.9404 128
   0   2 -11 27.2028 104.812  71
   0  -2  11 74.4827 79.5944  49
   0  -2  11 24.9179 79.8839  48
   0   2 -11 26.4210 89.2844  44
   0   2 -11-28.6196 96.7141 149
   0  -2  11 24.3853 82.4054 136
   0  -2  11-48.8720 90.4579 135
   0  -2  11-24.8999 95.9388 134
   0  -2  11 23.9712 81.0059  65
   0  -2  11 24.0888 81.4032  69
   0  -2  11 49.2623 83.2360 125
   0   2 -11-55.0289 92.9794 143
   0   2 -10 3608.69 411.925  96
   0   2 -10 4113.26 422.128 105
   0   2 -10 4500.63 430.725 109
   0  -2  10 4376.26 395.710 124
   0  -2  10 4432.33 395.058  65
   0  -2  10 3652.79 361.749  42
   0   2 -10 3365.41 393.239  21
   0   2 -10 4179.87 430.128 101
   0   2 -10 3844.52 398.355 128
   0  -2  10 3636.61 369.642 104
   0  -2  10 4094.93 388.662  99
   0   2 -10 3912.49 424.146  98
   0  -2  10 4521.19 403.198 147
   0   2 -10 3610.00 393.534 131
   0   2 -10 4404.38 386.976  94
   0  -2  10 4133.03 393.435  59
   0   2 -10 3817.20 404.346 129
   0   2 -10 3555.10 382.571  71
   0   2 -10 3391.37 395.698 100
   0   2 -10 3095.41 367.258 153
   0  -2  10 4094.16 385.373  49
   0  -2  10 3959.75 380.706  95
   0  -2  10 4215.99 396.339 134
   0   2 -10 4160.19 403.983 152
   0  -2  10 4640.80 405.118 126
   0   2 -10 4538.98 412.470  44
   0  -2  10 4756.10 398.553 118
   0   2 -10 5144.31 414.505  93
   0   2 -10 3664.29 391.770  72
   0   2 -10 3902.66 405.865 130
   0   2 -10 4769.28 433.444  52
   0   2 -10 3959.92 386.495 138
   0  -2  10 4950.66 418.681 125
   0   2 -10 4789.22 402.102  92
   0   2 -10 4254.83 411.240 143
   0   2 -10 4845.87 403.485  90
   0  -2  10 4006.89 387.660 136
   0   2 -10 4003.24 407.929 150
   0  -2  10 4144.68 385.601  69
   0   2 -10 3722.57 400.044 149
   0  -2  10 3826.24 372.101 102
   0  -2  10 4287.18 405.690 146
   0  -2  10 4232.76 393.447 135
   0  -2  10 3938.13 379.806  97
   0  -2  10 3576.94 363.210  48
   0   2 -10 4855.86 397.105  91
   0  -2   9 13364.5 798.541 147
   0   2  -9 15822.9 814.253  90
   0  -2   9 14291.6 814.748 135
   0  -2   9 13480.7 794.670  69
   0   2  -9 12467.5 813.080 129
   0  -2   9 13675.9 778.826  35
   0   2  -9 12059.8 792.790 122
   0  -2   9 14720.7 808.714 102
   0  -2   9 12084.0 759.689 118
   0   2  -9 13797.9 804.043 138
   0   2  -9 11986.5 800.439 153
   0  -2   9 13517.3 815.199 146
   0   2  -9 14234.5 871.691 100
   0   2  -9 12889.9 804.130 152
   0   2  -9 11787.7 795.424 132
   0   2  -9 12994.9 836.387 101
   0  -2   9 14395.2 815.842 136
   0  -2   9 13424.5 779.197  42
   0  -2   9 13149.0 781.382  95
   0   2  -9 12122.2 810.782 109
   0  -2   9 14246.5 819.032  65
   0   2  -9 13908.8 838.413 131
   0   2  -9 13828.2 824.837 143
   0   2  -9 13220.2 829.101 130
   0   2  -9 13657.6 832.595 149
   0   2  -9 12198.7 787.975  44
   0  -2   9 13020.5 786.992 104
   0   2  -9 13566.4 853.695 105
   0   2  -9 13784.3 822.889  71
   0  -2   9 13848.0 809.480 142
   0   2  -9 12971.3 815.897  72
   0  -2   9 13703.4 793.389  99
   0  -2   9 14724.5 825.647 125
   0  -2   9 14300.6 818.021 134
   0   2  -9 14091.7 843.154 150
   0  -2   9 14310.8 802.438  97
   0   2  -9 13423.4 868.427  98
   0   2  -9 15766.9 808.798  91
   0   2  -9 15974.6 820.543  93
   0  -2   9 14280.6 811.888  48
   0   2  -9 16120.6 819.025  94
   0  -2   9 14115.9 807.188  49
   0   2  -9 16183.6 822.773  92
   0  -2   9 14127.1 809.413  59
   0   2  -9 11427.7 817.147  96
   0   2  -9 12726.0 815.377  37
   0   2  -9 13333.9 815.793  52
   0   2  -9 11467.4 784.051 128
   0  -2   9 13713.3 799.307 126
   0  -2   9 14362.5 812.351 124
   0   2  -8 21483.1 1156.62  72
   0  -2   8 22020.1 1139.75 142
   0  -2   8 24023.7 1137.90 118
   0   2  -8 21868.8 1150.22 154
   0   2  -8 18518.9 1152.31  96
   0   2  -8 23912.2 1176.83 109
   0  -2   8 23176.3 1138.95  69
   0  -2   8 24315.2 1148.68 102
   0   2  -8 22141.5 1147.29  44
   0  -2   8 25485.7 1161.09  48
   0  -2   8 23020.5 1137.74  95
   0  -2   8 24549.7 1126.31 111
   0  -2   8 22185.4 1115.75  35
   0   2  -8 26371.4 1154.09  93
   0   2  -8 21555.9 1158.44 153
   0  -2   8 21436.0 1152.87  65
   0  -2   8 24137.6 1154.08 126
   0   2  -8 21984.3 1166.08 131
   0   2  -8 23307.4 1195.85 101
   0  -2   8 23980.4 1159.84 134
   0   2  -8 24084.6 1130.53  91
   0   2  -8 20568.3 1138.58 122
   0  -2   8 23106.7 1137.90  49
   0   2  -8 21963.7 1132.43 138
   0  -2   8 23972.4 1131.41  40
   0  -2   8 24238.3 1145.81  97
   0   2  -8 22874.9 1203.65 100
   0  -2   8 23047.4 1125.46  42
   0   2  -8 26262.2 1153.31  92
   0   2  -8 18877.3 1124.07 128
   0   2  -8 20457.4 1145.68 132
   0   2  -8 22278.5 1204.66  98
   0  -2   8 23046.0 1143.84  59
   0  -2   8 22638.9 1139.08 104
   0  -2   8 24380.1 1166.26 125
   0  -2   8 24899.9 1164.73 124
   0   2  -8 22559.2 1155.43  71
   0   2  -8 21206.3 1154.42 149
   0   2  -8 22498.4 1157.76  37
   0   2  -8 20742.8 1153.91 130
   0   2  -8 22668.5 1192.83 105
   0  -2   8 23225.9 1149.17 136
   0  -2   8 22435.7 1154.72 146
   0   2  -8 21402.3 1158.03 150
   0  -2   8 23481.2 1141.01  99
   0   2  -8 23370.4 1166.33  52
   0   2  -8 19943.1 1125.85 152
   0   2  -8 26579.3 1153.38  90
   0   2  -8 22843.9 1161.23 143
   0   2  -8 25399.7 1145.49  94
   0   2  -8 20446.2 1149.73 129
   0  -2   8 24371.2 1160.18 135
   0  -2   8 22795.4 1158.60 147
   0  -2   7 1888.76 204.907 104
   0  -2   7 1914.27 207.662  49
   0   2  -7 1596.93 210.190 101
   0  -2   7 1858.04 199.428 111
   0   2  -7 2064.90 203.308  90
   0   2  -7 1701.48 216.508 106
   0   2  -7 1924.81 227.910 105
   0   2  -7 1729.93 209.975 143
   0   2  -7 1709.11 219.518 100
   0  -2   7 1448.22 186.393 103
   0   2  -7 1719.34 213.211  72
   0   2  -7 1575.37 204.073  52
   0  -2   7 1634.33 190.263  95
   0   2  -7 1680.69 187.570  91
   0   2  -7 1393.58 198.016 109
   0   2  -7 2004.16 200.556  93
   0   2  -7 2135.63 205.439  92
   0   2  -7 1571.75 201.382  71
   0  -2   7 1764.37 197.906  48
   0   2  -7 1460.58 205.724  37
   0   2  -7 1928.81 197.965  94
   0   2  -7 1623.87 204.946  44
   0  -2   7 1821.05 184.981 108
   0  -2   7 1738.98 199.082  99
   0  -2   7 1817.07 197.652  97
   0  -2   7 1765.15 195.613  40
   0  -2   7 1574.06 196.698 118
   0  -2   7 1939.08 204.984  42
   0  -2   7 1875.41 193.492  35
   0   2  -7 1459.33 210.793  98
   0   2  -6 4583.32 342.975 101
   0   2  -6 5192.76 319.103  90
   0   2  -6 4957.00 310.697  91
   0  -2   6 4374.55 309.455  48
   0   2  -6 4801.90 308.561  94
   0  -2   6 3966.09 304.395 111
   0   2  -6 3846.17 321.139  37
   0   2  -6 4615.60 332.692  52
   0  -2   6 4919.94 308.301 108
   0  -2   6 4330.53 305.333  97
   0  -2   6 4178.83 304.692 104
   0   2  -6 4027.48 323.718 106
   0  -2   6 4119.32 292.493 114
   0  -2   6 4101.87 294.443  35
   0   2  -6 3704.93 305.661  44
   0   2  -6 4398.69 340.141 105
   0   2  -6 4669.95 306.495  92
   0  -2   6 4652.80 315.141  99
   0   2  -6 4952.96 312.136  93
   0  -2   6 4420.92 319.919 118
   0   2  -6 3736.64 313.099 109
   0  -2   6 4651.67 314.906  95
   0   2  -6 3800.27 333.917  98
   0  -2   6 4020.59 302.492  40
   0  -2   6 4459.61 316.681 103
   0  -2   6 4423.36 312.202  49
   0   2  -6 4240.29 339.696 100
   0  -2   6 4811.48 312.760  42
   0   2  -5 3175.18 282.360 112
   0  -2   5 4023.31 273.018  42
   0  -2   5 4491.08 287.227  48
   0  -2   5 4357.41 279.055 108
   0   2  -5 4441.72 277.471  94
   0   2  -5 4693.20 311.674 109
   0   2  -5 3906.40 300.265 105
   0  -2   5 6715.17 337.031 118
   0  -2   5 4304.95 286.689 111
   0   2  -5 4628.94 282.109  93
   0  -2   5 4252.17 282.474 104
   0   2  -5 4775.14 284.021  92
   0  -2   5 6115.03 319.728  49
   0  -2   5 4468.31 285.507  95
   0   2  -5 4480.65 305.939  52
   0   2  -5 4420.89 308.439 106
   0  -2   5 3797.47 272.320  99
   0  -2   5 4358.67 275.962  35
   0   2  -5 3827.35 294.048  37
   0   2  -5 3830.48 296.068 101
   0   2  -5 4161.93 315.426  98
   0  -2   5 4366.54 285.419 103
   0   2  -5 4612.34 280.676  91
   0  -2   5 4155.08 277.383  97
   0   2  -5 4347.10 298.444  44
   0  -2   5 4260.39 286.131  40
   0   2  -5 4397.48 315.380 100
   0  -2   4 38802.2 1560.42  95
   0  -2   4 40740.5 1570.37 111
   0  -2   4 39254.8 1567.79  48
   0  -2   4 38032.6 1561.40 104
   0   2  -4 35072.6 1574.55  45
   0   2  -4 41711.6 1564.07  94
   0   2  -4 38454.5 1597.37 109
   0  -2   4 38708.9 1562.96 108
   0   2  -4 34391.9 1587.36 100
   0   2  -4 29112.3 1572.34 112
   0   2  -4 34675.5 1577.47 106
   0  -2   4 37371.9 1547.94  14
   0  -2   4 38322.8 1559.05  97
   0  -2   4 38203.5 1564.32 103
   0   2  -4 37854.9 1546.92 107
   0   2  -4 42509.3 1566.84  92
   0   2  -4 31664.1 1576.68  37
   0  -2   4 38656.9 1557.75  42
   0   2  -4 41150.4 1561.82  91
   0   2  -4 35332.8 1569.43  44
   0  -2   4 38273.4 1561.43  99
   0   2  -4 36037.8 1588.17 105
   0  -2   4 35233.7 1545.31  35
   0   2  -4 40854.4 1562.92  93
   0   2  -4 32855.3 1584.78  98
   0   2  -4 37345.6 1586.00 101
   0   2  -3 3038.88 168.171  92
   0  -2   3 2789.54 173.727 108
   0  -2   3 2675.07 165.555  14
   0   2  -3 2484.58 181.808 109
   0   2  -3 2215.34 178.800 112
   0   2  -3 2570.32 146.087   1
   0  -2   3 2503.07 161.596 104
   0   2  -3 2379.58 179.463  21
   0  -2   3 2467.23 163.710  27
   0  -2   3 2580.35 160.600  97
   0   2  -3 2484.88 181.246  37
   0   2  -3 2594.78 158.875  23
   0   2  -3 2531.40 152.093 107
   0  -2   3 2713.58 164.102  99
   0   2  -3 2772.34 150.375  20
   0  -2   3 2730.80 163.301  95
   0   2  -3 2570.55 183.943 100
   0   2  -3 2610.67 161.520  91
   0  -2   3 2690.13 165.470 103
   0   2  -3 2770.46 163.822  94
   0   2  -3 2704.82 162.317  93
   0   2  -3 2698.69 183.516 105
   0  -2   3 2538.57 161.861  42
   0  -2   3 2311.05 146.998 113
   0   2  -3 2044.56 173.054  98
   0  -2   3 2559.50 161.802  35
   0   2  -3 2355.49 153.484   3
   0   2  -3 2881.29 157.028   2
   0   2  -3 2653.97 178.408 101
   0  -2   3 2616.98 166.283  16
   0   2  -3 2553.61 173.684 106
   0  -2   2 15287.3 693.469  35
   0  -2   2 16837.2 688.029 104
   0  -2   2 16086.8 687.153 103
   0   2  -2 18476.9 724.446  21
   0  -2   2 16618.9 687.198  99
   0   2  -2 15422.2 701.260 105
   0  -2   2 15970.1 685.030  95
   0   2  -2 16650.4 685.937  90
   0   2  -2 16552.5 676.599 107
   0   2  -2 13164.0 697.079  98
   0  -2   2 15435.8 689.972  17
   0  -2   2 17144.8 674.023 110
   0   2  -2 17667.4 697.767  20
   0   2  -2 17162.6 686.533  93
   0   2  -2 14839.7 702.163 100
   0  -2   2 17699.3 687.920 113
   0   2  -2 16850.5 686.076  92
   0   2  -2 17179.3 700.461   2
   0   2  -2 17589.2 687.539  13
   0   2  -2 15482.6 695.995 106
   0  -2   2 15951.2 695.650  18
   0   2  -2 16940.6 695.374   1
   0   2  -2 15749.8 707.752 109
   0   2  -2 16391.6 684.718  91
   0  -2   2 16467.9 685.695  97
   0   2  -2 16620.0 706.987   3
   0   2  -2 15499.1 698.509 101
   0   2  -2 16822.2 707.993  23
   0   2  -2 16675.1 685.872  94
   0  -2   2 20974.8 720.913  11
   0   2  -1 235191. 9310.51 106
   0   2  -1 238991. 9341.62   2
   0  -2   1 244433. 9304.88  95
   0   2  -1 232188. 9350.49  23
   0  -2   1 257353. 9306.13  99
   0   2  -1 244980. 9337.91  20
   0   2  -1 231738. 9302.80  93
   0   2  -1 231549. 9311.71 101
   0   2  -1 220544. 9314.56 100
   0  -2   1 253630. 9306.63 103
   0   2  -1 233172. 9302.63  94
   0   2  -1 233527. 9302.28  91
   0   2  -1 227351. 9309.49 102
   0  -2   1 210624. 9328.22   9
   0   2  -1 234678. 9302.89  90
   0   2  -1 257348. 9345.05  21
   0  -2   1 247628. 9305.40 104
   0   2  -1 248859. 9352.93   3
   0  -2   1 236627. 9316.28 110
   0   2  -1 241340. 9303.63  92
   0  -2   1 225203. 9323.43  13
   0   2  -1 271516. 9343.94   1
   0  -2   1 272114. 9351.61  11
   0  -2   1 258106. 9307.14  96
   0   2  -1 225525. 9313.17 105
   0  -2   0 64116.3 2515.44  91
   0   2   0 61710.3 2546.68   8
   0   2   0 64168.4 2514.89 106
   0  -2   0 70755.9 2517.44 100
   0   2   0 59680.7 2519.28  90
   0  -2   0 64201.4 2516.04  96
   0   2   0 66922.6 2514.63  97
   0   2   0 57204.4 2546.00  21
   0   2   0 62756.6 2566.10   3
   0  -2   0 67926.4 2549.50   8
   0   2   0 68602.9 2565.11  24
   0   2   0 66282.0 2568.14  23
   0   2   0 66864.8 2554.67  20
   0   2   0 54366.2 2517.52  92
   0  -2   0 64234.8 2515.23  94
   0   2   0 69754.6 2515.08  95
   0  -2   0 65860.0 2516.29 103
   0  -2   0 67339.0 2516.55  98
   0   2   0 65345.9 2557.85  22
   0   2   0 65239.4 2559.55   2
   0   2   0 70133.3 2518.23 101
   0  -2   0 56147.3 2513.34 104
   0   2   0 66652.3 2515.02 102
   0   2   0 62216.9 2552.12   1
   0   2   1 12992.2 537.895  99
   0   2   1 11695.8 558.480   3
   0  -2  -1 13122.6 536.341  91
   0  -2  -1 12071.8 542.741 109
   0   2   1 13149.1 577.261  24
   0   2   1 13799.3 539.075 102
   0  -2  -1 12088.6 560.141 107
   0   2   1 12709.8 536.279  97
   0  -2  -1 13732.0 565.863  12
   0  -2  -1 12688.6 561.253  33
   0  -2  -1 13915.8 551.253 101
   0  -2  -1 13865.4 571.396  25
   0   2   1 12991.9 537.043  95
   0   2   1 12159.4 549.012  20
   0  -2  -1 11806.4 545.878  96
   0  -2  -1 12454.5 548.448  98
   0   2   1 12966.9 557.020   2
   0   2   1 13529.7 568.145  23
   0  -2  -1 13839.0 539.241  32
   0   2   1 13228.4 555.125   1
   0   2   1 13757.2 582.708  22
   0  -2  -1 12897.8 535.174  94
   0  -2  -1 12931.7 563.059   8
   0  -2  -1 13270.9 552.167  19
   0  -2  -1 13635.5 537.686  89
   0   2   1 13247.7 538.635 104
   0  -2  -1 12632.9 535.083  93
   0  -2  -1 13638.1 550.160 100
   0   2   1 11972.6 548.474  90
   0   2   1 11006.2 554.469   8
   0  -2  -1 13398.9 549.162 105
   0  -2  -2 47121.7 1858.27  93
   0  -2  -2 45532.2 1894.75 107
   0   2   2 49774.8 1892.94   8
   0  -2  -2 45191.5 1868.85 109
   0   2   2 48900.3 1867.73 102
   0  -2  -2 48908.5 1890.69 100
   0   2   2 33579.3 1868.25 108
   0   2   2 46154.3 1866.04  97
   0   2   2 49029.8 1904.38  24
   0  -2  -2 40232.3 1875.97  96
   0   2   2 34514.0 1861.11 111
   0  -2  -2 47821.7 1887.20 105
   0   2   2 50719.2 1858.89   2
   0  -2  -2 48303.1 1893.19  98
   0  -2  -2 48442.6 1859.90  91
   0   2   2 47847.7 1866.56  99
   0   2   2 46837.1 1860.05   3
   0   2   2 48666.6 1866.57  95
   0   2   2 46786.7 1865.74 104
   0  -2  -2 48930.0 1898.83  33
   0  -2  -2 47991.5 1886.07 101
   0  -2  -2 48313.1 1859.12  94
   0  -2  -2 47322.9 1858.31  92
   0   2   2 49057.9 1910.58  22
   0  -2  -2 45055.5 1892.46  31
   0  -2  -2 50304.2 1905.25  25
   0   2   3 4625.36 255.802  97
   0   2   3 4746.56 259.516  40
   0  -2  -3 4122.04 273.428 107
   0  -2  -3 4865.77 249.544  94
   0   2   3 4724.18 258.296 102
   0   2   3 4714.22 275.718   8
   0   2   3 4372.51 254.754  99
   0  -2  -3 4569.09 275.460 105
   0  -2  -3 4685.20 247.880  91
   0   2   3 4590.18 263.416 118
   0  -2  -3 4519.39 264.290 109
   0  -2  -3 4143.92 268.928  44
   0  -2  -3 4431.12 273.915 100
   0   2   3 4221.57 253.185 104
   0   2   3 4678.09 258.425  95
   0  -2  -3 4414.37 277.342  38
   0  -2  -3 4537.45 245.778  92
   0   2   3 3610.41 240.891 108
   0  -2  -3 3970.78 269.108  96
   0  -2  -3 4321.88 278.039  98
   0  -2  -3 4137.18 277.752  25
   0   2   3 4475.12 281.089  22
   0   2   3 4565.58 277.985  24
   0  -2  -3 5025.31 285.682  31
   0   2   3 3755.74 243.674 111
   0   2   3 3867.00 257.808  42
   0  -2  -3 4845.75 250.092  93
   0  -2  -3 4676.30 275.872 101
   0  -2  -4 486.484 98.0451 101
   0   2   4 328.842 86.7768  22
   0  -2  -4 446.342 102.768  98
   0  -2  -4 417.921 71.8014  91
   0   2   4 422.513 85.9838   8
   0   2   4 375.485 80.9686  97
   0  -2  -4 362.353 71.2314  93
   0  -2  -4 339.195 89.8301 100
   0   2   4 513.165 95.7053  42
   0   2   4 432.225 87.0239  95
   0  -2  -4 622.909 110.723  31
   0   2   4 392.195 80.0215 108
   0  -2  -4 466.019 93.1577 109
   0  -2  -4 424.377 75.9406  92
   0   2   4 534.935 90.2421 102
   0  -2  -4 277.258 64.5731  94
   0   2   4 446.390 94.3448  48
   0   2   4 315.868 77.2824  40
   0  -2  -4 402.859 98.5761 107
   0   2   4 484.227 88.2534 104
   0   2   4 483.406 86.4761 118
   0  -2  -4 401.127 93.8503 105
   0   2   4 378.140 87.8792  24
   0  -2  -4 473.885 101.621  38
   0   2   4 469.595 92.6828  49
   0  -2  -4 495.348 101.928  44
   0   2   4 372.152 79.2441  99
   0  -2  -4 406.250 100.522  96
   0  -2  -5 10126.3 570.438 105
   0  -2  -5 11012.6 570.008  31
   0   2   5 9084.40 536.594  24
   0  -2  -5 8262.40 546.906  96
   0  -2  -5 9847.53 570.126 100
   0  -2  -5 10163.9 512.379  91
   0   2   5 9322.27 526.585  95
   0  -2  -5 9990.81 511.489  92
   0   2   5 9674.29 546.512  49
   0   2   5 8724.43 533.469  42
   0  -2  -5 9486.37 558.486  38
   0  -2  -5 10246.8 570.707 101
   0  -2  -5 9654.44 572.406  98
   0  -2  -5 10892.7 520.195  94
   0   2   5 11275.8 574.932  48
   0   2   5 9331.99 539.298  22
   0   2   5 9468.10 529.392  99
   0  -2  -5 10535.6 516.918  93
   0   2   5 9739.92 529.226 102
   0  -2  -5 9708.35 568.273 107
   0  -2  -5 9539.51 556.304  44
   0   2   5 8900.04 521.120 104
   0   2   5 9720.76 530.471  97
   0  -2  -6 70492.7 2915.05  46
   0  -2  -6 72012.8 2932.37  38
   0  -2  -6 68608.8 2923.32 101
   0   2   6 65928.8 2868.58  99
   0   2   6 67541.3 2868.18  95
   0   2   6 68294.6 2871.49 102
   0  -2  -6 72232.4 2844.32  93
   0   2   6 66367.2 2868.68 104
   0  -2  -6 67934.6 2920.05 105
   0  -2  -6 72258.6 2843.55  92
   0  -2  -6 61046.6 2903.30  96
   0  -2  -6 69280.9 2835.09  91
   0  -2  -6 66668.9 2936.38  98
   0  -2  -6 72350.1 2843.88  94
   0   2   6 67096.4 2864.21  97
   0   2   6 69996.3 2904.31  49
   0  -2  -6 68992.9 2916.37  44
   0  -2  -6 65371.1 2910.41 107
   0  -2  -6 67954.8 2931.71 100
   0   2   6 64964.2 2896.04  48
   0   2   7 34171.2 1522.28  79
   0   2   7 32164.1 1480.99  95
   0  -2  -7 29023.8 1502.46  83
   0  -2  -7 33952.3 1548.03 107
   0   2   7 31894.2 1484.73  99
   0   2   7 32242.4 1481.71  97
   0  -2  -7 36399.2 1557.51  38
   0  -2  -7 27757.2 1460.60 138
   0   2   7 30706.3 1505.49  69
   0   2   7 30891.4 1483.04  73
   0   2   7 33416.4 1542.72  59
   0   2   7 31276.9 1514.65  48
   0   2   7 32172.1 1501.61  81
   0   2   7 28867.7 1469.16  82
   0  -2  -7 32445.6 1529.27  44
   0   2   7 30035.3 1473.62 104
   0   2   7 32712.0 1486.06 102
   0   2   7 33679.4 1529.60  49
   0  -2  -7 33935.8 1526.87  46
   0  -2  -7 29822.9 1499.88  67
   0   2   8 18263.7 985.431 136
   0  -2  -8 16192.9 957.047 138
   0   2   8 18528.5 987.263 135
   0  -2  -8 17929.6 1016.67 107
   0  -2  -8 18365.9 1002.67  67
   0   2   8 17221.6 979.891  81
   0  -2  -8 18929.4 1006.69  46
   0  -2  -8 17192.1 997.987  83
   0   2   8 17137.0 964.822  82
   0   2   8 18808.4 987.165 124
   0   2   8 18302.6 987.540 134
   0   2   8 16992.7 967.723 126
   0   2   8 18631.8 993.042 125
   0   2   8 19647.2 1023.98  69
   0  -2  -8 17828.8 1009.32  44
   0   2   8 20151.3 1021.73 146
   0   2   8 18446.0 1019.32  48
   0   2   8 18416.5 1022.47  59
   0  -2  -8 17743.5 1002.21  38
   0   2   8 18773.8 1013.24  49
   0   2   9 1094.18 199.178 146
   0   2   9 824.468 178.756 125
   0   2   9 1044.46 199.853  81
   0  -2  -9 1384.04 234.374  44
   0   2   9 1022.12 202.626  69
   0   2   9 1236.38 204.772 136
   0  -2  -9 1171.26 212.646  38
   0  -2  -9 910.255 198.457  83
   0  -2  -9 872.089 195.509 107
   0   2   9 1097.88 213.902  59
   0   2   9 678.805 174.178  49
   0   2   9 1216.23 201.257 134
   0   2   9 907.918 183.630 124
   0  -2  -9 887.254 190.633 138
   0   2   9 1111.76 213.415  48
   0  -2  -9 1070.53 205.773  67
   0  -2  -9 847.580 192.409 120
   0   2   9 1028.80 191.712 126
   0   2   9 1193.37 200.757 135
   0   2  10 612.648 158.844 133
   0   2  10 363.030 134.921  49
   0   2  10 667.966 158.868 134
   0   2  10 804.106 181.902 123
   0   2  10 777.901 167.454 126
   0  -2 -10 678.979 184.474  83
   0   2  10 670.057 182.638  59
   0  -2 -10 569.694 160.664  67
   0  -2 -10 599.902 157.486 120
   0   2  10 447.939 142.194 125
   0   2  10 633.486 168.492  48
   0  -2 -10 665.989 170.381 138
   0   2  10 862.168 170.486 124
   0   2  10 611.212 160.619  81
   0   2  10 512.925 156.774  69
   0   2  10 467.098 136.406 136
   0   2  10 671.627 175.861 146
   0  -2 -10 458.530 148.807  44
   0   2  10 726.133 163.885 135
   0   2  11 10796.8 691.021  59
   0  -2 -11 9861.97 675.186  44
   0   2  11 8834.01 643.026  49
   0   2  11 10146.7 669.214  48
   0  -2 -11 10765.4 686.168  67
   0  -2 -11 10040.9 668.006  83
   0   2  11 10662.1 666.445  81
   0  -2 -11 11026.2 684.343 138
   0   2  11 10719.3 679.400  69
   0   2  12 86.3924 71.5737  81
   0  -2 -12 96.1901 74.1836  67
   0  -2 -12 263.164 100.481 138
   0   2  12 36.4820 72.9962  69
   0  -2 -12 170.161 103.065  83
   0   2  12 131.675 87.6716  59
   0   2  12-66.8041 75.3091  80
   0   2  13 286.710 82.1531  59
   0   2  13 242.271 79.8967  69
   0  -2 -13 502.593 103.783  67
   0  -2 -13 369.685 91.3712  83
   0  -2 -13 442.723 98.3409 138
   0   3 -14 5394.60 372.471 143
   0   3 -14 5397.61 367.633 148
   0   3 -14 5387.41 370.469 152
   0  -3  14 5531.39 359.135 146
   0  -3  14 5845.02 359.678 134
   0   3 -14 5267.76 377.243 149
   0  -3  14 5309.46 351.879 133
   0   3 -14 5455.20 380.140  72
   0  -3  14 5414.18 353.769 123
   0   3 -14 5818.59 383.917 153
   0  -3  14 5541.68 352.656 125
   0   3 -14 5881.72 389.828 150
   0  -3  14 5253.11 349.281 147
   0   3 -14 5946.11 392.177 129
   0   3 -14 5516.36 383.795 130
   0  -3  14 5538.73 351.875 135
   0  -3  14 5086.37 342.936 126
   0  -3  14 5957.55 358.968 136
   0   3 -14 5318.46 366.785 127
   0  -3  14 4617.33 338.474  59
   0  -3  14 5899.26 360.660 124
   0   3 -14 5388.46 372.482  71
   0   3 -14 5503.52 383.624 131
   0   3 -14 5694.24 379.629 128
   0  -3  13 261.319 104.181 136
   0   3 -13 225.992 110.270  71
   0   3 -13 327.263 125.989 131
   0  -3  13 186.269 87.3932  49
   0   3 -13 413.448 125.403 128
   0   3 -13 215.533 96.5211 148
   0   3 -13 331.786 121.823 143
   0  -3  13 347.743 105.626 124
   0  -3  13 297.358 101.202 135
   0  -3  13 236.414 89.0218  69
   0   3 -13 342.100 119.184  52
   0  -3  13 284.819 104.716 134
   0   3 -13 366.722 124.580 129
   0  -3  13 281.052 103.345 125
   0   3 -13 118.859 87.9080 127
   0  -3  13 237.598 102.024 133
   0   3 -13 215.890 108.715 150
   0   3 -13 432.290 129.028  72
   0   3 -13 392.676 121.586 130
   0  -3  13 254.493 95.7389 123
   0   3 -13 296.956 116.051 153
   0  -3  13 204.458 87.9444 126
   0  -3  13 287.675 100.383  59
   0  -3  13 215.448 96.4992 147
   0   3 -13 340.889 119.766 152
   0   3 -13 346.370 120.661 149
   0  -3  13 241.389 97.7699 146
   0   3 -12 14471.8 893.272 127
   0   3 -12 15880.3 939.385 131
   0   3 -12 15803.7 933.475 153
   0  -3  12 16091.2 890.076  65
   0   3 -12 15152.5 925.314 150
   0  -3  12 15883.4 887.246 135
   0   3 -12 17112.2 948.688 143
   0  -3  12 16070.5 901.574 147
   0  -3  12 15946.3 886.421 124
   0  -3  12 14820.6 865.424  69
   0  -3  12 15158.4 887.339  48
   0  -3  12 16803.3 917.398 146
   0  -3  12 15104.5 880.699  59
   0   3 -12 14780.1 905.042  71
   0   3 -12 15749.5 934.794 129
   0  -3  12 17140.5 909.968 134
   0  -3  12 15747.2 884.002 126
   0   3 -12 15442.7 930.747 130
   0   3 -12 14250.5 906.160  72
   0   3 -12 16020.0 926.508 128
   0  -3  12 16170.9 902.508 123
   0  -3  12 16272.5 902.403 125
   0  -3  12 17277.9 919.972 133
   0  -3  12 14508.1 873.470  49
   0   3 -12 15791.6 931.394  52
   0   3 -12 14870.4 898.887 148
   0   3 -12 14847.7 903.848 152
   0  -3  12 15690.1 885.416 136
   0   3 -12 16345.0 947.700 149
   0   3 -11 665.052 184.694 129
   0   3 -11 817.545 187.568  72
   0  -3  11 765.656 168.995  48
   0   3 -11 670.171 176.231 152
   0  -3  11 654.598 158.228  69
   0  -3  11 677.581 163.632 135
   0  -3  11 681.241 162.885 118
   0   3 -11 714.688 182.983 143
   0   3 -11 692.459 181.963 128
   0  -3  11 768.195 181.526 147
   0   3 -11 553.645 166.866 130
   0  -3  11 696.091 163.732  49
   0  -3  11 875.733 194.579  65
   0   3 -11 894.323 206.187 150
   0  -3  11 438.975 145.155 125
   0   3 -11 586.061 165.459  52
   0  -3  11 784.879 175.848  59
   0   3 -11 620.256 170.092  71
   0  -3  11 482.913 154.909 136
   0  -3  11 914.011 181.845 124
   0  -3  11 665.820 164.570 134
   0  -3  11 686.546 158.162 126
   0   3 -11 864.757 198.990 149
   0   3 -11 710.563 186.622 153
   0   3 -11 667.884 185.465 131
   0  -3  11 542.479 158.366 146
   0  -3  10 4357.41 397.264 118
   0  -3  10 4934.13 433.647 146
   0  -3  10 4634.10 420.809 125
   0   3 -10 4595.64 428.434 143
   0  -3  10 4319.62 409.980 134
   0   3 -10 4320.50 462.627  98
   0   3 -10 5060.36 458.458 130
   0   3 -10 3811.75 401.765 128
   0   3 -10 5236.70 419.161  94
   0  -3  10 4919.28 429.095  49
   0   3 -10 5065.81 474.535 100
   0  -3  10 4381.91 402.348  97
   0   3 -10 4055.25 409.006 152
   0   3 -10 4021.62 421.758 153
   0   3 -10 3282.81 406.068  96
   0  -3  10 4619.75 407.703  95
   0  -3  10 4825.84 414.955 136
   0   3 -10 3551.68 396.682  72
   0  -3  10 4790.95 417.279 102
   0   3 -10 4647.15 444.996 131
   0   3 -10 5429.86 424.500  90
   0  -3  10 4359.57 405.480  59
   0   3 -10 4793.26 437.339 154
   0   3 -10 4871.08 439.842  52
   0   3 -10 4847.91 406.648  93
   0  -3  10 4094.56 391.584 104
   0   3 -10 3873.81 427.402 101
   0   3 -10 4175.41 424.512 129
   0   3 -10 4667.91 462.344  21
   0  -3  10 4616.62 409.292 126
   0  -3  10 5426.38 440.191 124
   0   3 -10 4549.66 425.652  71
   0   3 -10 5704.24 435.405  92
   0  -3  10 5301.02 437.508 147
   0   3 -10 4078.82 422.425 149
   0  -3  10 4682.32 415.091  48
   0   3 -10 5242.83 415.605  91
   0   3 -10 4529.18 452.392 105
   0   3 -10 5174.55 447.955 137
   0  -3  10 5065.87 432.721  65
   0  -3  10 4686.82 413.687  99
   0  -3  10 4668.54 414.097 135
   0   3 -10 4926.00 459.578 150
   0  -3  10 4856.72 403.234  42
   0  -3  10 4872.83 409.636  69
   0  -3   9 679.058 159.982 146
   0   3  -9 694.408 172.115 105
   0  -3   9 696.463 154.748 102
   0   3  -9 457.246 145.541 132
   0  -3   9 668.768 156.413  59
   0   3  -9 593.158 168.673 154
   0   3  -9 292.074 115.771 122
   0   3  -9 672.680 178.345  98
   0  -3   9 723.795 162.557 104
   0   3  -9 430.473 134.846 143
   0  -3   9 475.395 125.631  42
   0   3  -9 569.584 156.036  71
   0   3  -9 440.983 149.940 109
   0   3  -9 596.059 135.207  94
   0   3  -9 495.687 162.798  72
   0   3  -9 526.934 155.349 137
   0  -3   9 395.352 121.772 111
   0   3  -9 713.905 180.196 149
   0  -3   9 586.786 145.069  49
   0  -3   9 713.281 157.078  95
   0   3  -9 693.432 170.798 131
   0  -3   9 813.269 157.738  69
   0   3  -9 728.985 169.384 153
   0   3  -9 589.332 154.791  52
   0  -3   9 623.462 157.781 134
   0   3  -9 516.554 148.217 128
   0   3  -9 815.627 150.783  91
   0  -3   9 562.122 139.134  97
   0   3  -9 721.390 175.697 130
   0  -3   9 520.838 150.331  65
   0  -3   9 543.752 143.308 124
   0  -3   9 605.642 149.848 142
   0   3  -9 589.333 158.533  21
   0  -3   9 573.549 150.921 125
   0   3  -9 767.066 194.622 129
   0   3  -9 760.647 172.001 152
   0   3  -9 658.431 164.905 101
   0  -3   9 589.472 149.404 136
   0  -3   9 646.679 145.152  40
   0  -3   9 655.578 151.724  99
   0   3  -9 586.754 171.854 150
   0  -3   9 597.470 149.523 147
   0   3  -9 450.373 152.214  96
   0   3  -9 701.431 173.007  68
   0  -3   9 853.234 168.596 135
   0  -3   9 860.768 165.887  48
   0   3  -9 835.181 154.312  92
   0   3  -9 708.702 175.593 100
   0  -3   9 492.692 139.333 126
   0  -3   9 783.285 164.808 118
   0   3  -9 639.460 137.794  90
   0   3  -9 523.555 129.868  93
   0  -3   8 28283.5 1385.35  42
   0  -3   8 29782.1 1418.12 126
   0  -3   8 30758.4 1421.95 118
   0   3  -8 27900.0 1433.17 122
   0   3  -8 29418.6 1426.47  44
   0   3  -8 30449.5 1481.31 101
   0   3  -8 32298.9 1463.99 137
   0   3  -8 24080.7 1403.45 128
   0  -3   8 30510.7 1415.89  99
   0  -3   8 32649.7 1423.34  40
   0   3  -8 26881.4 1414.85 152
   0  -3   8 31804.0 1439.61 134
   0  -3   8 30486.2 1418.71  49
   0   3  -8 29040.7 1433.18 143
   0   3  -8 29536.6 1446.64  52
   0  -3   8 32395.7 1437.57 135
   0   3  -8 28158.9 1448.27 153
   0   3  -8 29161.6 1457.15 150
   0   3  -8 31065.8 1490.70 105
   0   3  -8 31195.1 1392.57  91
   0   3  -8 33646.4 1506.67  21
   0   3  -8 33574.0 1414.70  92
   0   3  -8 26614.3 1423.83  72
   0   3  -8 29450.4 1496.00  98
   0  -3   8 28199.5 1380.21  35
   0   3  -8 27393.5 1434.06 109
   0   3  -8 28267.4 1447.43 131
   0   3  -8 32923.5 1499.87  62
   0   3  -8 31850.2 1474.74 154
   0  -3   8 30730.0 1421.81  48
   0  -3   8 29927.2 1407.66  97
   0   3  -8 24937.4 1439.07  96
   0   3  -8 33429.9 1411.47  94
   0  -3   8 28863.3 1407.51 104
   0   3  -8 27595.6 1443.72 129
   0   3  -8 33828.6 1416.61  90
   0   3  -8 28379.0 1446.92  37
   0   3  -8 31293.0 1499.43 100
   0   3  -8 27405.9 1437.64 132
   0   3  -8 27919.2 1426.48  71
   0  -3   8 29563.0 1405.59  69
   0   3  -8 26528.1 1430.48 149
   0  -3   8 30537.3 1422.05  59
   0   3  -8 27506.6 1441.91 130
   0  -3   8 29596.0 1428.84 142
   0  -3   8 30684.6 1431.27 136
   0  -3   8 29332.7 1433.45 146
   0  -3   8 32434.3 1436.88 124
   0  -3   8 31839.0 1441.20 125
   0  -3   8 29810.0 1411.56 102
   0   3  -8 31909.2 1473.63  68
   0  -3   8 29157.4 1376.57 108
   0   3  -8 33765.0 1414.89  93
   0  -3   8 30592.4 1416.22  95
   0  -3   8 28375.8 1383.03 111
   0  -3   7 862.023 144.147  40
   0   3  -7 785.679 150.916 137
   0   3  -7 1058.49 141.897  90
   0   3  -7 612.314 142.104 154
   0   3  -7 838.622 156.399  72
   0   3  -7 940.608 167.943  37
   0   3  -7 962.717 139.659  93
   0   3  -7 771.531 126.037  92
   0  -3   7 793.491 130.300  42
   0   3  -7 634.508 154.346 109
   0   3  -7 736.357 129.825  94
   0  -3   7 651.695 125.336 111
   0  -3   7 945.270 148.472  49
   0  -3   7 826.434 146.711  59
   0   3  -7 967.733 157.391  44
   0  -3   7 586.401 125.079  69
   0   3  -7 528.666 134.177 101
   0  -3   7 808.741 136.392  95
   0   3  -7 923.817 168.174  62
   0  -3   7 714.292 130.453 104
   0  -3   7 858.250 143.777 118
   0  -3   7 709.564 127.614  99
   0  -3   7 609.199 127.640  48
   0   3  -7 914.686 132.131  91
   0   3  -7 647.414 141.751 100
   0   3  -7 971.305 168.227 105
   0   3  -7 672.897 153.385  98
   0  -3   7 1178.75 156.653 114
   0   3  -7 778.010 144.648  71
   0  -3   7 893.918 147.702 103
   0   3  -7 789.826 150.139  21
   0   3  -7 763.135 150.626  68
   0  -3   7 1017.62 141.946  35
   0  -3   7 740.247 129.220  97
   0   3  -7 876.009 156.558  52
   0  -3   7 742.557 128.919 108
   0   3  -7 612.361 131.751 143
   0   3  -7 654.701 148.661 106
   0  -3   6 1757.97 177.756  42
   0  -3   6 1707.58 183.677  49
   0   3  -6 1584.58 198.245  21
   0   3  -6 2045.92 223.899 105
   0   3  -6 1905.60 207.487  52
   0  -3   6 1796.51 183.005  97
   0   3  -6 2054.69 183.304  91
   0   3  -6 1986.65 226.386  98
   0   3  -6 1925.55 182.410  92
   0  -3   6 1422.38 176.163 118
   0  -3   6 1609.87 170.334  35
   0   3  -6 1289.06 191.360  37
   0  -3   6 1584.19 174.423 108
   0   3  -6 2033.22 226.648 100
   0   3  -6 1905.65 211.061 109
   0   3  -6 1991.66 214.493 106
   0  -3   6 1896.01 185.967 104
   0   3  -6 1932.51 183.246  90
   0   3  -6 2060.85 186.561  94
   0  -3   6 1949.24 188.323 111
   0   3  -6 1743.33 174.542  93
   0  -3   6 2048.67 192.352  95
   0  -3   6 2119.16 201.971 103
   0  -3   6 2204.04 197.553  99
   0   3  -6 2044.64 220.203 101
   0  -3   6 1987.55 202.122  40
   0  -3   5 1605.68 150.850  42
   0  -3   5 1630.85 153.362  99
   0   3  -5 1913.26 156.456  90
   0   3  -5 1302.06 171.388 109
   0  -3   5 1253.73 141.147  27
   0   3  -5 1747.94 186.103  21
   0  -3   5 1794.83 167.539  48
   0   3  -5 1609.72 145.715  91
   0  -3   5 1426.78 145.724  35
   0   3  -5 1702.20 151.518  94
   0   3  -5 1262.60 155.856 106
   0  -3   5 1629.87 152.678  97
   0   3  -5 1451.45 167.202  52
   0  -3   5 1426.86 144.599  95
   0  -3   5 1443.80 142.534  14
   0  -3   5 1360.12 145.854 103
   0   3  -5 1622.44 148.991  92
   0  -3   5 1398.37 154.887 111
   0   3  -5 1884.34 192.463 100
   0  -3   5 1815.33 168.855  49
   0   3  -5 1546.69 177.484 105
   0   3  -5 1043.31 162.058  37
   0   3  -5 1723.97 181.170 101
   0  -3   5 1609.16 153.329 104
   0   3  -5 1663.82 149.668  93
   0   3  -5 1537.33 178.897  98
   0  -3   5 1332.76 149.266 108
   0  -3   4 11857.8 552.027  99
   0   3  -4 12260.6 550.755  92
   0   3  -4 12007.7 583.201 106
   0   3  -4 9076.99 582.189  37
   0  -3   4 12294.8 564.888  14
   0   3  -4 12246.9 550.574  94
   0   3  -4 11023.9 591.831  21
   0  -3   4 11843.6 555.981  42
   0  -3   4 11633.2 549.270  97
   0  -3   4 11583.9 566.003  48
   0   3  -4 12078.2 548.222  91
   0   3  -4 12684.7 553.644  90
   0  -3   4 11737.5 550.399  95
   0  -3   4 11716.5 560.476  16
   0  -3   4 11619.9 554.639  35
   0   3  -4 11863.5 588.412 105
   0  -3   4 11015.6 549.648 103
   0   3  -4 11688.0 546.916  93
   0   3  -4 11581.9 581.936 101
   0  -3   4 11329.1 549.282 104
   0   3  -4 11948.3 591.318 100
   0   3  -4 11128.8 591.743  98
   0   3  -4 10984.1 585.625 109
   0  -3   4 11580.2 562.410  27
   0  -3   4 12426.4 574.637 108
   0   3  -3 172541. 6262.15  93
   0  -3   3 163103. 6274.74  42
   0  -3   3 165661. 6286.89  16
   0  -3   3 172024. 6299.31  11
   0  -3   3 158708. 6256.86  97
   0   3  -3 156924. 6290.89 105
   0   3  -3 172784. 6303.04   3
   0   3  -3 171171. 6304.32  23
   0  -3   3 169596. 6291.74  27
   0  -3   3 153480. 6258.52 103
   0   3  -3 118506. 6293.21  37
   0   3  -3 151426. 6268.46   1
   0   3  -3 157385. 6285.37 101
   0  -3   3 159867. 6276.54  35
   0  -3   3 156472. 6257.44  99
   0   3  -3 161537. 6255.45  91
   0   3  -3 142797. 6287.06  98
   0  -3   3 154669. 6257.57 104
   0   3  -3 168933. 6276.84  20
   0   3  -3 168459. 6324.01  21
   0   3  -3 154175. 6293.40 100
   0   3  -3 168610. 6260.64  92
   0   3  -3 165048. 6285.35   2
   0   3  -3 158969. 6255.33  94
   0  -3   3 155189. 6256.66  95
   0   3  -3 150133. 6280.26 106
   0  -3   3 153946. 6273.63  18
   0   3  -3 167751. 6259.73  90
   0   3  -2 803043. 35398.5  98
   0   3  -2 840965. 35427.4  21
   0  -3   2 982811. 35442.1  11
   0   3  -2 890771. 35398.2 101
   0  -3   2 878089. 35395.4 113
   0   3  -2 857873. 35375.2  91
   0   3  -2 904943. 35446.7   3
   0   3  -2 963656. 35380.4  90
   0   3  -2 967237. 35427.8  20
   0   3  -2 879782. 35403.8 100
   0  -3   2 913590. 35412.8  18
   0   3  -2 890453. 35395.6 106
   0  -3   2 999999. 35406.2  13
   0   3  -2 960362. 35448.7  23
   0   3  -2 895051. 35402.0 105
   0   3  -2 957000. 35434.7   2
   0  -3   2 964085. 35403.3  30
   0   3  -2 885886. 35376.8  94
   0   3  -2 941495. 35380.3  92
   0   3  -2 939102. 35380.1  93
   0  -3   2 890682. 35407.2  17
   0  -3   2 906557. 35422.5   9
   0   3  -2 923520. 35425.6   1
   0   3  -1 30156.5 1248.45   2
   0  -3   1 31787.6 1253.29  11
   0   3  -1 31312.8 1243.37  24
   0   3  -1 28100.6 1252.72   3
   0  -3   1 31613.2 1229.02   8
   0   3  -1 32371.9 1267.68  23
   0   3  -1 31516.2 1240.92  21
   0  -3   1 27641.5 1220.12  13
   0   3  -1 29606.1 1240.52   1
   0   3  -1 29112.2 1236.34  20
   0  -3   1 26473.2 1223.03   9
   0  -3   0 32041.2 1225.38  11
   0  -3   0 25166.4 1192.98   8
   0   3   0 30410.6 1218.11  22
   0   3   0 26705.4 1202.12  21
   0   3   0 28937.8 1210.35  20
   0   3   0 30579.5 1235.11   3
   0   3   0 32461.7 1209.80   8
   0   3   0 29967.6 1235.19  23
   0  -3   0 27683.9 1188.71  12
   0   3   0 30017.3 1220.42   1
   0   3   0 28447.4 1219.73  24
   0   3   0 30328.8 1222.48   2
   0  -3  -1 3315.83 204.076  25
   0   3   1 3128.46 212.253  21
   0   3   1 3713.18 226.430  22
   0   3   1 3863.29 229.512  24
   0   3   1 3430.16 200.127  20
   0  -3  -1 3967.18 213.037  11
   0   3   1 3605.60 207.208   8
   0  -3  -1 3619.63 207.806   8
   0  -3  -1 3379.61 199.281  12
   0   3   1 3674.92 210.996   2
   0   3   1 3060.62 212.504   3
   0   3   1 3102.76 201.283   1
   0  -3  -1 3044.69 184.030  19
   0  -3  -1 3003.06 194.461 107
   0  -3  -1 3471.32 201.174  33
   0   3   1 3621.46 222.063  23
   0  -3  -2 45574.9 2019.79  25
   0  -3  -2 51292.9 2024.12  33
   0   3   2 48855.2 2038.73  24
   0   3   2 44698.5 1996.78  40
   0  -3  -2 45966.1 2020.53  31
   0   3   2 48408.2 1996.02   2
   0   3   2 53170.1 2026.49   8
   0   3   2 48386.4 2001.67   3
   0   3   2 52735.7 2055.46  22
   0  -3  -2 45391.6 2013.17 107
   0  -3  -2 53116.9 2009.92  19
   0  -3  -2 54154.7 2002.78  11
   0   3   3 23942.3 984.723  49
   0  -3  -3 22825.8 996.364  33
   0  -3  -3 21623.5 993.528  25
   0   3   3 21348.3 975.014  48
   0   3   3 21460.6 957.878  40
   0   3   3 21806.6 981.440   8
   0   3   3 23308.7 1012.07  22
   0   3   3 21693.7 997.344  24
   0  -3  -3 19170.6 972.388 107
   0  -3  -3 19141.7 960.497  44
   0  -3  -3 23383.7 997.201  38
   0  -3  -3 21576.8 990.150  31
   0  -3  -4 33055.5 1544.13  31
   0   3   4 34391.8 1547.27  48
   0   3   4 35949.9 1560.24  24
   0   3   4 35998.1 1547.64  49
   0  -3  -4 35330.7 1558.95  38
   0   3   4 36876.7 1573.00  22
   0  -3  -4 35618.9 1563.84 107
   0  -3  -4 35367.3 1545.10  44
   0  -3  -5 16129.4 859.399  38
   0   3   5 16224.5 845.464  49
   0  -3  -5 17092.3 863.732  31
   0  -3  -5 17539.3 873.697 107
   0   3   5 16369.0 850.757  48
   0  -3  -5 15775.0 844.123  44
   0   3   5 17716.7 873.103  22
   0   3   5 16833.2 856.080  24
   0  -3  -6 17806.4 950.071 107
   0   3   6 18429.1 951.165  69
   0  -3  -6 17222.9 931.507  44
   0   3   6 19184.4 954.095  22
   0   3   6 17426.0 935.011  81
   0  -3  -6 18166.7 949.747  46
   0   3   6 18698.9 950.215  48
   0   3   6 15855.4 917.462  49
   0   3   6 17147.1 921.411  82
   0   3   6 19015.1 952.951  79
   0   3   6 18629.6 960.658  59
   0   3   6 16021.4 910.442  73
   0  -3  -6 18932.2 964.777  38
   0  -3  -7 195.114 114.193  44
   0  -3  -7 138.573 108.316  38
   0  -3  -7 290.831 120.198  46
   0   3   7 309.844 113.259  73
   0   3   7 202.998 100.177  48
   0   3   7 337.853 123.375  69
   0   3   7 503.170 150.224  49
   0   3   7 470.789 140.623  59
   0   3   7 389.244 127.198  79
   0  -3  -7 496.049 122.977 138
   0  -3  -7 303.790 122.986 107
   0   3   7 479.357 136.353  81
   0  -3  -7 373.536 120.086  67
   0  -3  -8 7594.54 553.810 107
   0   3   8 5841.12 483.406  73
   0   3   8 6277.65 512.698  69
   0  -3  -8 6579.15 510.518  44
   0   3   8 7205.13 543.274  48
   0  -3  -8 5975.90 489.002  67
   0   3   8 7211.13 530.617  81
   0  -3  -8 6506.35 503.668 119
   0   3   8 6509.80 528.081  59
   0   3   8 6921.25 533.907  49
   0  -3  -8 6637.14 518.006  46
   0  -3  -8 6320.76 514.076  83
   0  -3  -8 6296.31 486.589 138
   0  -3  -8 7736.87 555.754  38
   0  -3  -9-26.4242 97.8382  38
   0   3   9 51.2927 90.9187  81
   0  -3  -9 129.017 113.709  83
   0   3   9 79.4383 84.9136  49
   0   3   9 27.8597 89.3374  59
   0  -3  -9-25.8013 91.4677  44
   0  -3  -9 24.9446 92.3626  67
   0   3   9 27.1578 87.0876  48
   0   3   9 212.100 120.219  69
   0  -3  -9 153.557 128.294 120
   0  -3  -9 53.7907 86.2465 107
   0  -3  -9 164.646 103.654 138
   0  -3  -9 75.6919 89.4457  46
   0  -3 -10 1461.51 230.540  44
   0   3  10 1135.89 218.663  59
   0  -3 -10 935.421 190.042 138
   0   3  10 1383.36 230.787  81
   0   3  10 1416.17 235.349  48
   0   3  10 1437.48 230.720  69
   0  -3 -10 1113.63 207.256 120
   0  -3 -10 1418.31 229.328  83
   0  -3 -10 1270.84 216.162  67
   0  -3 -11 7495.62 503.360 120
   0   3  11 7947.50 525.377  59
   0  -3 -11 8190.60 519.351 138
   0  -3 -11 8025.56 519.415  67
   0   3  11 8217.62 522.008  81
   0  -3 -11 7527.20 511.116  83
   0   3  11 7781.66 514.214  69
   0   3  12 48.5058 66.9285  59
   0   3  12 46.9069 60.2554  69
   0  -3 -12-16.4113 58.1774  83
   0   3  12 18.8908 66.9636  80
   0   3  12 15.6257 64.6820  81
   0  -3 -12 66.4382 64.0073  67
   0  -3 -12 64.7008 69.1510 138
   0  -4  14 3248.16 255.161  59
   0   4 -14 3826.65 294.512 153
   0   4 -14 3518.62 283.849 129
   0   4 -14 3520.80 275.236 127
   0   4 -14 3586.99 286.846 130
   0   4 -14 3573.37 293.131  72
   0   4 -14 3246.62 276.951 149
   0   4 -14 3555.76 289.506 131
   0   4 -14 4104.59 300.154 143
   0   4 -14 3592.20 284.139 128
   0  -4  14 3088.42 258.222 147
   0   4 -14 3867.53 292.623  71
   0   4 -14 3407.59 271.683 148
   0   4 -14 3561.44 288.256 150
   0   4 -14 3144.77 264.443 152
   0  -4  13 1341.46 188.040  59
   0   4 -13 1387.12 207.241 149
   0  -4  13 1250.69 181.434 123
   0  -4  13 1616.12 200.675 134
   0   4 -13 1277.37 201.626 129
   0   4 -13 1303.56 200.509 152
   0  -4  13 1217.88 180.644 147
   0   4 -13 1143.92 191.391  57
   0  -4  13 1187.79 173.516 126
   0   4 -13 1440.31 214.809 130
   0   4 -13 1504.07 217.211 131
   0   4 -13 1424.19 210.734 128
   0   4 -13 1420.48 213.703 153
   0   4 -13 1249.40 191.757 127
   0  -4  13 1074.11 174.937  49
   0  -4  13 1287.24 178.765 135
   0  -4  13 1129.41 176.667  65
   0   4 -13 1393.67 202.662  71
   0  -4  13 1492.93 195.609 125
   0  -4  13 1257.50 186.126 133
   0   4 -13 1583.39 216.403 143
   0   4 -13 1539.59 207.429 148
   0   4 -13 1339.75 201.563  52
   0   4 -13 1434.80 210.931  72
   0  -4  13 1281.41 183.274 136
   0   4 -13 1320.49 207.925 150
   0  -4  13 1260.19 186.048 146
   0  -4  13 1129.72 174.162 124
   0  -4  12 24282.7 1230.19 136
   0  -4  12 24411.8 1232.87 124
   0   4 -12 23191.4 1262.89  52
   0   4 -12 23453.0 1272.21 129
   0   4 -12 25382.8 1296.69 130
   0  -4  12 24406.4 1243.64  49
   0   4 -12 25199.8 1296.22 149
   0   4 -12 22760.7 1252.90  71
   0  -4  12 26740.0 1264.51 133
   0  -4  12 24150.1 1228.45  59
   0  -4  12 24940.2 1248.56 146
   0  -4  12 24932.4 1249.11 123
   0   4 -12 25608.4 1306.22 131
   0   4 -12 22280.4 1234.61 148
   0  -4  12 22770.5 1199.12  69
   0  -4  12 24959.2 1234.25 135
   0   4 -12 24811.1 1291.34 153
   0   4 -12 24567.1 1274.80 143
   0   4 -12 21880.2 1234.25 127
   0  -4  12 25199.6 1239.22 134
   0   4 -12 21204.4 1252.40  72
   0   4 -12 24762.4 1278.48 128
   0  -4  12 23873.5 1235.79  48
   0  -4  12 25422.1 1233.21 126
   0  -4  12 24876.1 1239.63 125
   0  -4  12 25984.9 1255.45 147
   0   4 -12 22804.3 1248.99 152
   0  -4  12 24998.8 1245.04  65
   0   4 -12 26117.1 1306.08 150
   0  -4  11 11952.0 717.021 118
   0  -4  11 10128.6 690.712  49
   0   4 -11 10719.1 735.492 153
   0   4 -11 11111.8 739.244  52
   0  -4  11 10440.7 687.954 124
   0   4 -11 11271.2 754.015 131
   0   4 -11 10555.9 724.004 143
   0   4 -11 11099.3 745.087 137
   0   4 -11 10958.7 748.925 149
   0  -4  11 11115.2 705.486 135
   0  -4  11 10732.4 699.515  48
   0   4 -11 10824.0 742.399 150
   0   4 -11 10471.4 732.077  72
   0  -4  11 11348.9 710.470 134
   0   4 -11 12489.9 774.383  68
   0  -4  11 10134.2 685.821  59
   0   4 -11 10721.3 726.136 152
   0  -4  11 10923.9 698.116 136
   0   4 -11 11048.8 752.616 130
   0   4 -11 9494.58 695.206  71
   0  -4  11 11841.0 731.809 146
   0  -4  11 10429.4 698.344  65
   0  -4  11 10936.2 698.397 125
   0  -4  11 10542.1 680.317  69
   0  -4  11 10754.6 691.959 126
   0   4 -11 11107.4 754.275 129
   0  -4  11 11007.1 707.965 147
   0   4 -11 9480.37 705.842 128
   0   4 -10 1842.91 276.615  71
   0  -4  10 2551.14 283.915 111
   0   4 -10 3032.63 354.592 150
   0  -4  10 2737.96 321.084  65
   0  -4  10 2795.37 311.083  49
   0   4 -10 2402.95 321.307 154
   0   4 -10 2172.13 304.108  72
   0   4 -10 2795.12 340.686  68
   0   4 -10 2615.27 312.560 143
   0   4 -10 2461.66 319.163 130
   0   4 -10 2133.31 292.027 152
   0   4 -10 2476.64 313.130 128
   0   4 -10 2073.66 303.592 129
   0   4 -10 2883.16 344.501  62
   0  -4  10 2277.97 275.456  69
   0   4 -10 2209.33 308.800 149
   0   4 -10 2150.17 303.396 153
   0   4 -10 2379.66 333.024 137
   0  -4  10 2355.96 300.654 147
   0  -4  10 2865.42 308.303 118
   0  -4  10 2681.59 300.192  59
   0  -4  10 2731.23 310.151  48
   0  -4  10 2469.18 291.258  40
   0   4 -10 2368.17 318.232 131
   0   4 -10 3372.45 360.946  52
   0   4  -9 20294.2 1126.05 150
   0  -4   9 21524.9 1090.02  49
   0   4  -9 20141.6 1118.69  72
   0   4  -9 22953.2 1162.18  68
   0   4  -9 20790.3 1142.50  62
   0   4  -9 19303.6 1113.08 132
   0   4  -9 19283.2 1138.23  21
   0   4  -9 19090.9 1108.92 149
   0  -4   9 22455.4 1102.19  59
   0  -4   9 21346.0 1075.57 111
   0   4  -9 19689.2 1098.25  71
   0   4  -9 19416.6 1103.00 128
   0   4  -9 20374.7 1115.73 122
   0  -4   9 20898.5 1098.21 147
   0  -4   9 21151.6 1075.37  69
   0  -4   9 21789.5 1091.80  40
   0   4  -9 20270.6 1129.87 137
   0   4  -9 18374.3 1085.20 152
   0   4  -9 19409.0 1111.76 153
   0   4  -9 19698.2 1108.13  52
   0   4  -9 20012.8 1124.34 131
   0  -4   9 19028.2 1033.87 108
   0  -4   9 21837.6 1093.62  48
   0   4  -9 19396.9 1093.77 143
   0   4  -9 20939.1 1135.21 129
   0   4  -9 21725.9 1148.51 130
   0  -4   9 21614.1 1089.76 118
   0   4  -9 21148.0 1149.46 154
   0   4  -8 655.076 157.260  52
   0  -4   8 819.031 153.711  49
   0  -4   8 939.256 165.641  40
   0  -4   8 694.656 147.224 118
   0   4  -8 793.045 178.618  68
   0   4  -8 638.347 168.449  21
   0  -4   8 842.997 151.936 111
   0   4  -8 961.561 184.285 137
   0   4  -8 557.433 145.987 143
   0  -4   8 1027.20 170.649  48
   0   4  -8 720.153 167.203 154
   0  -4   8 769.247 140.317 114
   0   4  -8 545.247 140.362  72
   0   4  -8 471.311 129.093  76
   0   4  -8 1131.06 204.558  62
   0  -4   8 610.178 132.289 108
   0  -4   8 984.526 161.431  59
   0   4  -8 890.528 169.867  71
   0   4  -8 750.519 130.948  94
   0   4  -7 24867.0 1178.15  62
   0  -4   7 21343.4 1077.62 108
   0   4  -7 25435.8 1087.37  90
   0   4  -7 20673.8 1149.09  21
   0   4  -7 23445.1 1136.93 143
   0  -4   7 26502.8 1135.31 118
   0  -4   7 23500.2 1103.20 111
   0   4  -7 22487.5 1065.84  91
   0   4  -7 23935.6 1144.96  71
   0   4  -7 23246.4 1157.78  68
   0   4  -7 23510.6 1075.61  93
   0   4  -7 23279.5 1148.37  52
   0  -4   7 24139.7 1109.01  48
   0  -4   7 20934.6 1061.58  35
   0   4  -7 21916.4 1135.01  72
   0  -4   7 24502.7 1116.54  49
   0   4  -7 21325.1 1145.59 154
   0   4  -7 22202.0 1131.74 137
   0   4  -7 20989.7 1111.06  76
   0   4  -7 22960.1 1070.08  94
   0  -4   7 23133.8 1103.14  59
   0   4  -7 25136.3 1085.83  92
   0  -4   7 22758.6 1077.77  42
   0  -4   7 23647.4 1113.43  40
   0  -4   6 23860.7 1131.27  40
   0  -4   6 24441.8 1119.27 111
   0  -4   6 23208.1 1092.17  42
   0  -4   6 25109.3 1131.63  49
   0  -4   6 22805.5 1087.87  14
   0   4  -6 22882.4 1147.53  52
   0   4  -6 25241.6 1190.71  21
   0  -4   6 23532.0 1112.60  48
   0  -4   6 27019.9 1148.31 118
   0  -4   6 24307.2 1116.11 108
   0  -4   6 22932.9 1088.91  35
   0   4  -5 124.471 84.8371  21
   0  -4   5 42.8534 53.7894  27
   0   4  -5 78.6835 70.1389  52
   0  -4   5 145.777 73.9349 108
   0  -4   5 99.7887 64.9722  48
   0  -4   5 126.845 62.6393  35
   0  -4   5 67.6211 50.6691  42
   0  -4   5 41.6246 48.5728  16
   0  -4   5 83.5633 53.6233  14
   0   4  -4 109241. 4457.59  21
   0  -4   4 108742. 4386.48  42
   0  -4   4 111160. 4392.56  35
   0  -4   4 101838. 4383.04  18
   0  -4   4 108531. 4404.53  27
   0   4  -4 115877. 4400.35  20
   0  -4   4 112812. 4410.72  14
   0  -4   4 113178. 4409.64  16
   0   4  -3 117322. 4920.69   1
   0  -4   3 139537. 4962.79  11
   0   4  -3 131216. 4960.06  21
   0  -4   3 116684. 4904.62  35
   0   4  -3 133299. 4972.28   3
   0   4  -3 128245. 4966.60  23
   0   4  -3 133212. 4936.26  20
   0  -4   3 117092. 4900.28  42
   0  -4   3 114848. 4904.19  18
   0  -4   3 119088. 4899.96  17
   0   4  -3 128609. 4943.15   2
   0  -4   2 49311.5 1968.55  18
   0  -4   2 49393.5 1978.38   9
   0   4  -2 46506.6 1987.06  21
   0   4  -2 52360.2 2028.68  23
   0   4  -2 51881.2 2028.19   3
   0   4  -2 50478.4 1994.17   1
   0  -4   2 49770.9 1958.34  30
   0  -4   2 44170.4 1954.90  17
   0   4  -2 50888.6 1993.87  20
   0  -4   2 40283.2 1954.04   8
   0   4  -2 52172.6 2008.56   2
   0  -4   2 44680.7 1950.22  13
   0  -4   2 53019.4 2014.38  11
   0  -4   1 16073.0 804.079  13
   0   4  -1 18152.4 866.315  23
   0  -4   1 19495.9 847.552  11
   0   4  -1 17834.1 828.738  20
   0   4  -1 20344.8 845.999   1
   0   4  -1 18885.4 834.553  24
   0   4  -1 17902.9 857.064   3
   0   4  -1 16881.2 823.575  21
   0   4  -1 18944.9 846.493   2
   0  -4   1 21304.3 832.470   9
   0  -4   1 19004.5 816.169   8
   0   4   0 7023.35 360.553  20
   0   4   0 6720.15 359.752  22
   0   4   0 6980.36 389.712   3
   0  -4   0 6465.62 342.564   8
   0   4   0 6573.30 365.755  24
   0   4   0 7172.50 387.784  23
   0  -4   0 7418.50 375.109  11
   0   4   0 5772.90 346.931  21
   0   4   0 6976.48 372.413   2
   0   4   0 6472.82 363.908   1
   0  -4   0 5417.13 318.364  12
   0   4   1 143.930 59.0020   3
   0   4   1 51.4073 48.5676   2
   0   4   1 68.3180 55.2924  24
   0   4   1 49.4242 49.6625  23
   0  -4  -1 78.2105 42.4405 107
   0   4   1 54.5276 39.1922   8
   0   4   1 48.4588 50.4402   1
   0   4   1 62.0213 46.9887  20
   0  -4  -1 68.3859 47.4688  25
   0  -4  -1 161.682 44.5722  12
   0  -4  -1 78.3086 42.8054   8
   0  -4  -1 116.472 54.9095  11
   0  -4  -1 174.016 58.8369  31
   0  -4  -1 246.403 53.8561  33
   0   4   1 49.5776 53.0890  22
   0   4   1 33.3152 48.8680  21
   0  -4  -2 49416.1 2165.50  31
   0  -4  -2 49900.5 2153.17  33
   0  -4  -2 50744.9 2164.29  25
   0   4   2 52283.6 2193.68  24
   0   4   2 58426.1 2223.02  22
   0  -4  -2 49878.9 2156.74 107
   0   4   2 57215.2 2176.39   8
   0  -4  -3 16282.0 802.981  31
   0  -4  -3 17693.4 809.214  33
   0  -4  -3 15123.9 785.721 107
   0   4   3 14585.4 775.847  49
   0   4   3 18032.0 833.751  24
   0  -4  -3 15119.9 789.283  38
   0   4   3 18104.3 847.581  22
   0  -4  -3 17243.9 815.333  25
   0   4   4 13537.8 728.614  24
   0  -4  -4 12103.5 698.999 107
   0   4   4 13961.1 750.654  22
   0   4   4 14383.4 721.917  49
   0   4   4 14164.0 717.113  48
   0  -4  -4 12874.7 712.245  31
   0  -4  -4 13439.6 719.859  38
   0   4   5 1477.99 202.191  24
   0   4   5 1164.44 184.008  73
   0  -4  -5 1925.51 221.040  38
   0  -4  -5 1524.07 200.000 107
   0   4   5 1839.50 227.722 121
   0  -4  -5 1160.43 178.023  31
   0   4   5 1530.29 192.783  48
   0  -4  -5 1327.28 173.217  26
   0   4   5 1540.60 210.481  22
   0  -4  -5 1500.41 199.325  46
   0   4   5 1429.98 197.754  69
   0   4   5 1211.54 176.109  49
   0   4   5 1281.18 191.893  59
   0   4   5 1664.42 212.658  79
   0   4   5 1530.10 204.625  87
   0   4   5 1597.05 204.047  81
   0  -4  -6 26137.9 1304.51  38
   0   4   6 26124.7 1279.58  49
   0  -4  -6 27132.1 1307.40 107
   0   4   6 26398.2 1310.94  59
   0  -4  -6 27211.2 1309.25  46
   0   4   6 23929.9 1268.63  73
   0   4   6 25923.1 1295.72  69
   0   4   6 25899.5 1314.03  22
   0   4   6 27604.6 1307.50  81
   0   4   6 25777.9 1295.66  79
   0   4   6 25338.5 1291.91  87
   0   4   6 25520.4 1282.30  48
   0   4   7 6725.33 535.584  49
   0   4   7 7328.28 564.820  59
   0  -4  -7 8285.55 582.267 107
   0   4   7 7497.47 557.914  79
   0   4   7 8167.98 576.347  69
   0  -4  -7 7996.10 571.862  38
   0  -4  -7 7509.23 532.858  67
   0  -4  -7 8668.30 573.908  41
   0  -4  -7 8411.98 580.238  46
   0   4   7 8179.67 577.317  81
   0   4   7 6652.09 541.846  48
   0  -4  -7 7221.38 542.853  83
   0   4   8 9569.62 662.453  48
   0  -4  -8 8868.10 631.035 119
   0  -4  -8 8048.68 606.788  83
   0   4   8 9458.73 650.617  49
   0  -4  -8 9316.78 653.240 107
   0   4   8 10350.6 686.315  59
   0  -4  -8 9804.45 659.419  46
   0  -4  -8 8849.39 639.092  38
   0  -4  -8 8181.68 597.896  67
   0   4   8 9541.80 656.903  81
   0   4   8 8920.16 646.164  69
   0   4   9 4867.28 441.027  59
   0  -4  -9 4916.27 421.100 119
   0  -4  -9 4238.98 398.407  83
   0  -4  -9 4198.57 391.993  67
   0  -4  -9 3456.92 384.105  38
   0  -4  -9 4208.75 414.208 120
   0   4   9 3582.16 459.254  80
   0  -4  -9 4405.33 408.184  46
   0   4   9 3931.42 397.502  69
   0   4   9 4473.11 413.632  81
   0   4  10 3231.99 339.636  59
   0  -4 -10 3301.82 339.909 120
   0  -4 -10 2963.15 315.538  83
   0   4  10 2961.36 325.288  81
   0   4  10 2051.15 320.263  80
   0  -4 -10 2462.42 289.591  67
   0   4  10 2682.65 308.649  69
   0  -4 -11 2411.75 259.000  67
   0   4  11 2327.76 254.379  59
   0  -4 -11 2593.58 267.867  83
   0   4  11 2626.63 263.754  81
   0  -4 -11 2711.87 276.660 120
   0   4  12-25.9207 58.7596  81
   0   4  12 14.9066 61.6951  80
   0  -4 -12 13.4468 55.6531  67
   0  -4 -12 54.0234 61.2328  83
   0  -5  14 848.226 130.198 147
   0   5 -14 830.105 127.734 143
   0   5 -14 968.214 145.714  72
   0   5 -14 1159.04 143.875  71
   0  -5  13 2752.15 265.323 147
   0  -5  13 2883.67 266.351  65
   0  -5  13 2073.92 231.122  59
   0   5 -13 2672.17 272.045  71
   0   5 -13 2466.81 264.537 143
   0   5 -13 2369.53 262.296  57
   0   5 -13 2308.07 269.147  72
   0  -5  12 23083.8 1197.76  48
   0   5 -12 24321.2 1232.35  71
   0  -5  12 23106.1 1200.64  49
   0  -5  12 21740.9 1177.89 118
   0   5 -12 24117.7 1244.61  52
   0   5 -12 24677.0 1265.59  57
   0  -5  12 23623.8 1192.41  59
   0   5 -12 24831.1 1262.57  68
   0  -5  12 22285.1 1190.61  65
   0   5 -12 22548.6 1240.60  72
   0   5 -12 26262.8 1261.03 143
   0  -5  12 25205.4 1220.21 147
   0   5 -11 11302.3 728.608 137
   0  -5  11 8255.67 600.209 111
   0   5 -11 9258.37 676.033  72
   0   5 -11 8927.98 678.670  68
   0   5 -11 10175.8 683.060 143
   0   5 -11 10561.0 710.644  62
   0  -5  11 9589.84 643.295 118
   0  -5  11 10096.3 656.523  65
   0   5 -11 10299.1 680.360  71
   0   5 -11 9280.08 666.187  52
   0  -5  11 9966.07 656.743 147
   0  -5  11 9784.78 649.176  49
   0  -5  11 9908.59 645.396  59
   0  -5  11 8617.95 620.268  48
   0   5 -10 2203.74 298.453  52
   0  -5  10 2713.07 299.027  48
   0  -5  10 2595.87 307.412 147
   0   5 -10 2155.71 294.392  71
   0  -5  10 1737.67 254.176  40
   0   5 -10 2195.58 314.151 137
   0  -5  10 2926.54 303.735 111
   0   5 -10 2405.05 319.098  72
   0   5 -10 3099.66 340.016 143
   0   5 -10 2179.98 305.678  62
   0  -5  10 2506.97 291.591  49
   0   5 -10 2177.88 322.730  68
   0  -5  10 2294.18 279.270 118
   0  -5  10 1903.11 296.222  65
   0  -5  10 2547.40 291.881  59
   0   5 -10 2211.81 287.253  76
   0   5  -9 38355.0 1785.20  71
   0  -5   9 41214.0 1767.37 118
   0   5  -9 37824.4 1808.61  62
   0  -5   9 38261.2 1732.10  59
   0  -5   9 31098.7 1665.96 108
   0   5  -9 36111.0 1784.98  72
   0   5  -9 32867.2 1781.75  21
   0   5  -9 36143.7 1801.07 137
   0   5  -9 36315.3 1796.96 154
   0  -5   9 37046.4 1727.23  48
   0   5  -9 36175.3 1800.76  68
   0   5  -9 35903.8 1758.85 143
   0  -5   9 37365.1 1724.91 111
   0  -5   9 37981.7 1736.33  49
   0   5  -9 36184.8 1751.81  76
   0  -5   9 37068.2 1723.58  40
   0   5  -9 39224.2 1810.43  52
   0  -5   8 5296.56 395.000 114
   0  -5   8 4391.82 379.289  40
   0   5  -8 4406.06 402.390  52
   0   5  -8 4457.47 407.187  72
   0   5  -8 3958.57 376.868  76
   0  -5   8 4540.83 371.608  49
   0   5  -8 4062.82 384.635 143
   0  -5   8 4849.41 380.188  48
   0   5  -8 5173.45 442.808  68
   0   5  -8 4127.11 396.218 137
   0  -5   8 4941.51 381.251 111
   0  -5   8 4111.92 352.775 108
   0   5  -8 3316.88 390.499  63
   0  -5   8 5214.08 392.319  59
   0   5  -8 4047.81 403.866  21
   0  -5   8 4712.68 382.469 118
   0   5  -8 4554.41 417.144  62
   0   5  -8 4907.05 409.568  71
   0   5  -8 4819.76 428.193 154
   0  -5   7 25903.5 1215.03  49
   0   5  -7 26618.6 1272.51  76
   0  -5   7 26579.4 1227.29  40
   0   5  -7 23257.5 1285.51  63
   0   5  -7 22891.2 1240.44 137
   0   5  -7 21975.0 1245.58 154
   0   5  -7 24771.6 1265.52  62
   0   5  -7 25372.0 1251.60  52
   0   5  -7 24611.1 1267.31  68
   0   5  -7 27862.6 1317.30  21
   0  -5   7 25697.1 1209.12  48
   0  -5   7 25178.6 1204.15 111
   0  -5   7 24467.7 1194.00 108
   0  -5   7 27293.3 1237.68 118
   0   5  -6 70591.6 2662.06  21
   0   5  -6 57202.9 2566.20 137
   0   5  -6 59818.7 2592.31  76
   0  -5   6 64272.4 2537.77  48
   0  -5   6 59792.4 2519.97  27
   0  -5   6 62875.6 2536.20 108
   0   5  -6 65428.6 2646.27  63
   0  -5   6 62127.8 2535.55 111
   0  -5   6 59340.2 2513.41  16
   0   5  -6 59726.4 2592.54  68
   0   5  -6 58351.9 2558.25  52
   0  -5   6 66361.6 2552.20  49
   0  -5   6 59268.0 2511.69  14
   0   5  -6 55831.4 2568.82  62
   0  -5   5 10196.2 531.949  14
   0  -5   5 9305.23 519.473  27
   0   5  -5 10129.2 589.777  21
   0  -5   5 9257.41 507.425  35
   0  -5   5 8543.92 505.276  16
   0  -5   5 9452.05 522.898 108
   0  -5   4 10394.9 557.920  27
   0   5  -4 11268.6 571.890  20
   0   5  -4 11257.7 600.912   3
   0  -5   4 12371.5 607.972  11
   0  -5   4 10126.1 551.762  16
   0   5  -4 10209.4 591.706  21
   0  -5   4 10272.7 542.267  18
   0  -5   4 10547.0 543.601  35
   0  -5   3 13870.9 661.721  11
   0   5  -3 12052.0 628.979  21
   0   5  -3 13286.6 666.093   3
   0   5  -3 12935.6 629.715  20
   0   5  -3 12859.2 644.159   2
   0  -5   3 10731.7 585.007  18
   0  -5   3 12019.1 593.602  35
   0  -5   3 11868.7 588.723  17
   0   5  -2 16355.4 799.123   1
   0   5  -2 17042.0 810.682   2
   0   5  -2 15840.0 818.690   3
   0  -5   2 19483.6 792.863   9
   0  -5   2 14475.9 744.254  13
   0  -5   2 16651.5 764.861   8
   0   5  -2 17983.6 841.301  23
   0  -5   2 18698.4 824.355  11
   0  -5   2 17727.2 768.678  17
   0   5  -2 17198.7 796.287  20
   0   5  -2 13466.8 759.927  21
   0  -5   2 15810.7 752.201  30
   0  -5   1 41282.6 1786.15  13
   0  -5   1 39801.1 1785.05   9
   0   5  -1 41465.0 1811.54   1
   0   5  -1 42453.6 1829.59   2
   0   5  -1 42037.4 1799.30  21
   0   5  -1 47339.8 1869.45   3
   0  -5   1 41670.5 1782.46   8
   0  -5   1 45957.5 1837.67  11
   0   5  -1 41731.4 1807.92  20
   0   5  -1 46849.2 1872.21  23
   0   5   0 50285.7 2005.42  21
   0   5   0 48317.9 2021.62   2
   0  -5   0 42608.4 1966.84  31
   0  -5   0 45935.3 1976.30   8
   0  -5   0 45206.2 1988.32  13
   0   5   0 48316.5 2003.45  20
   0   5   0 53802.7 2057.58   3
   0   5   0 46006.0 2003.72   1
   0   5   0 47650.7 2016.26  24
   0  -5   0 52490.1 2031.59  11
   0   5   1 72626.6 2881.08  20
   0   5   1 72224.9 2915.07   3
   0  -5  -1 79102.8 2912.30  11
   0   5   1 69542.1 2907.99  24
   0   5   1 74875.0 2924.26  22
   0  -5  -1 63323.6 2867.53  31
   0  -5  -1 64245.7 2853.88  25
   0  -5  -2 12305.0 650.679  31
   0   5   2 12420.9 675.827  24
   0  -5  -2 12245.5 641.435  25
   0   5   2 14024.1 700.250  22
   0  -5  -2 11790.1 640.034  38
   0  -5  -3 6230.84 430.292 107
   0  -5  -3 7237.46 460.524  31
   0  -5  -3 6623.03 445.165  38
   0   5   3 8875.73 524.196  22
   0   5   3 8167.05 495.754  24
   0  -5  -3 7437.05 462.257  25
   0   5   4 5335.66 399.577  69
   0   5   4 6781.14 455.147  24
   0   5   4 5635.03 433.525  87
   0  -5  -4 5632.42 402.905  26
   0  -5  -4 4906.29 387.931 107
   0   5   4 5811.60 434.040 121
   0   5   4 6579.45 484.277  80
   0  -5  -4 5248.25 403.850  31
   0   5   4 5148.11 398.544  59
   0   5   4 6801.74 436.999  79
   0  -5  -4 5447.56 409.828  38
   0   5   4 5804.34 444.223  22
   0   5   5 11598.4 661.021  79
   0  -5  -5 9105.53 597.179  26
   0  -5  -5 9982.07 636.372  38
   0   5   5 11228.0 688.131  22
   0   5   5 9115.44 636.591 121
   0   5   5 9792.54 647.662  87
   0   5   5 10191.5 626.666  81
   0  -5  -5 9938.43 633.958  46
   0   5   5 8564.42 605.658  59
   0   5   5 10249.0 633.070  69
   0  -5  -5 9744.88 631.131  31
   0   5   5 9034.90 629.577  24
   0  -5  -5 10044.0 629.178 107
   0   5   6 47745.1 2231.51  24
   0  -5  -6 47472.1 2218.77  38
   0  -5  -6 46873.4 2208.63  46
   0   5   6 47887.3 2201.18  81
   0   5   6 45900.2 2193.43  69
   0   5   6 47369.4 2213.27  59
   0   5   6 48572.1 2238.88  87
   0  -5  -6 48134.6 2211.61 107
   0   5   6 50882.3 2231.50  79
   0   5   7 8171.02 587.271  87
   0   5   7 8959.84 665.458  80
   0  -5  -7 7323.12 562.160 119
   0   5   7 7785.21 573.261  79
   0   5   7 6866.23 545.521  81
   0  -5  -7 7775.14 575.370  46
   0   5   7 7248.73 556.944  69
   0  -5  -7 6906.42 547.824  41
   0  -5  -7 6936.50 549.109 107
   0  -5  -7 6763.71 533.009  83
   0   5   7 8086.93 588.745  59
   0  -5  -7 7424.93 565.495  38
   0  -5  -8-26.7128 85.7147 120
   0  -5  -8 266.265 130.442  46
   0  -5  -8 79.0274 97.5825 119
   0   5   8 26.7135 90.3454  69
   0  -5  -8 25.4414 86.0501  41
   0  -5  -8 244.543 116.924  83
   0   5   8 155.821 103.903  81
   0  -5  -8 297.883 132.663  38
   0   5   8 34.5341 104.443  80
   0   5   8 111.443 89.3919  59
   0   5   9 4994.13 441.658  69
   0  -5  -9 4792.91 447.739 120
   0  -5  -9 5175.72 443.122 119
   0   5   9 4672.12 436.174  59
   0  -5  -9 4276.07 420.346  38
   0  -5  -9 4913.77 425.717  83
   0   5   9 5837.62 526.464  80
   0   5   9 5427.11 453.378  81
   0  -5  -9 4831.03 433.853  46
   0   5  10 482.251 133.588  81
   0   5  10 483.677 133.930  59
   0  -5 -10 448.042 132.015  56
   0  -5 -10 401.683 122.719 120
   0  -5 -10 466.232 136.885  66
   0  -5 -10 470.494 132.201  83
   0   5  10 270.252 123.640  80
   0  -5 -11 9323.95 502.258  66
   0   5  11 9666.13 506.558  81
   0  -5 -11 8969.11 499.557  83
   0  -5 -11 9451.54 521.120 120
   0  -6  13 1745.48 202.549 147
   0   6 -13 1810.75 224.246  72
   0   6 -13 1567.00 197.435 143
   0   6 -13 1531.87 194.147  71
   0  -6  13 1137.76 170.879  65
   0   6 -13 1273.28 187.449  57
   0   6 -12 29631.5 1463.62  72
   0   6 -12 30034.5 1427.86  71
   0  -6  12 25981.4 1371.92  48
   0   6 -12 30170.6 1433.84 143
   0  -6  12 27266.3 1391.76  65
   0   6 -12 32356.9 1488.68  57
   0  -6  12 28178.5 1395.57  49
   0   6 -12 29259.1 1439.38  52
   0  -6  12 30481.8 1419.07 147
   0  -6  11 4783.15 407.184 147
   0   6 -11 4516.01 432.418  62
   0  -6  11 3630.36 359.982  48
   0   6 -11 4272.30 396.626  77
   0   6 -11 4338.83 422.036  72
   0   6 -11 4453.27 432.787  57
   0   6 -11 4279.38 403.460  76
   0  -6  11 4750.38 399.854  49
   0   6 -11 4938.23 425.674 143
   0  -6  11 4060.65 378.745  65
   0   6 -11 3693.31 387.610  52
   0   6 -11 4301.45 428.813  68
   0  -6  11 3731.81 360.929  40
   0  -6  11 4293.68 389.622 118
   0   6 -10 5965.13 528.842 137
   0   6 -10 5962.84 522.921  57
   0  -6  10 6267.60 500.359 147
   0   6 -10 5865.18 510.333  52
   0   6 -10 5756.51 511.162  72
   0   6 -10 5487.63 483.521  76
   0   6 -10 5696.43 488.322  77
   0  -6  10 5931.42 470.953  40
   0  -6  10 5228.82 449.169  49
   0  -6  10 6410.76 484.650  48
   0   6 -10 6311.24 531.671  62
   0  -6  10 6106.49 471.660  59
   0  -6  10 4899.62 437.083 108
   0   6 -10 5687.22 522.892  68
   0  -6  10 6975.93 498.952 111
   0  -6  10 6584.16 492.116 118
   0   6  -9 4577.40 434.237  62
   0   6  -9 4073.23 412.002  72
   0   6  -9 4313.61 438.714  21
   0   6  -9 4149.80 436.887  68
   0   6  -9 3747.63 411.982 137
   0  -6   9 4586.01 386.519 114
   0  -6   9 3745.07 354.661 108
   0  -6   9 4680.96 400.000 118
   0   6  -9 4301.77 415.655  76
   0  -6   9 4101.52 377.682  40
   0  -6   9 4771.39 394.644 111
   0   6  -9 3203.09 413.028  63
   0  -6   9 4207.70 371.787  48
   0   6  -9 4071.32 399.063  77
   0   6  -9 4922.01 441.066  52
   0  -6   9 4613.92 391.121  49
   0   6  -8 101.425 108.663 137
   0   6  -8 153.013 112.632 154
   0   6  -8 686.997 196.916  63
   0  -6   8 144.760 101.568 114
   0   6  -8 191.438 124.234  68
   0  -6   8 237.224 101.610 108
   0   6  -8 153.156 115.989  76
   0  -6   8 101.678 84.5215  49
   0   6  -8 125.490 104.164  77
   0  -6   8 410.983 120.526 111
   0  -6   8 355.774 110.025  48
   0   6  -8 84.6343 90.7750  21
   0  -6   8 213.214 99.6188  40
   0  -6   8 340.428 118.399 118
   0   6  -8 235.577 131.427  62
   0   6  -7 27040.8 1311.82  63
   0   6  -7 22571.9 1224.29 137
   0   6  -7 23410.2 1229.43  77
   0  -6   7 23686.4 1179.63  49
   0   6  -7 22882.7 1237.77  68
   0   6  -7 24293.1 1241.16  62
   0  -6   7 24500.2 1190.32 118
   0  -6   7 24392.3 1171.82  48
   0   6  -7 19884.8 1193.01 154
   0   6  -7 24193.9 1250.96  76
   0   6  -7 28821.3 1320.73  21
   0  -6   7 22680.2 1169.26 108
   0  -6   7 23885.2 1176.64 111
   0  -6   7 25592.3 1217.64  40
   0   6  -6 52819.3 2736.72  68
   0  -6   6 69550.5 2705.83  48
   0  -6   6 63381.1 2688.20  14
   0   6  -6 59907.5 2744.80  77
   0  -6   6 68042.6 2705.91 108
   0   6  -6 66243.8 2773.74  62
   0   6  -6 69020.9 2811.78  21
   0  -6   6 63307.9 2683.36  27
   0   6  -6 67419.0 2795.65  76
   0   6  -6 53371.6 2716.70 137
   0  -6   6 61033.8 2670.96  16
   0   6  -6 72048.5 2829.63  63
   0  -6   6 64640.7 2705.57 111
   0   6  -6 60744.6 2766.38  57
   0   6  -5 133532. 5217.65  77
   0   6  -5 130558. 5218.50  62
   0  -6   5 129136. 5144.11  16
   0   6  -5 140727. 5262.04  76
   0   6  -5 146862. 5262.15  21
   0  -6   5 136744. 5152.85  27
   0  -6   5 145817. 5185.60  14
   0   6  -5 146215. 5257.32  63
   0   6  -5 127009. 5214.83  57
   0  -6   5 143061. 5171.58 108
   0   6  -4 110121. 4145.83  20
   0  -6   4 98224.1 4105.42  16
   0  -6   4 97209.5 4102.05  27
   0  -6   4 98166.4 4080.00  35
   0  -6   4 94388.0 4074.86  18
   0   6  -4 110169. 4198.88   3
   0   6  -4 105912. 4170.19  21
   0   6  -3 7590.57 462.417  21
   0  -6   3 6778.47 416.754  18
   0   6  -3 7385.52 488.749   3
   0  -6   3 8166.68 492.885  11
   0  -6   3 7510.83 424.525  17
   0  -6   3 7661.39 430.462  35
   0   6  -3 7443.99 461.017  20
   0  -6   2 41937.6 1919.30  17
   0  -6   2 44671.6 1942.82   9
   0   6  -2 46889.5 1997.85   2
   0   6  -2 46600.1 2021.02   3
   0   6  -2 45510.8 1957.05  21
   0   6  -2 45461.7 1970.13  20
   0  -6   2 50987.5 2019.73  11
   0   6  -1 27344.4 1257.39  20
   0   6  -1 27813.7 1280.83   2
   0   6  -1 27403.0 1299.67   3
   0  -6   1 28000.0 1237.88  13
   0   6  -1 25597.3 1236.23  21
   0  -6   1 26725.4 1229.97   9
   0  -6   1 29696.0 1291.47  11
   0   6   0 165.637 72.4645  20
   0   6   0 79.0103 58.2735  21
   0  -6   0 184.750 81.1913  13
   0  -6   0 181.151 72.3473  11
   0  -6   0 131.070 64.4144  26
   0   6   0 216.725 84.7411  24
   0   6   0 85.4317 73.2366   3
   0   6   1 2662.17 238.677  20
   0  -6  -1 3246.43 258.378  31
   0   6   1 2850.04 273.489   3
   0   6   1 2590.94 251.742  24
   0  -6  -1 2790.84 249.980  13
   0  -6  -1 3099.35 262.868  11
   0  -6  -2 34504.8 1596.41  26
   0   6   2 38372.2 1622.66  64
   0   6   2 35228.0 1622.66  87
   0  -6  -2 32067.9 1573.36  31
   0  -6  -2 34697.6 1592.07  13
   0   6   2 40305.5 1677.71  80
   0   6   2 36531.5 1629.13  24
   0   6   2 32034.1 1593.19 121
   0  -6  -3 19700.2 1003.27  31
   0  -6  -3 18591.0 977.193  38
   0   6   3 18828.2 995.044  64
   0  -6  -3 17630.9 970.877  25
   0   6   3 18965.7 1007.82 121
   0   6   3 18558.3 1012.64  87
   0   6   3 19866.7 1022.53  24
   0  -6  -3 18761.0 990.183  26
   0   6   3 19600.4 985.161  79
   0  -6  -3 18191.2 978.681  13
   0   6   4 16232.6 918.978  24
   0  -6  -4 15711.2 878.042  13
   0   6   4 16713.6 939.525  87
   0  -6  -4 16038.3 899.612  31
   0  -6  -4 15648.5 887.068  46
   0   6   4 17848.8 971.184  80
   0   6   4 16492.4 917.569 121
   0  -6  -4 15816.4 884.795  26
   0   6   4 14562.1 861.186  59
   0  -6  -4 15438.0 879.005  38
   0   6   4 17769.7 906.293  79
   0  -6  -5 15304.8 950.474  38
   0   6   5 17438.9 1002.32 121
   0  -6  -5 17982.5 990.776  46
   0  -6  -5 17552.6 974.429  26
   0   6   5 17491.8 1013.03  87
   0   6   5 18100.9 982.648  79
   0   6   5 17786.9 1011.47  24
   0   6   5 16743.3 961.775  59
   0   6   6 40148.8 1870.18  87
   0   6   6 32159.8 1764.49  59
   0  -6  -6 37859.7 1826.41  46
   0  -6  -6 38663.3 1804.64  26
   0  -6  -6 39512.8 1843.57  41
   0   6   6 43904.6 1951.86  80
   0   6   6 38006.3 1810.12  79
   0  -6  -6 37740.7 1828.11  38
   0  -6  -6 37411.9 1806.86 107
   0   6   6 35041.2 1821.54  24
   0   6   7 40457.4 1897.08  81
   0   6   7 43758.8 1942.05  79
   0  -6  -7 41710.5 1940.90  38
   0  -6  -7 39461.1 1929.37 119
   0   6   7 41447.3 1947.70  87
   0   6   7 42969.5 2031.58  80
   0  -6  -7 36424.3 1884.72 107
   0  -6  -7 38623.6 1924.19  41
   0   6   7 36494.6 1893.33  59
   0  -6  -7 40005.4 1929.81  46
   0  -6  -8 3783.92 403.084  38
   0   6   8 4219.70 395.279  81
   0   6   8 4770.41 424.708  87
   0  -6  -8 4151.13 414.425 120
   0  -6  -8 3988.95 404.159  41
   0   6   8 3611.23 389.306  59
   0  -6  -8 4337.92 414.370 119
   0   6   8 5064.32 486.195  80
   0  -6  -8 3936.77 398.076  46
   0  -6  -9 28402.3 1474.61  46
   0  -6  -9 29762.6 1496.01 120
   0   6   9 29051.8 1456.19  81
   0  -6  -9 30002.0 1488.88 119
   0  -6 -10 6171.35 437.794 120
   0  -6 -10 5064.92 404.448  66
   0   6  10 5895.13 403.166  81
   0  -6 -10 6303.75 437.838  56
   0   7 -13 1631.68 210.347  57
   0  -7  13 1674.25 192.210  65
   0  -7  13 1990.05 204.256 147
   0  -7  12 3032.95 296.180  65
   0   7 -12 3130.42 326.484  57
   0  -7  12 3352.22 309.497 147
   0  -7  12 2636.48 282.000  49
   0   7 -12 3116.62 329.444  62
   0   7 -12 3315.53 321.593  76
   0  -7  11 17395.9 946.551  48
   0  -7  11 16991.4 950.221 118
   0   7 -11 17639.4 1027.83  68
   0   7 -11 17802.2 995.089  76
   0   7 -11 17255.3 979.489  77
   0  -7  11 18115.7 959.081  49
   0  -7  11 18345.4 969.682 147
   0  -7  11 16186.4 931.588  40
   0  -7  11 16926.7 955.535  65
   0   7 -11 17227.2 1012.36  62
   0   7 -11 17998.1 1031.39  57
   0  -7  10 136.324 105.923  49
   0  -7  10 287.276 113.335  48
   0   7 -10 133.374 102.869  77
   0   7 -10 194.504 115.083  76
   0  -7  10 23.6138 79.9165 118
   0  -7  10 181.670 103.049 111
   0   7 -10 117.232 117.267  62
   0  -7  10 162.714 105.477  40
   0   7 -10 30.3419 102.626  57
   0   7 -10 60.0318 106.472  68
   0   7 -10 62.3138 115.419  63
   0   7  -9 223.381 123.077  77
   0   7  -9 96.7370 154.142  63
   0  -7   9 91.2971 94.5284 114
   0  -7   9 70.8376 91.0453 118
   0   7  -9 147.372 109.165  62
   0  -7   9 46.9636 86.9952  40
   0  -7   9 68.5338 73.3198 111
   0   7  -9 56.2590 99.7580 137
   0  -7   9 108.701 90.0447  48
   0  -7   9 67.3558 79.6509  49
   0   7  -9 30.5588 98.0294  57
   0   7  -9 172.348 130.278  76
   0  -7   9 66.1099 70.7326 108
   0   7  -9 244.064 130.452  68
   0  -7   8 533.225 136.452  48
   0  -7   8 698.213 157.814 108
   0  -7   8 360.550 145.750 118
   0   7  -8 354.815 135.417  21
   0   7  -8 551.128 165.072  77
   0   7  -8 470.643 181.587  68
   0   7  -8 676.846 189.180  62
   0   7  -8 581.997 162.716  57
   0  -7   8 466.375 139.123  49
   0  -7   8 522.592 158.519  40
   0   7  -8 423.837 155.152  76
   0  -7   8 588.580 150.388 111
   0   7  -8 404.615 166.694 137
   0   7  -8 374.181 180.462  63
   0   7  -7 12107.5 797.425  63
   0  -7   7 12875.5 720.093  49
   0   7  -7 12314.8 784.724  57
   0  -7   7 11256.5 685.605  48
   0  -7   7 12719.0 737.551  40
   0   7  -7 9369.89 710.826 137
   0   7  -7 12610.5 782.237  62
   0   7  -7 10855.8 758.053  68
   0  -7   7 10998.5 683.239  27
   0   7  -7 13169.9 795.579  77
   0  -7   7 12833.1 723.290 111
   0  -7   7 12742.7 717.530 108
   0   7  -7 11838.1 780.163  21
   0  -7   7 13371.2 745.514 118
   0   7  -7 11196.6 766.101  76
   0   7  -6 183961. 7381.19  76
   0   7  -6 187298. 7372.46  62
   0  -7   6 181162. 7279.63  14
   0  -7   6 180425. 7262.73  16
   0   7  -6 196348. 7401.98  21
   0   7  -6 208353. 7439.62  63
   0  -7   6 182954. 7289.14 108
   0   7  -6 183833. 7356.39  77
   0  -7   6 177459. 7261.04  27
   0   7  -6 178837. 7369.64  57
   0  -7   6 182392. 7267.76  48
   0   7  -5 16650.6 898.747  21
   0   7  -5 16359.4 904.097  62
   0  -7   5 16508.6 854.284  14
   0  -7   5 14416.2 788.962  18
   0  -7   5 17933.8 850.765  27
   0   7  -5 15138.6 866.638  77
   0   7  -5 15906.9 837.100  20
   0   7  -5 17999.2 931.557  76
   0   7  -5 18347.6 928.455  63
   0   7  -5 15699.6 883.503  57
   0  -7   5 16145.9 833.547  16
   0  -7   5 15650.2 838.277 108
   0   7  -4 955.297 162.366  77
   0  -7   4 859.833 142.069  27
   0   7  -4 1054.76 202.440   7
   0   7  -4 823.724 144.636  20
   0   7  -4 865.560 171.875  63
   0   7  -4 1002.48 204.671  88
   0   7  -4 866.820 201.836 121
   0   7  -4 587.661 143.610  57
   0   7  -4 795.315 157.913   6
   0  -7   4 623.439 118.647  18
   0   7  -4 562.410 172.058  80
   0  -7   4 901.310 145.597  16
   0   7  -4 634.703 157.674  62
   0   7  -4 814.669 157.162  21
   0   7  -4 1233.29 234.905   5
   0   7  -4 581.306 153.907   3
   0   7  -3 9833.67 644.303  63
   0   7  -3 12382.4 716.226  58
   0   7  -3 11182.2 652.428  84
   0  -7   3 10026.3 593.774  18
   0   7  -3 10806.6 642.047  20
   0   7  -3 11642.4 779.628   5
   0   7  -3 10861.1 677.386   6
   0   7  -3 12237.9 765.786   7
   0   7  -3 11580.5 744.791  88
   0  -7   3 11947.3 697.138  11
   0   7  -3 11816.4 656.507  64
   0   7  -3 9990.88 627.222  57
   0   7  -3 10857.0 687.702 121
   0   7  -3 10556.8 639.521  21
   0   7  -3 10743.0 687.062   3
   0   7  -3 11831.4 717.333  75
   0   7  -2 5771.10 412.114  20
   0   7  -2 5162.17 396.244  64
   0   7  -2 5754.48 437.183 121
   0   7  -2 7424.06 486.068  80
   0   7  -2 5324.08 390.726  21
   0  -7   2 6400.93 451.045  11
   0   7  -2 5324.45 461.483  88
   0  -7   2 5480.74 382.088   9
   0   7  -2 6897.37 532.929   7
   0   7  -2 6624.26 476.123   3
   0   7  -2 4988.45 406.311  63
   0  -7   2 5383.95 371.964  18
   0   7  -2 5974.25 457.791  58
   0   7  -2 4869.72 437.812  75
   0   7  -2 5475.28 433.278   6
   0   7  -2 5706.65 417.966  84
   0  -7   2 5237.60 369.288  17
   0   7  -2 5306.46 503.507   5
   0   7  -1 50798.1 2286.77  64
   0   7  -1 54229.9 2396.27  88
   0   7  -1 51463.1 2282.05  20
   0   7  -1 47223.8 2255.55  21
   0   7  -1 55053.1 2452.17   7
   0   7  -1 53870.7 2350.61   3
   0   7  -1 44828.8 2272.48  84
   0   7  -1 51315.3 2474.58   5
   0   7  -1 51159.6 2330.05   6
   0  -7   1 56759.4 2337.91  11
   0  -7   1 53811.1 2260.48   9
   0   7  -1 67300.8 2420.29  80
   0   7  -1 52046.3 2314.78 121
   0  -7   1 54421.0 2263.32  13
   0   7  -1 55039.8 2380.01  58
   0   7  -1 56363.4 2323.64  63
   0  -7   1 47451.4 2235.08  30
   0   7   0 126.136 117.525   7
   0  -7   0 99.1918 72.8665  13
   0   7   0-25.7018 95.1630   5
   0   7   0 37.4656 66.4218  63
   0   7   0 22.9180 81.2496  88
   0  -7   0 49.8550 61.5489  26
   0   7   0 127.574 84.9140  64
   0   7   0 58.2076 77.6038 121
   0  -7   0-38.8919 62.3715  11
   0   7   0 66.3678 61.4513  21
   0   7   0 42.7178 64.5871   3
   0   7   0 71.6793 108.343  58
   0   7   0 83.1579 83.1478   6
   0   7   0 43.6134 77.3122  80
   0   7   0 17.4071 52.6495  20
   0  -7  -1 27372.9 1380.60  13
   0   7   1 27422.5 1395.32  64
   0   7   1 28615.5 1420.54 121
   0  -7  -1 28170.7 1394.07  26
   0   7   1 32762.3 1438.57  63
   0   7   1 34621.4 1501.86  80
   0   7   1 31469.4 1446.31   3
   0   7   1 26258.0 1377.00 140
   0   7   1 30361.6 1424.58  24
   0   7   1 33003.4 1519.59  58
   0   7   2 538.742 141.603  63
   0   7   2 659.851 150.125  24
   0   7   2 714.735 166.611 121
   0   7   2 277.838 111.519  87
   0  -7  -2 456.652 125.266  26
   0   7   2 688.580 146.019  64
   0  -7  -2 476.480 123.664  13
   0   7   2 762.687 181.172  58
   0   7   2 566.180 130.306 140
   0  -7  -2 520.781 128.354  31
   0   7   2 693.494 162.353  80
   0   7   3 5739.64 496.343  87
   0   7   3 6585.79 523.001  24
   0  -7  -3 6655.27 511.444  26
   0  -7  -3 7202.33 521.593  31
   0   7   3 6347.36 509.212 121
   0  -7  -3 7086.50 513.181  13
   0   7   3 7758.10 536.626  64
   0  -7  -4 32555.1 1649.93  31
   0   7   4 34780.8 1680.47 121
   0  -7  -4 31419.0 1624.25  46
   0  -7  -4 33275.1 1646.24  26
   0   7   4 34527.0 1691.33  87
   0   7   4 34159.3 1649.04  64
   0   7   4 36128.3 1734.47  80
   0   7   4 34334.2 1631.78  79
   0   7   4 33947.0 1681.44  24
   0  -7  -5 14566.9 906.992  26
   0   7   5 16965.8 935.029  79
   0  -7  -5 14619.7 910.010  38
   0  -7  -5 16252.5 955.665  41
   0   7   5 14843.5 941.364  24
   0   7   5 14411.7 932.718  87
   0  -7  -5 14448.6 911.614  46
   0   7   6 2407.54 309.999  79
   0  -7  -6 1692.32 270.225  46
   0  -7  -6 1942.83 288.454  38
   0   7   6 1663.01 274.377  87
   0  -7  -6 2154.49 301.625  41
   0  -7  -6 1646.92 270.201 119
   0   7   6 2709.76 355.430  80
   0  -7  -7 59688.4 2716.25 119
   0   7   7 64791.4 2812.38  80
   0  -7  -7 55596.6 2678.53  38
   0  -7  -7 57088.2 2691.57  46
   0  -7  -7 62924.7 2732.05  41
   0   7   7 59616.4 2715.53  87
   0  -7  -7 59900.2 2695.30 120
   0   7   8 7477.51 561.551  87
   0  -7  -8 8002.89 583.997  46
   0   7   8 8551.36 642.828  80
   0  -7  -8 8095.76 590.130 119
   0  -7  -8 7775.77 574.134 120
   0   7   9 74.2682 99.0354  80
   0  -7  -9 62.4249 86.1783  56
   0  -7  -9 143.640 100.537  66
   0  -7  -9 60.7439 86.6072 120
   0  -7 -10 101.153 65.5950  66
   0   7  10 67.6354 62.6771  80
   0  -8  13 2520.65 218.106 147
   0  -8  13 2293.61 213.847  65
   0   8 -13 2177.28 220.387  57
   0   8 -12 156.349 91.1482  76
   0  -8  12 119.373 81.6256 147
   0   8 -12 155.950 82.9348  77
   0   8 -12 61.0438 75.4619  57
   0  -8  12 51.5696 71.2904  65
   0   8 -12 268.649 110.511  62
   0  -8  11 12753.1 748.679 118
   0   8 -11 13310.6 798.839  76
   0   8 -11 12582.2 794.718  62
   0   8 -11 13072.2 773.882  77
   0  -8  11 13006.0 751.660 147
   0  -8  11 12417.6 751.346  65
   0  -8  11 11741.7 724.181  49
   0   8 -11 13033.2 810.476  57
   0   8 -10 174.012 128.002  62
   0   8 -10 167.305 115.647  76
   0   8 -10 173.299 115.728  57
   0  -8  10 396.822 127.086 114
   0   8 -10 158.783 102.237  77
   0  -8  10 126.611 90.5078  48
   0  -8  10 305.342 107.066  49
   0  -8  10 159.709 91.5315  40
   0   8 -10 270.027 150.568  63
   0  -8  10 138.374 92.5144 118
   0  -8   9 9321.26 657.928 114
   0   8  -9 10317.8 733.259  76
   0  -8   9 10583.8 691.904  40
   0  -8   9 9826.69 661.771 111
   0   8  -9 10073.8 777.157  63
   0   8  -9 10133.1 730.518  62
   0   8  -9 10573.2 743.018  57
   0   8  -9 12112.7 765.883  77
   0  -8   9 10614.1 666.671  49
   0  -8   9 9967.38 649.179  48
   0  -8   9 10816.5 689.633 118
   0  -8   8 3992.88 378.443 118
   0   8  -8 4553.76 469.824  63
   0  -8   8 3632.57 360.814 111
   0   8  -8 4513.61 443.334  62
   0   8  -8 3694.30 399.286  57
   0   8  -8 4204.35 427.510  76
   0  -8   8 3994.08 366.383 108
   0   8  -8 2693.00 391.516  68
   0  -8   8 3643.10 372.717  40
   0  -8   8 4497.16 381.103  49
   0   8  -8 3803.97 409.866  77
   0  -8   8 3780.13 352.939  48
   0  -8   7 12196.6 737.861 111
   0   8  -7 11869.3 788.532  76
   0   8  -7 11695.7 791.889  21
   0   8  -7 11435.2 784.337  62
   0   8  -7 13110.6 802.696  77
   0  -8   7 12394.4 715.981  48
   0   8  -7 14120.1 858.335  63
   0  -8   7 10749.3 700.163 108
   0  -8   7 9516.86 670.320  27
   0  -8   7 13347.6 738.660  49
   0   8  -7 11752.3 783.016  57
   0  -8   6 44440.5 2127.84  16
   0  -8   6 46602.8 2141.30  27
   0  -8   6 48046.2 2161.30 111
   0   8  -6 54291.5 2313.10  63
   0   8  -6 49390.7 2252.36  62
   0   8  -6 49883.6 2247.35  76
   0   8  -6 48458.5 2250.42  21
   0   8  -6 47430.8 2237.24  57
   0   8  -6 49050.1 2227.07  77
   0  -8   6 46360.8 2150.86 108
   0  -8   5 5489.48 427.047 108
   0  -8   5 4861.91 398.931  27
   0   8  -5 4946.89 410.343  20
   0   8  -5 6814.69 516.982  63
   0   8  -5 5768.70 466.553  21
   0   8  -5 5235.95 444.719  57
   0   8  -5 5870.73 484.501  62
   0  -8   5 5504.13 398.962  18
   0   8  -5 6751.96 523.979  88
   0  -8   5 5511.70 420.601  16
   0   8  -5 4252.98 484.969  80
   0  -8   5 5483.22 430.162  14
   0   8  -5 5559.11 448.256  77
   0   8  -4 126.979 97.8590   3
   0   8  -4 22.2126 71.2246  21
   0  -8   4 16.5921 58.8229  18
   0  -8   4 61.4321 65.6628  14
   0  -8   4 188.539 92.3389  16
   0   8  -4 31.0739 93.9318   5
   0   8  -4-23.7371 94.9212  62
   0   8  -4 324.491 110.875  57
   0   8  -4-24.7801 87.8372  63
   0   8  -4 62.0370 69.8942  20
   0   8  -4 27.6255 83.5105  88
   0   8  -4 53.5010 114.353 121
   0   8  -4 28.9716 97.9131  80
   0   8  -4-30.4729 112.814   7
   0   8  -4 20.3938 84.4166  77
   0   8  -4 24.5441 87.0010   6
   0  -8   4-18.6264 68.9658  27
   0   8  -3 4041.04 409.818   3
   0   8  -3 5737.12 503.303   7
   0   8  -3 4825.17 398.984  20
   0   8  -3 4934.88 441.280  58
   0   8  -3 3658.00 404.286   6
   0   8  -3 4868.11 463.891  88
   0   8  -3 4156.68 381.957  64
   0   8  -3 6226.84 488.987  80
   0   8  -3 4463.69 402.263  84
   0   8  -3 4356.53 411.510 121
   0   8  -3 5868.45 454.629  63
   0   8  -3 4376.07 375.262  57
   0   8  -3 5302.93 408.380  21
   0   8  -3 5661.31 509.621   5
   0  -8   3 4740.20 361.904  18
   0   8  -2 4855.70 423.879  80
   0   8  -2 4410.07 389.319  63
   0   8  -2 4538.12 419.590  58
   0   8  -2 3918.07 423.986  88
   0   8  -2 4119.75 359.621  20
   0   8  -2 3856.38 426.532   7
   0   8  -2 2694.45 347.852   6
   0   8  -2 4261.90 395.971 121
   0  -8   2 4176.63 334.352  18
   0   8  -2 3584.29 359.723  84
   0   8  -2 3594.22 384.655   3
   0   8  -2 3906.01 356.643  64
   0   8  -2 3596.75 336.793  21
   0   8  -2 4433.51 463.873   5
   0   8  -1 10107.8 674.365  64
   0   8  -1 12435.4 827.011   7
   0   8  -1 12077.0 773.503  58
   0   8  -1 10549.6 690.780  63
   0   8  -1 12670.5 823.399   5
   0   8  -1 12266.6 754.987   3
   0   8  -1 10044.8 661.089  21
   0   8  -1 11082.9 689.497  20
   0   8  -1 9891.17 709.365   6
   0   8  -1 10752.0 706.123 121
   0   8  -1 12715.4 800.279  88
   0  -8   1 10969.8 657.821  17
   0   8   0 29988.2 1477.58  88
   0  -8   0 27026.9 1361.36  30
   0  -8   0 26345.3 1354.72  13
   0   8   0 27432.8 1392.24  64
   0   8   0 30308.1 1503.18  58
   0   8   0 30797.9 1441.20  63
   0   8   0 28780.4 1417.52 121
   0   8   0 32921.7 1514.75  80
   0   8   0 27844.3 1374.08  20
   0   8   0 26695.1 1430.31   3
   0   8   0 26347.2 1417.02   6
   0   8   1 141.585 94.5489  63
   0   8   1 195.834 112.027  80
   0  -8  -1 45.0612 68.3714  26
   0   8   1 147.578 105.313 121
   0   8   1 164.775 103.894  64
   0   8   2 646.753 174.056  63
   0  -8  -2 644.289 162.984  26
   0   8   2 777.572 172.577 140
   0   8   2 808.983 201.042  58
   0   8   2 560.841 151.741  87
   0   8   2 529.451 154.422  64
   0   8   2 1017.04 227.394  80
   0   8   2 444.668 157.603 121
   0   8   3 55.9589 99.1983 121
   0   8   3 106.987 103.086  64
   0   8   3 136.375 116.615  87
   0   8   3 31.8839 127.511  80
   0  -8  -3 26.8050 85.9715  26
   0   8   3 143.734 114.970  24
   0  -8  -3 26.8124 95.0635  41
   0  -8  -4 18978.4 1099.27  41
   0   8   4 21384.4 1139.47 121
   0   8   4 20846.6 1108.75  64
   0   8   4 18918.0 1146.70  80
   0   8   4 17303.7 1082.28  87
   0  -8  -4 17474.2 1068.79  26
   0   8   5 12861.3 861.720  87
   0  -8  -5 13505.2 870.799  41
   0   8   5 14794.2 939.473  80
   0  -8  -5 13727.0 860.782 119
   0   8   5 14090.5 846.666  79
   0  -8  -5 12338.6 831.154  46
   0   8   6 21162.3 1176.98  87
   0  -8  -6 22496.5 1200.97  41
   0   8   6 21124.8 1223.17  80
   0  -8  -6 18958.3 1132.72 119
   0  -8  -6 20899.6 1161.38  46
   0   8   7 462.895 174.676  80
   0  -8  -7 101.069 108.290 119
   0  -8  -7 251.262 114.187  46
   0   8   7 151.687 121.074  87
   0  -8  -8 3911.61 374.670  56
   0   8   8 5406.25 453.766  80
   0  -8  -8 4895.94 402.190  66
   0   8   8 4291.46 369.745  87
   0   8   9 10009.1 594.703  80
   0  -8  -9 8504.99 537.566  66
   0   9 -12 3301.48 298.376  76
   0  -9  12 3357.36 279.673  65
   0  -9  12 3277.67 275.231 147
   0   9 -12 3814.74 311.877  57
   0   9 -12 2959.32 296.896  62
   0   9 -12 3248.07 279.283  77
   0  -9  11 23473.1 1232.68  65
   0  -9  11 24812.6 1226.72  49
   0  -9  11 25968.2 1244.43 147
   0   9 -11 27117.6 1306.88  57
   0   9 -11 27401.0 1326.33  62
   0   9 -11 26315.7 1273.03  77
   0   9 -11 25279.8 1289.13  76
   0  -9  10 39156.2 1835.27 118
   0   9 -10 41573.7 1908.00  76
   0   9 -10 41472.5 1912.94  57
   0   9 -10 42876.8 1902.03  77
   0  -9  10 39971.7 1819.23  49
   0   9 -10 42382.0 1939.35  62
   0  -9   9 12690.9 791.439 118
   0   9  -9 13572.0 887.351  63
   0   9  -9 13009.2 869.355  62
   0   9  -9 14249.4 865.984  76
   0  -9   9 14244.0 793.771  49
   0  -9   9 12200.5 786.414 114
   0   9  -9 15358.3 880.411  77
   0  -9   9 11497.5 771.819  40
   0   9  -9 13159.6 847.070  57
   0   9  -8 1771.25 300.982  63
   0   9  -8 1802.82 288.617  62
   0  -9   8 1846.41 241.068  49
   0  -9   8 1392.41 238.352  40
   0  -9   8 1357.26 231.304 118
   0   9  -8 1782.07 273.167  77
   0  -9   8 1347.15 230.169 111
   0   9  -8 1618.60 262.172  76
   0   9  -8 1791.42 277.025  57
   0   9  -7 26070.4 1410.86  76
   0   9  -7 25620.8 1410.18  57
   0   9  -7 31710.9 1528.81  63
   0  -9   7 25146.0 1354.23 111
   0  -9   7 26247.7 1348.65 108
   0  -9   7 26957.0 1383.64  40
   0  -9   7 27384.1 1377.53 118
   0   9  -7 26256.2 1404.75  77
   0   9  -7 28938.8 1469.87  62
   0  -9   6 4997.02 434.137  27
   0   9  -6 6835.96 564.585  63
   0   9  -6 6300.81 502.265  77
   0  -9   6 5951.31 464.916 111
   0   9  -6 6632.39 543.006  62
   0  -9   6 4858.59 443.966 108
   0   9  -6 5645.04 508.977  21
   0   9  -6 6372.05 519.871  57
   0  -9   5 8772.98 634.636 108
   0   9  -5 8737.90 810.223  80
   0   9  -5 10031.2 659.056  20
   0  -9   5 9951.94 647.325  27
   0   9  -5 12626.4 791.849  88
   0   9  -5 11013.2 748.731  63
   0   9  -5 10665.1 703.451  57
   0   9  -5 9572.10 694.480  62
   0   9  -5 11261.3 696.302  77
   0   9  -5 9893.45 704.974   6
   0   9  -5 10506.6 714.295  21
   0  -9   4 1427.51 209.426  27
   0   9  -4 1142.44 243.481   6
   0  -9   4 1660.74 225.172  16
   0   9  -4 1613.46 241.641  57
   0   9  -4 1298.31 216.090  20
   0   9  -4 1736.99 249.578  21
   0   9  -4 1130.65 235.061   3
   0   9  -4 1708.33 292.281  80
   0   9  -4 2007.07 313.797 121
   0   9  -4 2152.19 298.322  63
   0   9  -4 1265.12 229.376  64
   0   9  -4 1637.46 279.572  88
   0   9  -3 708.211 165.105  84
   0   9  -3 352.715 157.750  88
   0   9  -3 411.157 166.754  58
   0   9  -3 259.208 141.848 121
   0   9  -3 461.025 133.078  20
   0   9  -3 570.445 195.133  80
   0   9  -3 541.311 142.400  64
   0   9  -3 297.757 132.062   3
   0   9  -3 343.690 150.700   6
   0   9  -3 407.323 128.912  21
   0  -9   3 295.611 106.910  16
   0   9  -3 274.401 141.439  63
   0   9  -2 7888.75 584.383  80
   0  -9   2 5796.38 442.810  18
   0   9  -2 5477.68 524.354   3
   0   9  -2 6409.93 521.531 121
   0   9  -2 6610.50 578.931  88
   0   9  -2 5638.99 467.129  21
   0   9  -2 4598.84 467.521   6
   0   9  -2 6841.46 508.299  64
   0   9  -2 5380.35 474.917  63
   0   9  -2 6062.09 538.341  58
   0   9  -2 5499.72 473.005  20
   0   9  -1 964.707 214.033   3
   0   9  -1 994.109 242.331  58
   0   9  -1 806.685 218.065  88
   0   9  -1 978.823 221.952  80
   0   9  -1 613.943 159.017  20
   0   9  -1 1028.18 200.184  63
   0   9  -1 655.706 169.652  64
   0   9  -1 1245.75 227.991   6
   0   9  -1 1122.94 213.839 121
   0   9   0 21518.8 1184.91  80
   0   9   0 21191.1 1169.73  88
   0   9   0 18291.9 1057.89  63
   0   9   0 22260.9 1212.99  58
   0  -9   0 17617.2 1006.00  17
   0   9   0 16510.8 1051.41   6
   0   9   0 19029.6 1108.14   3
   0   9   0 18305.0 1060.04  64
   0  -9   0 18618.9 1025.40  30
   0   9   0 19700.8 1096.05 121
   0   9   1 516.027 166.273 121
   0   9   1 383.685 150.764  63
   0   9   1 747.526 200.590  80
   0   9   1 688.576 209.152  58
   0   9   1 440.033 156.888  64
   0  -9  -1 590.211 152.381  30
   0   9   2 57.4366 92.0887  64
   0  -9  -2-27.4766 83.0728  26
   0   9   2 157.910 108.943  87
   0  -9  -2 77.9621 78.5729  30
   0   9   2 135.830 120.370  80
   0   9   2-29.8199 105.707 121
   0   9   2 68.6288 132.227  58
   0   9   3 1361.91 266.654  80
   0   9   3 1196.31 235.626 121
   0   9   3 1424.86 245.694  87
   0   9   3 1574.48 256.849  64
   0   9   4 4460.36 466.938  80
   0  -9  -4 3357.91 381.167  41
   0   9   4 4111.46 407.458  64
   0   9   4 3519.69 400.234 121
   0   9   4 3576.31 399.360  87
   0  -9  -5 12320.9 801.063  41
   0   9   5 12411.0 858.612  80
   0   9   5 12179.9 806.428  87
   0   9   6 1248.46 221.069  87
   0   9   6 1403.61 257.657  80
   0  -9  -7-19.3448 71.6151  66
   0  -9  -7 96.2217 98.6289  56
   0   9   7-25.8459 91.6067  80
   0   9   7 60.3909 86.0502  87
   0  -9  -8 2311.85 239.146  66
   0   9   8 2518.41 238.807  87
   0 -10  12 69.7451 66.8970  65
   0  10 -12-13.3154 51.3082  76
   0 -10  11 2154.79 220.513 147
   0  10 -11 2189.93 254.846  62
   0  10 -11 2163.49 241.030  76
   0  10 -11 1897.61 220.013  77
   0 -10  11 1798.64 212.687  65
   0  10 -11 1881.66 227.703  57
   0  10 -10 2225.47 269.307  76
   0  10 -10 1999.86 268.667  62
   0 -10  10 1886.49 236.952 147
   0  10 -10 2009.93 289.644  63
   0  10 -10 2430.94 278.169  57
   0  10 -10 2055.57 254.972  77
   0  10  -9 58.7740 121.626  63
   0 -10   9-21.6448 83.3971 118
   0  10  -9-24.5158 82.8463  77
   0  10  -9-25.2180 85.2191  57
   0  10  -9 24.6737 91.3379  76
   0  10  -9 82.1734 113.365  62
   0  10  -8 24991.0 1218.32  77
   0  10  -8 21712.8 1188.65  57
   0  10  -8 22212.2 1184.24  76
   0  10  -8 26814.2 1314.47  63
   0  10  -8 25143.1 1254.58  62
   0 -10   8 16677.4 1103.36 114
   0 -10   8 23676.7 1163.15 118
   0 -10   8 17385.0 1093.56  40
   0  10  -7 6475.92 510.717  77
   0 -10   7 5337.63 455.236 111
   0 -10   7 5397.95 470.365  40
   0  10  -7 5967.10 516.481  57
   0  10  -7 6496.82 537.995  62
   0 -10   7 4550.30 431.342 118
   0  10  -6 7752.93 599.647  57
   0  10  -6 7399.09 568.627  77
   0  10  -6 6689.10 578.388  62
   0  10  -5 17763.0 1026.23   6
   0  10  -5 21057.5 1208.03  80
   0  10  -5 19516.3 1046.29  57
   0  10  -5 20928.5 1130.24  63
   0  10  -4 147.045 157.161  80
   0  10  -4 30.1529 111.657   6
   0  10  -4 31.2343 110.738  63
   0  10  -4 218.160 139.785  64
   0  10  -3 596.257 179.713  64
   0  10  -3 561.005 192.155  80
   0 -10   3 408.987 123.128  27
   0  10  -3 720.943 193.695  63
   0  10  -3 438.637 184.530   6
   0  10  -3 471.396 178.887 121
   0  10  -3 771.060 222.526  88
   0  10  -2 3742.18 442.456   6
   0  10  -2 5049.67 460.143  64
   0  10  -2 7002.59 545.494  63
   0  10  -2 6173.08 544.321  58
   0  10  -2 6696.12 572.086  80
   0  10  -2 4249.07 457.516 121
   0  10  -1 39016.5 2062.54  64
   0  10  -1 50043.1 2233.35  80
   0  10  -1 44423.7 2119.19  63
   0  10  -1 44506.0 2194.38  58
   0  10  -1 45749.6 2157.26   6
   0  10  -1 44905.4 2138.94 121
   0  10   0 11280.0 822.961 121
   0  10   0 12380.9 838.136   6
   0  10   0 14273.2 936.561  58
   0  10   0 12995.3 843.481  64
   0  10   0 13736.4 860.214  63
   0  10   0 15482.9 951.922  80
   0  10   1 617.788 175.286 121
   0  10   1 611.232 196.466  58
   0  10   1 177.726 127.466  64
   0  10   1 614.130 180.125  63
   0  10   1 210.124 140.797  80
   0  10   2 240.162 171.965  58
   0  10   2-61.9760 109.828 121
   0  10   2-35.2542 106.556  80
   0  10   2 29.6577 89.6409  64
   0  10   3 321.437 131.596  87
   0  10   3 239.769 146.791  80
   0  10   3 198.432 132.462  64
   0  10   3 332.378 148.344 121
   0  10   4 386.421 150.384  80
   0  10   4 181.997 111.658  87
   0  10   4 329.801 130.463  64
   0  10   5 25400.3 1319.24  80
   0  10   5 22639.1 1220.22  87
   0  10   6 680.892 166.480  80
   0  10   6 687.159 145.228  87
   0  10   7-13.7861 55.1258  87
   0  10   7-18.3788 70.8153  80
   0 -11  11 857.078 128.673  65
   0  11 -11 1133.48 144.164  77
   0  11 -11 782.113 131.828  62
   0  11 -11 1284.53 159.313  76
   0  11 -10 4217.54 331.636  57
   0  11 -10 3711.44 331.882  62
   0  11 -10 4342.93 337.762  76
   0  11 -10 3864.79 316.992  77
   0  11  -9 3049.70 319.451  62
   0  11  -9 2637.42 291.073  76
   0  11  -9 3072.53 308.586  57
   0  11  -9 3088.00 338.437  63
   0  11  -9 3378.06 315.000  77
   0  11  -8 6151.84 495.608  62
   0  11  -8 6256.39 485.662  57
   0  11  -8 7172.95 556.786  63
   0  11  -8 5449.51 451.414  77
   0  11  -7 251.892 124.937  77
   0  11  -7 75.7184 101.117  57
   0 -11   7 113.735 103.324  40
   0  11  -7 94.7964 117.144  63
   0  11  -7 468.618 155.029  62
   0  11  -6 10169.9 742.939  63
   0  11  -5 20304.0 1180.15   6
   0  11  -5 23416.1 1265.03  63
   0  11  -4 2321.28 303.749  64
   0  11  -4 3096.38 425.982  80
   0  11  -4 2162.41 305.738   6
   0  11  -4 1881.77 305.027  63
   0  11  -3 1301.89 235.597  64
   0  11  -3 1343.07 250.411  63
   0  11  -3 1581.03 276.178   6
   0  11  -3 1181.63 263.454  80
   0  11  -3 699.366 211.557 121
   0  11  -2 478.295 168.699  63
   0  11  -2 842.492 218.186 121
   0  11  -2 1156.54 253.031  80
   0  11  -2 784.045 191.631  64
   0  11  -2 916.117 210.265   6
   0  11  -1 692.794 206.884  80
   0  11  -1 423.403 168.892   6
   0  11  -1 308.075 148.324 121
   0  11  -1 398.191 146.870  64
   0  11  -1 676.868 184.255  63
   0  11   0 19928.7 1212.72  64
   0  11   0 22593.3 1234.15  63
   0  11   0 23105.4 1263.75 121
   0  11   1 7505.09 618.124  80
   0  11   1 5889.47 516.760  64
   0  11   1 6368.91 549.165 121
   0  11   2 1730.99 286.616  80
   0  11   2 1416.58 254.843 121
   0  11   2 1497.83 244.746  64
   0  11   3 142.664 110.801  64
   0  11   3 29.5375 104.737  80
   0  11   4 13975.5 852.517  80
   0  11   4 13946.8 791.787  87
   0  11   5 9489.68 582.324  80
   0  11   5 6880.62 483.605  87
   0  12  -9 8510.59 505.030  77
   0  12  -9 8964.72 562.901  63
   0  12  -8 731.805 175.118  63
   0  12  -7 18199.3 1030.61  63
   0  12  -6 10641.6 714.287  63
   0  12  -6 9687.53 648.712   6
   0  12  -5 18536.8 1030.24   6
   0  12  -5 17733.2 1051.68  63
   0  12  -4 2502.82 316.663   6
   0  12  -4 2085.50 302.291  63
   0  12  -4 2531.74 304.312  64
   0  12  -3 8126.14 626.084   6
   0  12  -3 7518.28 606.345  63
   0  12  -3 8626.04 613.164  64
   0  12  -2 12479.2 828.939  63
   0  12  -2 13376.2 856.283   6
   0  12  -2 13259.5 832.452  64
   0  12  -2 13550.4 863.987 121
   0  12  -1 2625.82 338.522 121
   0  12  -1 3357.78 354.634  64
   0  12  -1 2538.19 317.526  63
   0  12  -1 3339.20 387.472  80
   0  12  -1 3067.14 345.664   6
   0  12   0 19668.2 1077.51 121
   0  12   0 19904.6 1116.96  80
   0  12   0 17506.4 1032.41  64
   0  12   1 4593.48 409.870  64
   0  12   1 4347.35 432.688  80
   0  12   1 5027.50 436.996 121
   0  12   2 254.592 136.070  80
   0  12   2 20.6706 82.7130  64
   0  12   3 6388.80 490.732  80
   0  12   3 7270.84 469.285  64
   0  12   4 3970.61 338.872  80
   0  13  -7 22555.9 1124.01  63
   0  13  -6 5421.82 412.182   6
   0  13  -6 5942.39 448.964  63
   0  13  -5 4891.43 394.308   6
   0  13  -5 4287.12 389.518  63
   0  13  -4 11464.0 685.304  64
   0  13  -4 10057.2 683.767  63
   0  13  -4 12314.4 715.943   6
   0  13  -3 12390.3 737.441   6
   0  13  -3 10562.4 708.446  63
   0  13  -3 12853.4 733.457  64
   0  13  -2 4180.00 384.334  63
   0  13  -2 4393.37 392.308   6
   0  13  -2 4984.94 403.582  64
   0  13  -1 2170.46 262.445  64
   0  13  -1 2779.35 318.683  80
   0  13   0 8432.94 570.219  80
   0  13   0 7468.44 513.534  64
   0  13   1 3106.14 306.133  80
   0  13   1 3082.62 281.223  64
  -1  14  -2 1720.86 214.706  64
  -1  14  -3 959.411 166.295   6
  -1  14  -4 112.850 82.7368   6
  -1  13   2 746.987 156.954  80
  -1  13   2 785.279 144.131 121
  -1  13   2 679.712 130.228  64
  -1  13   1 17849.0 1011.53  80
  -1  13   1 20747.0 1014.38 121
  -1  13   1 18174.1 969.437  64
  -1  13   0 11825.4 760.572  80
  -1  13   0 11053.9 714.720 121
  -1  13   0 12737.3 729.502  64
  -1  13  -1 5476.89 456.607 121
  -1  13  -1 5668.78 488.769  80
  -1  13  -1 5571.38 437.677   6
  -1  13  -1 5255.48 441.024  64
  -1  13  -2 4567.03 404.141  64
  -1  13  -2 4896.61 454.111  80
  -1  13  -2 3791.72 377.444   6
  -1  13  -3 1503.75 232.208  64
  -1  13  -3 1194.86 212.651  63
  -1  13  -3 880.198 186.381   6
  -1  13  -4 3491.89 354.805  63
  -1  13  -4 3744.41 357.375  64
  -1  13  -4 3818.71 367.036   6
  -1  13  -5 6686.58 508.857  63
  -1  13  -5 6961.98 502.668   6
  -1  13  -6 13272.9 725.517   6
  -1  13  -6 11497.5 726.576  63
  -1  13  -7 15824.5 861.517  63
  -1  13  -8 600.271 132.943  63
  -1  12   4 20.1987 83.5972  80
  -1  12   4-17.8267 71.2785 121
  -1  12   3 3603.81 349.121 121
  -1  12   3 3387.57 352.406  80
  -1  12   2 1422.88 230.155 121
  -1  12   2 1095.61 197.448  64
  -1  12   2 1397.26 247.600  80
  -1  12   1 30472.0 1663.25  80
  -1  12   1 33276.3 1634.81  64
  -1  12   0 19320.1 1116.67  64
  -1  12   0 21599.5 1211.40  80
  -1  12   0 21154.2 1168.25 121
  -1  12  -1 3562.14 379.217   6
  -1  12  -1 2561.23 339.553 121
  -1  12  -1 3088.72 353.769  64
  -1  12  -1 3950.51 431.850  80
  -1  12  -2 1158.21 249.374  80
  -1  12  -2 709.544 184.847   6
  -1  12  -2 926.449 212.337 121
  -1  12  -2 934.683 210.669  63
  -1  12  -2 927.903 200.886  64
  -1  12  -3 28.3684 95.9147  63
  -1  12  -3 136.619 113.129  64
  -1  12  -3 29.6657 105.187   6
  -1  12  -3 209.571 149.334  80
  -1  12  -4 9825.58 696.862  63
  -1  12  -4 9313.47 670.273   6
  -1  12  -4 8716.50 656.532  64
  -1  12  -5 6461.28 525.482  57
  -1  12  -5 7134.72 578.281  63
  -1  12  -5 7266.82 561.406   6
  -1  12  -6 10655.8 689.865  57
  -1  12  -6 11081.7 749.259  63
  -1  12  -7 10599.4 679.573  77
  -1  12  -7 12614.9 737.177  57
  -1  12  -7 13090.5 793.237  63
  -1  12  -8 19.1563 67.9002  57
  -1  12  -8-17.8588 60.3569  77
  -1  12  -9 20215.2 1001.62  77
  -1  12  -9 21025.2 1017.23  57
  -1  12  -9 20245.4 1050.65  63
  -1  11   6 1711.38 194.728  87
  -1  11   6 2125.66 241.183  80
  -1  11   5 394.573 118.915  87
  -1  11   5 691.137 170.212  80
  -1  11   5 659.990 157.357 121
  -1  11   4 326.055 127.728  87
  -1  11   4 228.797 118.952 121
  -1  11   4 338.771 145.121  80
  -1  11   3 1450.32 226.125  64
  -1  11   3 1574.95 268.225  80
  -1  11   3 1136.64 233.380 121
  -1  11   2 355.968 166.488  58
  -1  11   2 469.379 168.681  80
  -1  11   2 454.545 165.764 121
  -1  11   2 272.532 140.433  64
  -1  11   1 8953.28 680.776 121
  -1  11   1 9093.54 715.709  80
  -1  11   1 9838.89 737.014  58
  -1  11   1 8572.22 651.458  64
  -1  11   0 2186.75 324.061   6
  -1  11   0 2201.32 319.107 121
  -1  11   0 2441.98 324.019  64
  -1  11   0 2027.71 331.015  58
  -1  11   0 1910.16 317.221  80
  -1  11  -1 629.422 182.184  64
  -1  11  -1 634.079 203.888  80
  -1  11  -1 534.950 172.846 121
  -1  11  -1 487.156 183.467  58
  -1  11  -1 528.785 170.886   6
  -1  11  -1 585.210 195.873  88
  -1  11  -2 5080.45 471.689  64
  -1  11  -2 5597.87 515.028 121
  -1  11  -2 4438.07 457.530  63
  -1  11  -2 5511.46 530.491  88
  -1  11  -2 5703.69 516.007   6
  -1  11  -2 5828.31 541.075  58
  -1  11  -2 7023.08 600.032  80
  -1  11  -3-73.8069 130.795  80
  -1  11  -3-30.9449 109.677  58
  -1  11  -3 94.5464 130.436   6
  -1  11  -3-25.4590 86.0351  57
  -1  11  -3-69.8796 118.073  88
  -1  11  -3-30.2922 116.716  63
  -1  11  -3-32.0701 128.231 121
  -1  11  -3 86.3126 97.2266  64
  -1  11  -4 11825.8 844.718  80
  -1  11  -4 10144.8 694.292  57
  -1  11  -4 10088.9 713.155  64
  -1  11  -4 10255.3 735.504  63
  -1  11  -4 10518.7 737.283   6
  -1  11  -4 8427.77 713.137  88
  -1  11  -5 8275.98 627.724  64
  -1  11  -5 7054.00 580.670   6
  -1  11  -5 9125.89 672.894  63
  -1  11  -5 7586.70 589.542  57
  -1  11  -5 7713.21 564.009  77
  -1  11  -5 7498.25 600.710  84
  -1  11  -6 7497.88 598.757  57
  -1  11  -6 8257.70 599.327  77
  -1  11  -7 13974.4 902.873  57
  -1  11  -7 15594.4 906.136  77
  -1  11  -8 9331.04 639.296  57
  -1  11  -8 8880.44 627.859  62
  -1  11  -8 8495.08 606.888  77
  -1  11  -8 10706.9 712.852  63
  -1  11  -9 8166.52 565.318  76
  -1  11  -9 9569.27 609.605  57
  -1  11  -9 8782.55 582.678  77
  -1  11  -9 8258.23 582.963  62
  -1  11  -9 9849.71 658.316  63
  -1  11 -10 1175.34 175.022  77
  -1  11 -10 870.301 161.257  62
  -1  11 -10 1082.30 166.204  76
  -1  11 -10 1065.12 174.257  57
   1 -11  10 651.428 146.686  65
   1 -11  11 11.5871 49.5406  65
  -1  11 -11 66.6743 68.3486  76
  -1  11 -11 26.9517 57.6123  57
  -1  11 -11 24.3343 50.3683  77
  -1  10   7 829.284 151.218  87
  -1  10   7 915.588 174.463  80
  -1  10   6 548.651 158.817  80
  -1  10   6 362.380 127.927  87
  -1  10   6 423.450 138.705 121
  -1  10   5 1223.30 250.673  80
  -1  10   5 955.844 198.820  87
  -1  10   5 1354.66 247.606 121
  -1  10   4 363.321 152.158 121
  -1  10   4 298.763 139.633  87
  -1  10   4 201.277 143.818  80
  -1  10   3 454.746 187.380  80
  -1  10   3 410.901 166.009 121
  -1  10   3 250.614 140.208  64
  -1  10   3 327.350 152.060  87
  -1  10   2 8607.74 709.505  58
  -1  10   2 10449.0 761.632  80
  -1  10   2 9804.11 711.283 121
  -1  10   2 8419.03 651.576  64
  -1  10   1 42014.9 1991.42  64
  -1  10   1 38958.3 2049.99  58
  -1  10   1 36147.4 1981.26 121
  -1  10   0 20956.2 1157.01  80
  -1  10   0 17873.0 1076.20 121
  -1  10   0 17469.1 1113.03  58
  -1  10   0 17432.1 1050.23   6
  -1  10   0 19067.6 1069.21  64
  -1  10   0 16873.5 1080.98  88
  -1  10  -1 824.713 198.995   6
  -1  10  -1 735.319 174.308  20
  -1  10  -1 1025.46 219.434   3
  -1  10  -1 972.856 232.237  80
  -1  10  -1 1107.32 240.452  58
  -1  10  -1 1043.52 224.342  64
  -1  10  -1 686.667 179.605  63
  -1  10  -1 1147.89 239.818 121
  -1  10  -1 983.935 232.005  88
  -1  10  -2 2342.13 367.732   5
  -1  10  -2 2000.08 299.157 121
  -1  10  -2 2126.37 289.577  21
  -1  10  -2 1875.37 311.040  58
  -1  10  -2 1756.35 289.245   6
  -1  10  -2 1732.80 318.126   7
  -1  10  -2 1903.01 269.462  20
  -1  10  -2 1971.72 283.029  64
  -1  10  -2 2289.40 333.065  88
  -1  10  -2 2088.46 310.839  80
  -1  10  -2 1637.99 276.839  63
  -1  10  -2 1907.93 256.913  57
  -1  10  -2 1742.22 287.860   3
  -1  10  -3 5303.10 524.152   7
  -1  10  -3 5121.87 484.903   3
  -1  10  -3 5636.32 491.639  63
  -1  10  -3 4767.52 445.758  64
  -1  10  -3 4795.02 467.459  58
  -1  10  -3 3440.22 403.396  84
  -1  10  -3 4666.36 445.307  21
  -1  10  -3 6350.00 556.993  80
  -1  10  -3 4650.19 457.216   6
  -1  10  -3 3620.20 392.070  20
  -1  10  -3 5330.95 545.274   5
  -1  10  -3 4152.66 445.514 121
  -1  10  -3 6117.73 530.947  88
  -1  10  -3 4271.64 410.401  57
  -1  10  -4 4513.28 439.165  64
  -1  10  -4 4607.42 451.002  63
  -1  10  -4 3840.75 396.382  57
  -1  10  -4 5650.93 556.242  80
  -1  10  -4 3657.85 366.663  77
  -1  10  -4 4493.25 463.177 121
  -1  10  -4 3874.31 419.368  84
  -1  10  -4 4392.84 458.382  88
  -1  10  -4 3812.89 408.650   6
  -1  10  -5 22821.0 1234.75  63
  -1  10  -5 18713.2 1094.59  77
  -1  10  -5 19881.2 1155.76  84
  -1  10  -5 21027.4 1159.29   6
  -1  10  -5 21286.9 1161.82  57
  -1  10  -5 19611.3 1159.82  64
  -1  10  -5 21227.4 1191.06  88
  -1  10  -6 12956.5 810.520  63
  -1  10  -6 11022.2 706.687  77
  -1  10  -6 10922.8 720.234  57
  -1  10  -7 3343.39 376.327  57
  -1  10  -7 3275.37 369.316  77
   1 -10   7 2682.15 338.745  40
  -1  10  -7 3143.63 378.548  62
  -1  10  -8 11832.7 791.300  63
  -1  10  -8 9991.88 679.940  76
  -1  10  -8 10079.1 691.499  77
  -1  10  -8 9229.11 680.976  57
   1 -10   8 9740.27 660.437 114
   1 -10   8 9512.13 664.915  40
  -1  10  -8 9803.87 706.115  62
  -1  10  -9 2725.44 346.023  63
  -1  10  -9 2600.98 329.502  62
  -1  10  -9 3013.13 332.926  57
  -1  10  -9 2572.96 308.696  76
  -1  10  -9 2394.66 296.223  77
  -1  10 -10 8415.43 594.791  62
  -1  10 -10 9145.25 583.846  77
  -1  10 -10 10291.9 623.675  76
  -1  10 -10 9092.28 598.468  57
  -1  10 -11 73.2706 75.8907  76
  -1  10 -11 79.8112 63.9169  77
  -1  10 -11 57.8100 74.3268  62
  -1  10 -11 163.674 86.9799  57
   1 -10  11 94.3671 80.6779  65
  -1  10 -12 138.787 70.1819  57
  -1  10 -12 79.9383 65.3758  76
   1  -9  -8 85.5525 65.9606  56
  -1   9   8 49.7166 61.3841  87
  -1   9   8 20.8492 77.2090  80
  -1   9   7 195.720 119.868 121
  -1   9   7 81.4465 100.574  80
  -1   9   7 66.4749 82.1167  87
  -1   9   6 114.356 101.961 121
   1  -9  -6 228.119 127.552 119
  -1   9   6 527.561 157.356  87
   1  -9  -6 338.963 128.191  46
  -1   9   6 437.979 146.176  79
  -1   9   6 347.807 151.534  80
  -1   9   5 14493.3 877.636  79
  -1   9   5 14600.1 915.831  87
   1  -9  -5 15376.2 937.076  41
  -1   9   5 15176.8 986.515  80
  -1   9   5 15066.8 950.314 121
  -1   9   4 1193.44 242.691 121
  -1   9   4 1014.53 239.496  80
  -1   9   4 698.574 195.498  87
   1  -9  -4 1158.99 226.512  41
  -1   9   3 1610.35 257.524  87
  -1   9   3 1824.24 289.350 121
   1  -9  -3 951.076 201.161  26
  -1   9   3 1717.67 289.477  80
  -1   9   3 1380.40 240.357  64
   1  -9  -2 315.205 119.349  26
  -1   9   2 32.8827 111.399  80
  -1   9   2 233.104 146.935  58
  -1   9   2 416.372 162.247 121
  -1   9   2 162.087 104.384  64
  -1   9   1 11206.3 789.423  80
  -1   9   1 11526.8 771.777 121
  -1   9   1 10885.2 795.228  58
  -1   9   1 12191.2 761.031  64
  -1   9   0 8021.88 609.534  20
  -1   9   0 10022.1 724.687  88
  -1   9   0 10742.9 712.671 121
  -1   9   0 9564.69 664.063  64
  -1   9   0 13114.8 792.702  80
  -1   9   0 9498.05 676.670   6
  -1   9   0 10036.3 700.398   3
  -1   9   0 9633.56 733.238   7
  -1   9   0 10741.8 749.441  58
  -1   9   0 10862.3 791.699   5
  -1   9  -1 237.626 138.458  58
  -1   9  -1 239.294 123.909  80
  -1   9  -1 99.0202 87.8941  63
  -1   9  -1 101.633 144.905   7
  -1   9  -1 229.472 122.721   3
  -1   9  -1 320.297 139.418  64
  -1   9  -1 126.396 90.1990  57
  -1   9  -1 140.155 106.035  21
  -1   9  -1 165.439 114.239   6
  -1   9  -1 103.578 138.149   5
  -1   9  -1 92.2345 131.523  88
  -1   9  -1 70.5267 71.2497  20
  -1   9  -1 80.5910 95.3552 121
  -1   9  -2 1158.53 205.100  21
  -1   9  -2 999.452 263.794   5
  -1   9  -2 1410.89 243.927  58
  -1   9  -2 1167.35 214.703  84
  -1   9  -2 1295.67 236.940   3
  -1   9  -2 1844.15 256.816  64
  -1   9  -2 1147.40 218.337  63
  -1   9  -2 1460.52 244.807 121
  -1   9  -2 1685.66 290.943  88
  -1   9  -2 912.752 268.873   7
   1  -9   2 1430.11 221.376  14
  -1   9  -2 1203.11 203.115  20
  -1   9  -2 2070.74 305.184  80
  -1   9  -2 1357.06 232.223   6
   1  -9   3 3144.18 326.033  14
  -1   9  -3 4173.04 431.645  80
  -1   9  -3 3064.65 338.266  21
  -1   9  -3 2997.67 354.375  58
  -1   9  -3 3096.57 389.841   7
  -1   9  -3 3432.67 398.720  75
  -1   9  -3 3123.67 391.819   5
  -1   9  -3 2346.55 307.697  84
  -1   9  -3 3050.14 346.465   6
  -1   9  -3 2994.09 323.386  20
  -1   9  -3 2855.57 319.996  57
  -1   9  -3 2899.30 352.177 121
  -1   9  -3 3801.10 404.515  88
  -1   9  -3 3628.70 369.779  63
   1  -9   3 2850.85 294.274  27
  -1   9  -3 3034.62 330.699  64
  -1   9  -3 2856.88 346.743   3
   1  -9   3 2843.90 296.770  16
   1  -9   4 5929.56 468.246  16
  -1   9  -4 7378.40 581.910  75
  -1   9  -4 7071.77 541.648  21
  -1   9  -4 5606.43 471.453  77
  -1   9  -4 6011.68 501.094  57
   1  -9   4 6672.16 480.864  27
  -1   9  -4 7074.13 594.994   7
  -1   9  -4 6042.29 492.476  20
  -1   9  -4 6139.86 545.446 121
  -1   9  -4 7148.46 595.206   5
  -1   9  -4 6369.27 514.364  64
  -1   9  -4 7324.49 612.019  80
  -1   9  -4 6504.32 529.057   6
  -1   9  -4 7174.86 541.045  84
  -1   9  -4 7580.12 569.762  63
  -1   9  -4 7382.33 578.821  88
  -1   9  -4 6401.06 533.784   3
  -1   9  -5 23884.5 1569.52  80
   1  -9   5 29700.4 1453.42 108
  -1   9  -5 37135.4 1587.10  64
  -1   9  -5 26404.1 1462.78  77
  -1   9  -5 33140.3 1548.81  84
   1  -9   5 28599.9 1440.96  27
  -1   9  -5 35941.6 1641.22   7
  -1   9  -5 33320.2 1599.95  63
  -1   9  -5 35361.0 1595.38  88
  -1   9  -5 29200.3 1530.52  21
  -1   9  -5 27391.4 1491.65  57
  -1   9  -5 36915.6 1659.73   5
   1  -9   5 28003.6 1442.71  16
  -1   9  -5 24933.0 1425.50  20
  -1   9  -5 30505.9 1522.19   6
   1  -9   6 818.935 170.208 108
  -1   9  -6 751.810 192.064  62
  -1   9  -6 431.981 151.924  77
   1  -9   6 433.879 122.950  27
  -1   9  -6 736.570 193.043  57
  -1   9  -6 1025.75 224.714  21
  -1   9  -6 735.512 200.777  63
  -1   9  -7 60724.8 2807.11  77
  -1   9  -7 64641.7 2857.38  62
  -1   9  -7 73150.1 2945.45  63
  -1   9  -7 55818.8 2792.84  57
   1  -9   7 58081.7 2745.23  40
  -1   9  -7 66249.3 2838.26  76
   1  -9   7 62104.9 2745.36 108
   1  -9   7 63528.5 2760.87 118
   1  -9   7 60859.8 2735.76 111
  -1   9  -8 5074.48 496.439  63
  -1   9  -8 4686.11 453.379  76
   1  -9   8 4452.97 404.114 118
  -1   9  -8 4603.06 443.697  77
   1  -9   8 4308.01 411.124  40
  -1   9  -8 4531.22 447.538  57
   1  -9   8 4354.47 425.709 114
  -1   9  -8 4956.75 476.749  62
   1  -9   8 4622.27 413.551 111
   1  -9   9 339.041 130.839 114
   1  -9   9 432.442 137.225  40
  -1   9  -9 566.152 158.983  77
  -1   9  -9 378.859 159.428  63
  -1   9  -9 670.124 185.215  57
  -1   9  -9 706.995 177.276  76
   1  -9   9 494.779 145.928 118
  -1   9  -9 652.707 188.564  62
  -1   9 -10 2120.39 267.178  77
   1  -9  10 1948.85 240.524 147
  -1   9 -10 1775.27 258.321  57
   1  -9  10 1376.96 213.669 118
  -1   9 -10 1765.58 262.815  62
  -1   9 -10 956.541 232.179  63
  -1   9 -10 2188.60 287.214  76
   1  -9  11 215.775 90.7858 147
  -1   9 -11 298.907 120.865  62
  -1   9 -11 320.970 105.405  77
  -1   9 -11 243.608 118.832  76
   1  -9  11 319.916 119.472  65
  -1   9 -11 330.324 120.489  57
  -1   9 -12 554.150 121.548  57
   1  -9  12 647.057 122.829  65
   1  -9  12 652.551 119.015 147
  -1   9 -12 491.935 119.656  76
   1  -8  -9 1585.26 215.908  66
  -1   8   9 1271.07 178.182  87
  -1   8   9 1727.36 229.047  80
   1  -8  -9 1822.73 224.700  56
  -1   8   8 25473.3 1303.87  87
  -1   8   8 27762.1 1387.11  80
  -1   8   8 26835.7 1351.04 121
   1  -8  -8 25607.5 1307.40 120
   1  -8  -7 11982.1 785.393 119
  -1   8   7 10567.3 763.620 121
  -1   8   7 11953.7 750.974  79
   1  -8  -7 11838.1 780.689  46
  -1   8   7 11546.5 762.958  87
   1  -8  -7 11493.5 777.390  41
   1  -8  -6 12325.6 820.095 119
  -1   8   6 12278.5 816.166  87
  -1   8   6 13431.0 855.494 121
   1  -8  -6 12638.0 837.860  41
  -1   8   6 12109.4 786.831  79
   1  -8  -6 13638.6 846.962  46
   1  -8  -6 11538.7 803.026  38
  -1   8   6 13537.9 892.975  80
  -1   8   5 29750.3 1533.82  80
  -1   8   5 30934.0 1507.99 121
   1  -8  -5 25658.3 1421.14  46
  -1   8   5 26133.1 1435.13  87
  -1   8   5 26647.8 1406.03  79
   1  -8  -4 15015.0 898.742  46
   1  -8  -4 15175.3 921.691  31
  -1   8   4 13923.5 912.665 121
  -1   8   4 16614.0 985.399  80
  -1   8   4 14537.6 905.074  87
  -1   8   4 14861.5 872.410  79
  -1   8   4 13437.5 897.333  24
   1  -8  -4 14165.1 885.079  26
  -1   8   3 7243.74 539.126  64
  -1   8   3 7257.02 597.271  80
   1  -8  -3 6580.22 524.122  26
   1  -8  -3 6936.45 539.812  31
  -1   8   3 6687.86 546.385  24
  -1   8   3 7496.52 570.507 121
  -1   8   3 6504.81 532.501  87
  -1   8   2 9412.99 637.025  24
  -1   8   2 10295.0 667.590 121
  -1   8   2 9621.47 634.612  64
  -1   8   2 8562.71 607.374  87
   1  -8  -2 7945.42 592.778  26
  -1   8   2 10255.6 702.010  58
  -1   8   2 9129.22 672.544  80
   1  -8  -1 4538.11 388.929  13
  -1   8   1 4813.55 445.688  80
  -1   8   1 4652.18 420.091 121
  -1   8   1 5462.16 428.671  24
  -1   8   1 4957.74 417.740  64
  -1   8   1 6022.82 493.859  58
   1  -8  -1 5141.58 409.184  26
   1  -8   0 44484.1 1978.68  11
  -1   8   0 41760.0 1965.70 121
   1  -8   0 41506.8 1910.70   9
  -1   8   0 36175.8 2064.20   5
  -1   8   0 46148.9 2043.81  58
  -1   8   0 45524.1 1968.13  64
  -1   8   0 40528.7 1961.78   6
  -1   8   0 42867.2 1905.51  57
  -1   8   0 40925.8 1922.12  20
  -1   8   0 39658.6 1928.40  21
  -1   8   0 46348.5 2046.08  88
  -1   8   0 46165.0 1998.99   3
  -1   8   0 35734.6 2089.04   7
  -1   8   0 46515.4 2032.63  80
  -1   8  -1 78.9287 105.305  88
  -1   8  -1 29.0063 127.892   7
  -1   8  -1 277.620 97.2254  21
  -1   8  -1 159.073 100.240 121
  -1   8  -1 94.4755 79.9575   6
  -1   8  -1 255.528 95.6711  57
  -1   8  -1 219.697 101.143   3
  -1   8  -1 139.216 76.7766  20
  -1   8  -1 65.6414 77.6961   2
  -1   8  -1 76.1040 97.8587  80
  -1   8  -1 124.376 106.436  58
  -1   8  -1 126.645 87.4892  64
  -1   8  -1 21.0721 84.3900  84
   1  -8   1 68.4715 69.1506  11
  -1   8  -1 118.261 141.373   5
  -1   8  -1 127.379 93.6614  63
   1  -8   1 204.536 91.1814   9
  -1   8  -1 101.754 94.2900  75
  -1   8  -2 11167.6 835.846   5
  -1   8  -2 12329.5 785.706  88
  -1   8  -2 12760.0 757.902  58
  -1   8  -2 12089.9 736.861 121
  -1   8  -2 9800.45 839.998   7
  -1   8  -2 9637.04 724.975   6
   1  -8   2 10698.9 667.728   9
  -1   8  -2 12604.2 730.943   2
  -1   8  -2 12346.7 749.100   3
  -1   8  -2 11660.7 689.264  57
  -1   8  -2 12800.1 735.439  63
  -1   8  -2 11457.7 695.859  20
  -1   8  -2 12177.2 722.950  84
  -1   8  -2 11170.9 690.116  21
  -1   8  -2 12560.5 724.785  64
  -1   8  -2 10097.1 763.905  75
   1  -8   2 12552.7 741.419  11
  -1   8  -2 13948.2 795.614  80
  -1   8  -3 738.852 177.424   3
  -1   8  -3 688.686 183.555  75
  -1   8  -3 786.230 169.928   6
  -1   8  -3 698.319 203.979   5
   1  -8   3 795.092 170.600  11
  -1   8  -3 1085.42 209.076  88
  -1   8  -3 485.037 211.409   7
  -1   8  -3 842.098 155.552  77
  -1   8  -3 682.156 156.059  84
  -1   8  -3 1069.45 206.478  80
   1  -8   3 1052.49 159.621  27
  -1   8  -3 867.491 162.987  57
  -1   8  -3 763.998 177.752 121
  -1   8  -3 673.383 157.382  64
  -1   8  -3 736.392 154.111  21
  -1   8  -3 818.436 176.361  63
   1  -8   3 797.819 144.029  16
   1  -8   3 1021.83 167.036  14
  -1   8  -3 922.097 163.397  20
  -1   8  -4 17953.4 1004.37  63
   1  -8   4 16167.5 917.378 108
  -1   8  -4 16334.7 945.971  77
  -1   8  -4 16569.2 960.981  57
  -1   8  -4 17873.4 977.791  64
  -1   8  -4 19967.3 1017.63  21
  -1   8  -4 20881.7 1107.90   5
   1  -8   4 17397.9 956.994  14
  -1   8  -4 20245.9 1111.05   7
   1  -8   4 18875.0 945.384  27
  -1   8  -4 16257.5 956.376  20
  -1   8  -4 18002.1 1021.03   6
   1  -8   4 19810.3 1030.91  11
  -1   8  -4 21362.1 1084.07  88
  -1   8  -4 17949.4 981.556  84
  -1   8  -4 19618.0 1059.71  75
   1  -8   4 14969.5 903.938  16
  -1   8  -4 20406.3 1094.94  80
  -1   8  -4 18517.1 1032.55 121
  -1   8  -4 18159.1 1017.18   3
   1  -8   5 169606. 6720.03 108
  -1   8  -5 171940. 6818.77  21
  -1   8  -5 163180. 6759.06  84
   1  -8   5 171313. 6751.37  14
  -1   8  -5 172200. 6802.92  62
   1  -8   5 182074. 6741.19 111
  -1   8  -5 168426. 6770.48  64
   1  -8   5 169125. 6716.35  16
  -1   8  -5 174731. 6789.75  77
   1  -8   5 172760. 6719.51  27
  -1   8  -5 196627. 6883.59  63
  -1   8  -5 158913. 6767.47  57
   1  -8   6 21352.1 1120.40  27
  -1   8  -6 21367.9 1196.12  76
   1  -8   6 22797.1 1151.36 111
  -1   8  -6 22181.1 1198.89  77
  -1   8  -6 25019.1 1254.88  21
  -1   8  -6 22484.0 1209.16  62
  -1   8  -6 23790.8 1225.95  57
   1  -8   6 22110.4 1152.98  14
   1  -8   6 22412.0 1142.68 108
  -1   8  -6 26860.6 1291.88  63
   1  -8   6 18725.7 1093.77  16
  -1   8  -7 12230.8 833.760  21
  -1   8  -7 13586.2 847.015  76
  -1   8  -7 13250.6 847.225  57
   1  -8   7 13197.7 797.493  40
  -1   8  -7 14456.5 914.436  63
   1  -8   7 13665.0 805.282  28
   1  -8   7 12405.9 762.840 111
  -1   8  -7 12957.6 842.274  62
   1  -8   7 14126.3 787.401 108
   1  -8   7 11384.2 763.371 118
  -1   8  -7 13031.9 829.041  77
   1  -8   8 4149.59 370.151 111
   1  -8   8 3233.99 330.905 108
   1  -8   8 3476.61 349.812  28
   1  -8   8 2745.86 320.647  40
  -1   8  -8 2855.41 361.479  62
  -1   8  -8 3418.39 383.582  57
  -1   8  -8 3427.84 414.428  63
   1  -8   8 3132.73 345.459 114
   1  -8   8 3967.11 362.230 118
  -1   8  -8 3564.63 380.082  77
  -1   8  -8 2820.54 353.466  76
   1  -8   9 48.2911 77.4180 118
  -1   8  -9 32.2375 137.805  63
  -1   8  -9 82.3943 92.8199  77
   1  -8   9 24.3587 68.8816  40
  -1   8  -9 29.3556 104.050  76
  -1   8  -9 61.0845 117.685  57
   1  -8   9 72.7410 85.9462 114
   1  -8   9-23.6686 75.8892 111
  -1   8  -9 29.9412 106.126  62
   1  -8  10 3774.12 354.184 118
  -1   8 -10 3686.42 383.122  57
  -1   8 -10 3134.87 359.691  76
  -1   8 -10 3167.40 340.568  77
  -1   8 -10 3114.85 359.017  62
   1  -8  10 3455.45 340.426 114
   1  -8  10 3587.25 344.756 147
   1  -8  10 3426.64 339.153  40
  -1   8 -11 757.421 180.927  62
  -1   8 -11 818.345 181.686  57
   1  -8  11 420.232 125.821 118
   1  -8  11 676.537 157.176 147
  -1   8 -11 1018.71 195.776  76
   1  -8  11 819.594 168.655  65
  -1   8 -11 647.942 155.414  77
   1  -8  12 1668.41 205.050 147
  -1   8 -12 1820.55 227.651  57
   1  -8  12 1922.47 221.202  65
  -1   8 -12 1802.99 224.115  76
  -1   8 -13 1167.94 151.043  57
   1  -8  13 1096.13 138.443 147
   1  -8  13 829.682 133.708  65
   1  -7 -10 9474.69 533.107  66
   1  -7 -10 10372.8 552.654  56
  -1   7   9 28251.8 1434.08  87
   1  -7  -9 30115.5 1479.54 120
  -1   7   9 33237.7 1540.99  80
   1  -7  -8 1518.51 247.425 120
  -1   7   8 1828.73 282.853 121
   1  -7  -8 1498.94 254.208  41
   1  -7  -8 1645.83 265.673 119
  -1   7   8 1834.71 284.531  80
   1  -7  -8 1887.58 280.731  46
  -1   7   8 1462.08 244.854  87
   1  -7  -7 6567.04 538.209 119
  -1   7   7 6235.03 506.883  79
  -1   7   7 5857.87 537.514  80
  -1   7   7 6456.04 544.168 121
   1  -7  -7 6077.04 526.116  41
   1  -7  -7 5501.57 506.708  46
   1  -7  -7 5725.54 511.800  38
  -1   7   7 5595.78 498.810  87
  -1   7   6 14342.3 923.375  79
   1  -7  -6 16581.1 982.418  46
  -1   7   6 15431.9 967.018  87
   1  -7  -6 16375.8 979.702  38
  -1   7   6 17358.8 1013.87 121
  -1   7   6 18699.9 1066.30  80
   1  -7  -5 25370.1 1348.56  38
  -1   7   5 24261.3 1356.11  87
   1  -7  -5 26676.6 1352.05  26
  -1   7   5 22890.7 1342.87  24
   1  -7  -5 24372.6 1350.04  31
  -1   7   5 31290.6 1496.72  80
  -1   7   5 26060.5 1383.43 121
  -1   7   5 28934.6 1361.30  79
   1  -7  -5 26643.9 1367.47  46
  -1   7   4 8529.23 602.766 121
  -1   7   4 6939.09 563.834  24
  -1   7   4 9246.39 641.120  80
   1  -7  -4 7124.25 551.565  31
  -1   7   4 7488.84 574.532  22
   1  -7  -4 7436.13 556.413  25
   1  -7  -4 7128.23 540.153  38
   1  -7  -4 7784.43 559.180  26
  -1   7   4 8211.11 557.933  79
  -1   7   4 8752.73 602.870  87
  -1   7   3 2047.37 258.647  22
  -1   7   3 2123.78 267.276  24
   1  -7  -3 2136.43 250.408  25
   1  -7  -3 2414.77 268.382  31
  -1   7   3 2592.35 303.454  80
  -1   7   3 2138.22 248.351  79
  -1   7   3 2028.12 262.680 121
  -1   7   3 1365.01 224.393  87
  -1   7   2 13527.5 825.282 121
  -1   7   2 14170.8 825.459  24
  -1   7   2 15370.8 886.100  58
  -1   7   2 16059.6 847.591  22
   1  -7  -2 14108.4 810.075  31
  -1   7   2 14211.8 821.452  87
  -1   7   2 14923.5 829.019  64
  -1   7   1 12126.5 714.750 121
   1  -7  -1 11700.4 676.888  13
  -1   7   1 11745.1 689.771  24
  -1   7   1 13083.2 710.059   2
  -1   7   1 13129.8 765.355  58
  -1   7   1 12108.8 706.618   3
  -1   7   1 11741.2 705.297  64
  -1   7   1 11679.5 733.756  80
   1  -7  -1 12684.9 714.961  11
  -1   7   1 12792.7 680.820  57
  -1   7   0 18730.7 948.130  24
  -1   7   0 16105.8 948.597  84
  -1   7   0 17873.4 960.409  21
  -1   7   0 20006.0 1002.80 121
  -1   7   0 20517.7 1028.87  23
  -1   7   0 18328.4 1012.79  75
   1  -7   0 18019.1 933.151  13
   1  -7   0 20402.3 967.520   9
  -1   7   0 17870.8 946.129  20
  -1   7   0 19437.2 1021.43  58
  -1   7   0 23983.9 1075.30  80
  -1   7   0 18227.9 986.960   3
   1  -7   0 18595.1 1002.43  11
  -1   7   0 19853.6 987.017   2
  -1   7   0 20801.0 1043.83  88
  -1   7   0 22014.4 1098.81   5
  -1   7   0 18006.3 978.698   6
  -1   7   0 19374.2 980.457  64
  -1   7   0 19311.0 1049.90   7
  -1   7  -1 5086.02 395.980 121
  -1   7  -1 5823.63 430.689  23
  -1   7  -1 5917.57 434.798  80
  -1   7  -1 4780.38 369.035  21
  -1   7  -1 4951.88 383.629   2
   1  -7   1 4355.66 346.259   9
  -1   7  -1 5431.45 429.248  88
  -1   7  -1 5141.36 381.765  20
   1  -7   1 5020.04 393.150  11
  -1   7  -1 5109.75 387.264  64
  -1   7  -1 5490.71 413.555   3
  -1   7  -1 5646.25 431.110  75
  -1   7  -2 434.775 127.032   6
  -1   7  -2 483.376 160.858   5
  -1   7  -2 429.805 101.001  21
   1  -7   2 766.323 146.412  11
  -1   7  -2 988.904 188.042  88
  -1   7  -2 530.670 128.801  64
   1  -7   2 585.755 113.544   9
  -1   7  -2 639.978 171.459   7
  -1   7  -2 781.755 140.117   2
  -1   7  -2 562.600 146.122  80
  -1   7  -2 727.579 135.372  20
  -1   7  -2 684.046 145.404 121
  -1   7  -2 446.791 133.992   3
  -1   7  -2 636.345 150.538  23
   1  -7   3 8404.17 507.392  14
  -1   7  -3 8857.63 596.237   5
  -1   7  -3 7329.36 529.829  80
  -1   7  -3 8523.79 551.379  23
  -1   7  -3 7384.53 489.124  64
  -1   7  -3 7494.31 496.398  57
  -1   7  -3 8013.10 513.009   2
  -1   7  -3 7268.38 523.004   3
  -1   7  -3 7809.84 543.461  88
   1  -7   3 7557.09 474.695  16
   1  -7   3 8546.59 530.800  11
  -1   7  -3 7266.66 492.401  21
  -1   7  -3 9087.09 594.562   7
  -1   7  -3 8632.85 564.353  75
  -1   7  -3 6473.37 468.559  77
  -1   7  -3 8173.87 536.538 121
   1  -7   3 6928.91 464.075   9
  -1   7  -3 7332.36 509.518  63
  -1   7  -3 7503.19 493.296  84
  -1   7  -3 7769.72 522.707   6
  -1   7  -3 7314.83 489.561  20
  -1   7  -4 59560.8 2599.62  20
  -1   7  -4 75191.1 2781.84   5
  -1   7  -4 61004.7 2625.08  64
  -1   7  -4 61833.7 2653.70  63
  -1   7  -4 71753.7 2765.21   7
   1  -7   4 61722.1 2585.96  27
  -1   7  -4 49374.9 2653.06  80
  -1   7  -4 58736.2 2610.81  84
  -1   7  -4 57962.2 2622.54  77
  -1   7  -4 59301.0 2614.79   2
   1  -7   4 71705.0 2685.49  11
   1  -7   4 57479.8 2574.80  16
  -1   7  -4 66028.6 2696.08   3
  -1   7  -4 56698.2 2626.75  57
   1  -7   4 68922.9 2643.12  14
  -1   7  -4 54303.0 2622.68   6
  -1   7  -4 61788.1 2689.98 121
   1  -7   4 54086.3 2569.82 108
  -1   7  -4 58291.5 2633.60  21
  -1   7  -4 69915.1 2711.05  88
   1  -7   5 42187.5 1895.27  14
  -1   7  -5 42508.5 1915.70  84
  -1   7  -5 49366.5 2001.47  63
   1  -7   5 43771.6 1884.69  16
  -1   7  -5 43460.5 1960.64  21
  -1   7  -5 46580.5 1966.52  77
  -1   7  -5 45497.2 1958.01  62
   1  -7   5 39739.0 1887.93 111
   1  -7   5 42981.5 1876.48  27
  -1   7  -5 43986.5 1966.43  76
   1  -7   5 45351.1 1901.07 108
  -1   7  -5 45553.1 1965.45  57
  -1   7  -6 45762.3 2149.71  57
   1  -7   6 45737.1 2063.46  16
   1  -7   6 50486.9 2093.89 111
   1  -7   6 49253.7 2096.21 118
  -1   7  -6 53843.7 2220.24  63
  -1   7  -6 47894.5 2165.78  76
  -1   7  -6 49427.0 2165.63  77
   1  -7   6 45305.8 2069.21  14
  -1   7  -6 37239.9 2096.38  68
  -1   7  -6 46335.9 2138.00  62
   1  -7   6 45793.8 2057.68  27
   1  -7   6 44221.0 2068.94 108
  -1   7  -6 50459.5 2188.65  21
   1  -7   7 504.490 137.973 118
   1  -7   7 592.197 135.077  28
  -1   7  -7 566.220 159.153  62
  -1   7  -7 413.122 151.290  68
   1  -7   7 606.116 137.887 108
  -1   7  -7 608.133 181.458  63
   1  -7   7 616.659 143.639 111
  -1   7  -7 551.234 167.051  76
  -1   7  -7 457.736 139.884  77
   1  -7   7 350.050 105.661  14
   1  -7   7 367.309 129.975  40
  -1   7  -7 594.988 159.451  57
   1  -7   7 574.112 136.998  49
  -1   7  -7 361.059 130.782  21
   1  -7   8 484.842 145.291 114
  -1   7  -8 118.189 149.488  68
  -1   7  -8 776.172 188.450  76
  -1   7  -8 655.632 178.475  21
   1  -7   8 475.147 139.962 108
   1  -7   8 580.216 144.521 111
  -1   7  -8 612.259 178.809  77
  -1   7  -8 344.179 165.060  63
  -1   7  -8 559.191 189.796  57
   1  -7   8 694.480 165.347  40
   1  -7   8 567.092 143.401  49
   1  -7   8 592.235 145.433 118
  -1   7  -8 528.639 166.787  62
  -1   7  -9 87.4250 116.523  62
  -1   7  -9 122.502 108.546  57
  -1   7  -9 32.4301 124.955  63
  -1   7  -9-60.8543 112.639  68
   1  -7   9 22.6558 87.2957 108
   1  -7   9 48.0306 81.1584 118
   1  -7   9 47.0101 87.0151 114
  -1   7  -9 113.150 108.994  76
   1  -7   9 44.7238 86.1635  49
   1  -7   9-23.3324 82.6990 111
  -1   7  -9-26.6460 94.4428  77
   1  -7   9 96.3893 85.4100  40
  -1   7 -10 5775.43 479.135  76
   1  -7  10 4813.38 419.013 114
  -1   7 -10 5873.72 465.910  77
   1  -7  10 4711.53 428.931  65
   1  -7  10 3650.92 380.495 111
   1  -7  10 5370.67 440.426 147
   1  -7  10 4713.74 422.500 118
  -1   7 -10 5681.34 501.010  57
   1  -7  10 5365.32 442.396  40
  -1   7 -10 5740.72 493.206  62
   1  -7  10 4876.93 415.890  49
  -1   7 -11 22465.6 1171.88  76
   1  -7  11 22175.8 1124.40  49
   1  -7  11 21945.8 1132.12 118
   1  -7  11 20415.1 1115.65  40
  -1   7 -11 19819.0 1156.01  62
   1  -7  11 20235.8 1117.38  65
   1  -7  11 23334.5 1148.03 147
  -1   7 -11 23128.4 1198.29  57
   1  -7  12 248.322 98.1203  65
  -1   7 -12 211.868 106.402  57
   1  -7  12 90.4300 79.9643  49
   1  -7  12 243.819 94.2413 147
  -1   7 -12 121.596 86.8813  76
   1  -7  13 917.405 137.032 147
   1  -7  13 663.480 123.461  65
  -1   7 -13 776.057 141.358  57
   1  -6 -11 1847.31 206.373  66
   1  -6 -11 2110.39 213.609  83
  -1   6  11 1807.47 189.593  81
  -1   6  10-69.0737 88.7245  80
   1  -6 -10 42.8309 75.9146 120
   1  -6 -10 135.835 80.3256  83
  -1   6  10 90.3806 77.2795  81
  -1   6   9 1011.91 191.699  59
  -1   6   9 1984.19 288.025  80
  -1   6   9 1805.94 262.249 121
  -1   6   9 1662.77 231.835  81
   1  -6  -9 1661.42 240.067  83
   1  -6  -9 1389.78 240.191 120
   1  -6  -9 1460.95 235.368 119
   1  -6  -9 1277.56 224.779  46
  -1   6   8 3489.25 376.732  87
  -1   6   8 3764.15 425.408  80
  -1   6   8 3552.09 371.039  59
   1  -6  -8 3179.58 369.892 119
  -1   6   8 3827.90 370.327  81
   1  -6  -8 4070.65 404.294  46
   1  -6  -8 3116.34 348.907  83
   1  -6  -8 4204.62 415.184  38
   1  -6  -8 3404.56 377.363  41
  -1   6   8 4192.59 428.944 121
   1  -6  -7 24376.6 1312.99  38
  -1   6   7 22461.6 1245.66  81
  -1   6   7 24372.0 1276.97  59
  -1   6   7 24300.3 1305.91  87
   1  -6  -7 23026.7 1293.10 107
  -1   6   7 24952.3 1347.51 121
   1  -6  -7 23709.9 1302.30  46
  -1   6   7 24810.2 1295.50  79
   1  -6  -6 13826.6 842.939  31
  -1   6   6 13036.5 843.417  24
  -1   6   6 11245.6 767.275  59
  -1   6   6 14188.3 876.038 121
   1  -6  -6 14066.6 847.535  38
  -1   6   6 13201.2 858.979  22
   1  -6  -6 12463.9 796.398  26
  -1   6   6 15216.4 852.738  79
  -1   6   6 14588.2 863.180  87
   1  -6  -6 13857.7 840.125 107
   1  -6  -6 13102.2 831.728  46
   1  -6  -5 9390.46 634.107  38
  -1   6   5 9479.68 654.557  24
   1  -6  -5 8708.89 614.876 107
  -1   6   5 9949.96 675.683  22
  -1   6   5 10795.4 695.629 121
  -1   6   5 10234.7 638.980  79
  -1   6   5 9465.32 650.591  87
   1  -6  -5 9092.71 629.409  31
  -1   6   4 5750.78 446.789  80
   1  -6  -4 4530.80 377.344  25
  -1   6   4 4495.77 400.056 121
   1  -6  -4 4135.21 355.896 107
  -1   6   4 4950.84 405.045  24
  -1   6   4 4140.25 356.165  79
   1  -6  -4 4255.38 370.293  31
   1  -6  -4 4027.72 360.049  38
  -1   6   4 4214.44 379.228  87
  -1   6   4 5043.72 412.783  22
   1  -6  -3 8258.41 549.308  31
   1  -6  -3 7823.32 528.210 107
  -1   6   3 10456.8 576.538  79
  -1   6   3 11713.8 652.747  80
  -1   6   3 9528.46 593.001  87
  -1   6   3 9621.20 592.518  24
   1  -6  -3 9553.61 558.744  33
  -1   6   3 9672.45 602.794  22
   1  -6  -3 8260.92 545.263  25
  -1   6   3 9888.05 604.257 121
   1  -6  -2 22486.2 1058.20  12
  -1   6   2 23275.9 1100.76  24
  -1   6   2 22331.2 1092.64  22
   1  -6  -2 22167.8 1070.27  31
   1  -6  -2 21739.5 1059.09  25
   1  -6  -1 86804.8 3825.41  25
   1  -6  -1 106843. 3888.71  11
  -1   6   1 101515. 3909.95  23
  -1   6   1 90709.9 3829.80  20
   1  -6  -1 86003.2 3816.25  12
  -1   6   1 102000. 3880.79   2
  -1   6   1 95836.5 3879.34   3
  -1   6   1 95900.0 3863.17  22
  -1   6   1 90605.2 3857.62  24
   1  -6   0 144337. 5452.38  11
  -1   6   0 125316. 5407.56  20
  -1   6   0 134357. 5409.58  24
  -1   6   0 139997. 5442.88   2
  -1   6   0 133323. 5423.18  21
  -1   6   0 130758. 5456.00   3
  -1   6   0 137491. 5470.09  23
  -1   6  -1 55447.6 2375.74  24
  -1   6  -1 60045.6 2455.63  23
  -1   6  -1 56475.5 2400.53  21
  -1   6  -1 50501.2 2431.09   3
  -1   6  -1 61143.8 2432.60   2
  -1   6  -1 57785.9 2403.68  20
   1  -6   1 60674.9 2431.59  11
   1  -6   1 55571.5 2391.22   9
  -1   6  -2 4760.34 384.409   3
   1  -6   2 5825.95 364.804   9
  -1   6  -2 5852.96 381.348   2
  -1   6  -2 5761.34 373.111  21
   1  -6   2 5630.95 335.357  18
  -1   6  -2 5477.21 394.573  23
   1  -6   2 5408.13 375.668  11
  -1   6  -2 5515.58 367.820  20
   1  -6   3 14596.6 711.953  14
   1  -6   3 14772.9 732.082  11
  -1   6  -3 13096.7 696.821  20
  -1   6  -3 13541.5 712.504  21
   1  -6   3 14009.8 687.924  16
  -1   6  -3 13404.5 734.693   3
  -1   6  -3 15271.7 730.208   2
   1  -6   3 13540.9 689.143   9
  -1   6  -3 14698.7 753.901  23
   1  -6   4 10930.8 637.529  14
  -1   6  -4 12601.8 692.465  21
  -1   6  -4 12578.1 685.350   3
  -1   6  -4 13311.9 699.338  23
  -1   6  -4 13250.5 675.584   2
   1  -6   4 10668.5 620.329  27
  -1   6  -4 11144.0 630.929  20
   1  -6   4 13212.0 652.292 108
   1  -6   4 11688.0 633.179  16
   1  -6   4 13278.0 681.967  11
  -1   6  -5 26496.5 1317.24  77
  -1   6  -5 27735.1 1323.80  62
   1  -6   5 25937.6 1264.47 108
  -1   6  -5 29349.9 1361.04  21
   1  -6   5 28393.0 1289.24  14
   1  -6   5 26986.0 1264.58  27
  -1   6  -5 29251.1 1363.90  63
   1  -6   5 29590.6 1292.19 111
  -1   6  -5 27392.8 1337.42  76
  -1   6  -5 27444.8 1339.96  57
   1  -6   5 26629.3 1266.17  16
   1  -6   6 48376.2 1965.74 118
  -1   6  -6 35049.8 1985.14  68
  -1   6  -6 38801.1 1966.30 137
   1  -6   6 49221.3 1973.30  40
  -1   6  -6 42803.8 2005.15  57
  -1   6  -6 41949.5 1979.04  77
   1  -6   6 45462.3 1948.30 108
   1  -6   6 39483.9 1902.12  27
  -1   6  -6 43877.7 2004.38  76
  -1   6  -6 41757.4 1975.83  62
   1  -6   6 44005.5 1934.25  14
   1  -6   6 44888.9 1939.97 111
  -1   6  -6 46536.8 1996.11  52
   1  -6   6 47067.3 1937.24  49
  -1   6  -6 46230.7 2056.56  63
  -1   6  -6 46503.5 2037.61  21
   1  -6   7 1968.05 222.331  49
   1  -6   7 1817.74 228.854 118
  -1   6  -7 2043.71 274.701  21
  -1   6  -7 1730.61 243.832  77
  -1   6  -7 1487.68 235.219 137
  -1   6  -7 1331.11 223.266  62
   1  -6   7 1655.37 214.165 108
   1  -6   7 1807.73 248.228 114
  -1   6  -7 1420.32 242.374  68
   1  -6   7 1661.08 215.478 111
   1  -6   7 1800.29 215.581  48
  -1   6  -7 1726.99 260.549  63
   1  -6   7 1683.03 215.805  28
  -1   6  -7 2009.48 264.483  57
  -1   6  -7 1666.53 233.192  52
  -1   6  -7 1815.72 252.569  76
   1  -6   7 1616.88 224.373  40
  -1   6  -8 311.640 139.528  52
  -1   6  -8 365.386 153.457 137
   1  -6   8 415.778 133.088 118
  -1   6  -8 419.696 149.953  71
  -1   6  -8 450.443 154.313  76
   1  -6   8 372.020 121.849 108
  -1   6  -8 373.119 147.817  21
  -1   6  -8 121.913 142.718  63
  -1   6  -8 486.577 145.488  77
   1  -6   8 506.811 140.072  40
   1  -6   8 296.816 116.444 111
   1  -6   8 412.437 125.021  48
  -1   6  -8 474.893 152.915  57
   1  -6   8 301.384 118.208 114
  -1   6  -8 305.767 152.166  68
   1  -6   8 388.558 122.551  49
  -1   6  -8 497.136 153.841  62
   1  -6   9 745.513 161.641 114
  -1   6  -9 1069.17 212.424  71
   1  -6   9 921.399 174.586  49
  -1   6  -9 743.604 180.216 143
   1  -6   9 1113.69 193.944  40
  -1   6  -9 890.664 208.187  57
  -1   6  -9 1790.40 271.896  62
  -1   6  -9 161.571 188.805  63
   1  -6   9 822.871 170.612 111
  -1   6  -9 758.302 185.458  52
  -1   6  -9 708.155 178.055  76
   1  -6   9 731.639 160.515 108
   1  -6   9 781.298 198.679 147
   1  -6   9 1041.03 183.937  48
  -1   6  -9 1030.84 201.916  77
   1  -6   9 807.472 169.595 118
  -1   6  -9 887.103 228.015  68
  -1   6  -9 868.648 201.576  21
   1  -6  10 10613.6 713.986  65
  -1   6 -10 11814.5 777.357  52
  -1   6 -10 11720.1 772.393  72
   1  -6  10 10843.5 711.129 111
   1  -6  10 12492.0 753.943 147
   1  -6  10 10697.5 704.103  49
   1  -6  10 11275.5 707.531  48
  -1   6 -10 12849.3 809.214  57
  -1   6 -10 11504.3 749.136 143
  -1   6 -10 10254.7 788.471  68
   1  -6  10 11419.6 722.847  40
   1  -6  10 11428.9 728.577 118
  -1   6 -10 12190.8 766.758  71
  -1   6 -10 11021.7 739.187  76
  -1   6 -10 9891.99 739.292  62
  -1   6 -11 21306.3 1237.23  62
  -1   6 -11 22764.2 1252.32  57
   1  -6  11 21926.0 1179.26  48
   1  -6  11 22313.2 1198.77 118
   1  -6  11 25741.1 1240.84 147
  -1   6 -11 23657.5 1257.21  52
   1  -6  11 21661.6 1182.41  49
  -1   6 -11 25434.0 1261.01 143
   1  -6  11 25131.4 1236.96  65
   1  -6  11 23173.5 1206.15  40
  -1   6 -11 23780.8 1231.31  76
  -1   6 -11 23148.6 1233.25  71
  -1   6 -11 24300.6 1272.63  72
   1  -6  12 3596.58 336.766  65
  -1   6 -12 4279.13 386.573  72
  -1   6 -12 3603.67 345.917 143
   1  -6  12 3667.67 339.184 147
  -1   6 -12 3958.13 359.099  71
  -1   6 -12 3316.63 341.420  57
   1  -6  12 3462.23 331.085  49
  -1   6 -13 2190.98 248.564  72
   1  -6  13 1997.61 220.483  65
   1  -6  13 2695.74 249.546 147
  -1   6 -13 2268.36 233.135  71
  -1   6 -13 2275.21 237.245 143
   1  -5 -11 1157.61 178.296  83
   1  -5 -11 952.807 171.072 120
   1  -5 -11 1057.23 168.259  67
  -1   5  11 897.275 152.624  59
  -1   5  11 780.817 150.836  81
   1  -5 -10 2114.07 265.406  67
   1  -5 -10 2849.04 306.634  83
  -1   5  10 2277.87 282.970  59
  -1   5  10 2640.85 288.949  69
  -1   5  10 1532.67 269.340  80
  -1   5  10 2883.05 301.137  81
  -1   5  10 2554.38 305.368 121
   1  -5 -10 3215.22 326.770 120
   1  -5  -9 9488.99 662.887  67
   1  -5  -9 10110.4 687.876  83
   1  -5  -9 10097.7 685.410  46
   1  -5  -9 9090.05 674.178  38
  -1   5   9 10961.3 745.822 121
   1  -5  -9 10574.6 700.475 119
  -1   5   9 11596.8 709.807  81
  -1   5   9 10315.3 699.739  59
  -1   5   9 10688.3 755.465  80
  -1   5   9 10039.8 687.763  69
  -1   5   8 5912.42 490.187  69
  -1   5   8 5374.08 480.780  59
  -1   5   8 7487.58 592.659  80
   1  -5  -8 5988.71 500.719  46
   1  -5  -8 6169.98 501.724  41
   1  -5  -8 5001.97 458.149  83
   1  -5  -8 6284.39 512.995 107
   1  -5  -8 5081.87 471.257  38
   1  -5  -8 5963.54 480.326  67
  -1   5   8 5526.62 515.795 121
  -1   5   8 5719.61 484.471  79
  -1   5   8 6115.54 489.511  81
   1  -5  -7 24636.0 1313.35  46
   1  -5  -7 24830.6 1319.86  38
  -1   5   7 25795.3 1307.74  81
   1  -5  -7 24219.0 1314.76 107
  -1   5   7 24443.5 1351.78 121
  -1   5   7 30396.1 1453.67  80
  -1   5   7 27574.6 1334.03  79
  -1   5   7 26560.5 1357.63  22
  -1   5   7 24030.7 1302.34  87
  -1   5   7 24606.5 1298.74  69
  -1   5   7 25149.5 1310.31  59
  -1   5   6 14980.8 873.678  80
   1  -5  -6 12871.3 779.751  38
   1  -5  -6 11873.3 760.922 107
  -1   5   6 11648.9 770.228  24
  -1   5   6 12161.5 756.397  59
  -1   5   6 12769.0 757.423  69
  -1   5   6 14257.8 822.974  22
  -1   5   6 13919.2 827.420 121
   1  -5  -6 13169.8 778.465  31
  -1   5   6 12194.8 774.314  87
  -1   5   6 13823.0 783.968  79
  -1   5   6 13149.5 768.178  81
  -1   5   5 2343.55 272.448  24
  -1   5   5 2180.12 255.735  59
  -1   5   5 2462.72 269.932  79
   1  -5  -5 2980.49 284.647  31
  -1   5   5 2565.82 292.933 121
   1  -5  -5 2215.04 256.414 107
  -1   5   5 2838.50 324.889  80
   1  -5  -5 2959.30 287.886  38
   1  -5  -5 2934.23 298.595  25
  -1   5   5 2618.04 290.591  22
  -1   5   5 2377.30 271.821  87
  -1   5   5 2596.44 279.560  73
  -1   5   4 5481.31 381.962  79
   1  -5  -4 4701.69 362.467  33
  -1   5   4 5671.30 410.490  87
   1  -5  -4 5018.59 376.858  25
  -1   5   4 6141.01 425.998  22
   1  -5  -4 5120.41 378.144  38
   1  -5  -4 3831.30 339.414 107
  -1   5   4 4998.51 378.133  73
   1  -5  -4 4376.30 357.755  31
  -1   5   4 7174.72 468.661  80
  -1   5   4 4837.53 383.832  24
  -1   5   4 5796.70 420.745 121
   1  -5  -3 1432.20 172.040  25
   1  -5  -3 1580.21 175.339  33
   1  -5  -3 1437.20 174.631  31
  -1   5   3 1509.41 187.415  22
  -1   5   3 1590.55 194.439  24
   1  -5  -3 1677.40 179.363 107
   1  -5  -2 14764.6 735.835  33
   1  -5  -2 15026.6 739.461  12
   1  -5  -2 14056.4 731.154 107
   1  -5  -2 18062.9 772.425  11
  -1   5   2 15253.0 771.969  24
   1  -5  -2 14153.8 737.863  25
  -1   5   2 17023.5 792.631  22
  -1   5   1 20658.6 952.213   3
  -1   5   1 20897.1 942.843   2
  -1   5   1 19579.9 934.257  24
  -1   5   1 20179.4 964.236  23
   1  -5  -1 18874.2 922.864   8
  -1   5   1 19037.2 932.678  21
   1  -5  -1 21154.0 923.843  12
  -1   5   1 21716.2 951.268  22
  -1   5   1 20034.3 916.719  20
  -1   5   0 18625.2 873.130   3
  -1   5   0 18666.0 876.018  23
   1  -5   0 17129.0 825.972   8
  -1   5   0 17481.0 839.608  21
  -1   5   0 18762.1 837.802  20
   1  -5   0 16607.6 810.762  12
  -1   5   0 17798.6 831.054  24
  -1   5   0 18011.4 824.287  22
  -1   5   0 19190.5 856.947   2
  -1   5  -1 14251.0 626.555  24
   1  -5   1 14344.1 637.846   9
  -1   5  -1 13267.5 636.587  20
  -1   5  -1 10664.3 613.899  21
   1  -5   1 12109.7 601.445  13
  -1   5  -1 11246.5 653.674   3
  -1   5  -1 13739.2 673.037  23
   1  -5   1 13341.4 652.867  11
   1  -5   1 12500.1 621.290   8
  -1   5  -1 13393.6 647.532   2
  -1   5  -2 160.474 67.7766  21
  -1   5  -2 87.2209 77.7636  23
   1  -5   2 100.773 48.1603   8
  -1   5  -2 61.1916 60.8380  20
   1  -5   2 300.119 79.8022  11
  -1   5  -2 86.7932 61.5041   2
   1  -5   2 126.733 47.9991  18
  -1   5  -2 100.202 65.7180   3
   1  -5   2 75.9762 55.7594   9
   1  -5   3 110972. 4532.82  27
  -1   5  -3 115667. 4547.02  20
   1  -5   3 116144. 4565.05  14
   1  -5   3 109662. 4510.08  18
  -1   5  -3 120340. 4599.62  23
   1  -5   3 122229. 4580.29  11
  -1   5  -3 110893. 4573.43  21
  -1   5  -3 116138. 4565.34   2
   1  -5   3 117911. 4550.17   9
  -1   5  -3 99316.3 4555.11   3
   1  -5   3 111455. 4538.06  16
   1  -5   4 16994.5 800.555 108
  -1   5  -4 19011.6 847.867  23
   1  -5   4 16555.0 805.913  14
  -1   5  -4 15856.5 835.883  21
   1  -5   4 16113.0 788.334  27
  -1   5  -4 16405.6 777.366  20
   1  -5   4 17961.5 804.362  16
   1  -5   4 15815.7 763.956  18
  -1   5  -4 15048.0 803.795  52
   1  -5   5 24122.8 1123.19  48
   1  -5   5 23735.5 1129.34  27
  -1   5  -5 21024.4 1146.84  52
   1  -5   5 25919.8 1147.02  14
   1  -5   5 24764.0 1140.26 111
  -1   5  -5 27145.4 1225.66  21
   1  -5   5 24997.7 1135.70  16
   1  -5   5 25718.6 1138.41  49
   1  -5   5 25869.7 1151.11 108
  -1   5  -6 40948.2 1909.99  63
  -1   5  -6 40519.7 1854.98  76
   1  -5   6 41604.7 1811.84 108
   1  -5   6 42712.9 1844.06  40
  -1   5  -6 40261.7 1879.41  21
  -1   5  -6 38272.0 1839.20  77
   1  -5   6 44247.8 1833.78 111
  -1   5  -6 38967.3 1856.39 154
   1  -5   6 43213.0 1831.26 118
   1  -5   6 41352.0 1799.68  48
  -1   5  -6 38577.4 1851.51 137
   1  -5   6 40409.5 1805.80  49
  -1   5  -6 40673.0 1862.54  62
  -1   5  -6 42662.4 1870.79  52
  -1   5  -6 44454.0 1902.17  68
   1  -5   6 40246.4 1802.14  14
  -1   5  -7 984.121 190.407 154
   1  -5   7 1413.78 183.918  48
   1  -5   7 1646.20 203.239 111
  -1   5  -7 1316.10 208.364 143
  -1   5  -7 1095.54 204.995  52
   1  -5   7 1142.16 172.942 108
   1  -5   7 1826.09 218.218 118
   1  -5   7 1421.27 193.474 114
  -1   5  -7 882.263 209.934  63
  -1   5  -7 1050.54 213.923 137
   1  -5   7 1730.00 206.247  49
  -1   5  -7 1382.54 223.420  21
  -1   5  -7 1229.06 205.317  62
  -1   5  -7 1319.68 218.739  68
  -1   5  -7 1326.89 205.534  77
  -1   5  -7 1178.48 197.388  71
   1  -5   7 1360.27 195.539  40
  -1   5  -7 1285.16 197.840  76
  -1   5  -8 332.612 120.465 143
   1  -5   8 401.469 118.893  49
  -1   5  -8 698.185 162.473  76
   1  -5   8 526.374 138.066  40
  -1   5  -8 312.348 150.891  68
  -1   5  -8 175.083 137.136  63
  -1   5  -8 438.490 133.981  72
  -1   5  -8 580.932 158.433  62
   1  -5   8 507.264 134.857 118
  -1   5  -8 574.997 159.095  52
  -1   5  -8 600.226 157.120  71
   1  -5   8 699.258 144.954  48
  -1   5  -8 421.692 148.706 137
   1  -5   8 508.009 133.334 111
  -1   5  -8 514.776 145.903  21
   1  -5   8 483.928 126.953 114
   1  -5   8 432.744 116.561 108
  -1   5  -9 1323.28 242.321  62
  -1   5  -9 1969.43 275.908  52
  -1   5  -9 1470.53 240.488  71
   1  -5   9 1405.17 214.930 108
  -1   5  -9 1310.73 254.350  68
  -1   5  -9 1797.81 263.432 143
   1  -5   9 1670.59 233.916 111
  -1   5  -9 1091.28 227.923 137
   1  -5   9 1392.81 218.648  40
  -1   5  -9 1491.33 247.857  72
   1  -5   9 1859.11 244.647  49
   1  -5   9 1642.21 229.246 114
  -1   5  -9 1567.26 268.264  21
   1  -5   9 1738.13 245.361 118
   1  -5   9 1315.85 213.990  48
   1  -5   9 1939.27 262.008 147
  -1   5  -9 1365.96 227.466  76
   1  -5  10 7594.06 541.441  48
  -1   5 -10 7786.03 611.773  68
  -1   5 -10 7406.09 555.114  76
   1  -5  10 7784.70 560.416 118
  -1   5 -10 7776.14 590.137  52
  -1   5 -10 6871.43 573.986  62
  -1   5 -10 7539.16 572.062 143
   1  -5  10 7167.08 535.155  40
  -1   5 -10 7926.25 580.481  71
   1  -5  10 7095.17 545.063 147
   1  -5  10 5612.10 495.566 108
   1  -5  10 7796.18 564.086  65
   1  -5  10 5751.21 491.617 111
   1  -5  10 7114.63 537.905  49
  -1   5 -10 6985.21 571.852  72
  -1   5 -11 22656.2 1224.12  57
  -1   5 -11 21058.0 1210.28  72
   1  -5  11 22505.5 1171.69  48
   1  -5  11 21397.5 1165.60  49
  -1   5 -11 23803.2 1227.23 143
  -1   5 -11 23817.9 1238.10  52
   1  -5  11 21700.9 1181.34  65
  -1   5 -11 23298.1 1220.38  71
   1  -5  11 22950.5 1187.16 118
  -1   5 -11 24725.2 1253.04  68
   1  -5  11 23222.0 1193.75 147
   1  -5  11 18554.8 1121.47 111
   1  -5  11 22593.2 1174.78  40
  -1   5 -12 1827.20 252.804 143
   1  -5  12 1672.82 229.147  49
   1  -5  12 1493.11 226.790 147
  -1   5 -12 1882.11 257.339  72
  -1   5 -12 1676.95 244.578  57
  -1   5 -12 1741.27 251.303  52
   1  -5  12 1615.30 230.972  65
  -1   5 -12 2215.18 271.463  71
   1  -5  12 1539.26 216.116  48
   1  -5  12 1651.54 236.349 118
  -1   5 -13 53.6322 63.3738  71
   1  -5  13 50.0302 69.0323  65
   1  -5  13 33.3802 61.7965 147
  -1   5 -13-19.6902 69.7977  72
  -1   5 -13 72.8473 72.8292 143
   1  -4 -12 2491.30 241.532  67
   1  -4 -12 2222.10 226.842 138
  -1   4  12 2238.53 220.453  59
   1  -4 -12 2438.16 237.252  83
  -1   4  12 2212.43 222.654  81
   1  -4 -11 2886.71 296.325  83
   1  -4 -11 3578.45 322.756 138
  -1   4  11 2845.18 288.580  69
  -1   4  11 3191.10 308.733  59
   1  -4 -11 3319.68 313.233 120
   1  -4 -11 3616.11 322.091  67
  -1   4  11 3198.91 304.777  81
   1  -4 -10 1685.12 250.395  83
  -1   4  10 1908.12 261.456  69
  -1   4  10 2356.22 279.424  81
   1  -4 -10 2188.51 269.592 138
   1  -4 -10 1995.16 266.062  67
   1  -4 -10 1812.07 256.945  44
   1  -4 -10 1411.35 236.456 120
  -1   4  10 2092.27 280.011  59
  -1   4  10 1040.14 228.484  80
  -1   4  10 1915.23 277.396 121
  -1   4   9 6413.29 520.141  69
  -1   4   9 7153.86 538.583  81
  -1   4   9 4592.95 501.456  80
  -1   4   9 7721.29 594.133 121
   1  -4  -9 5725.61 475.547 138
   1  -4  -9 6057.94 504.835  83
   1  -4  -9 6540.52 519.317  44
   1  -4  -9 6428.03 526.612  38
  -1   4   9 6188.02 521.650  59
   1  -4  -9 7294.18 537.233  46
   1  -4  -9 6825.07 521.091 119
   1  -4  -9 6532.64 512.799  67
   1  -4  -8 829.733 190.607  46
  -1   4   8 963.560 220.419 121
   1  -4  -8 857.933 182.714  67
  -1   4   8 791.709 181.963  81
   1  -4  -8 746.587 173.070  44
   1  -4  -8 900.535 190.277 107
  -1   4   8 613.402 162.460  73
  -1   4   8 617.334 160.903  69
  -1   4   8 1183.69 221.217  79
  -1   4   8 719.813 173.710  59
   1  -4  -8 806.015 184.802  38
   1  -4  -8 845.582 174.240 138
   1  -4  -7 38549.5 1827.45  46
   1  -4  -7 38058.4 1844.77 107
  -1   4   7 41921.3 1862.45  22
  -1   4   7 39848.6 1841.24  69
  -1   4   7 39367.8 1846.83  59
  -1   4   7 36077.4 1811.30  73
   1  -4  -7 37406.0 1818.38  44
  -1   4   7 39753.5 1829.29  81
   1  -4  -7 42330.0 1865.58  38
  -1   4   7 36887.1 1797.58  48
  -1   4   7 40130.1 1832.77  79
  -1   4   6 5449.20 409.469  81
   1  -4  -6 5225.63 402.148  44
  -1   4   6 5067.40 401.377  69
  -1   4   6 4678.51 393.351  73
  -1   4   6 4944.01 406.905  24
   1  -4  -6 5004.37 405.723  38
  -1   4   6 5655.64 429.292  22
  -1   4   6 4367.53 377.613  82
  -1   4   6 4474.41 390.615  87
  -1   4   6 5277.90 412.583  59
  -1   4   6 5060.99 398.587  79
   1  -4  -6 5834.10 418.246  31
  -1   4   6 4907.30 382.779  48
   1  -4  -6 5670.72 424.218 107
   1  -4  -5 285.564 95.2472 107
  -1   4   5 157.292 91.7660  87
  -1   4   5 91.8009 68.3314  24
   1  -4  -5 122.382 81.7419  25
   1  -4  -5 141.304 75.3641  44
  -1   4   5 324.570 93.5370  48
   1  -4  -5 165.252 88.5773  38
  -1   4   5 402.660 111.767  79
  -1   4   5 129.399 79.3307  22
  -1   4   5 254.574 102.836  73
   1  -4  -5 206.143 83.3140  31
  -1   4   5 132.718 83.4515  82
   1  -4  -4 18593.9 920.246  25
  -1   4   4 19707.0 951.431  24
  -1   4   4 19955.3 955.319  22
   1  -4  -4 18405.6 913.975 107
   1  -4  -4 18712.8 904.312  44
   1  -4  -4 17971.1 902.436  31
   1  -4  -4 19070.3 924.684  33
  -1   4   3 1906.46 196.973  24
   1  -4  -3 1842.15 171.548  19
   1  -4  -3 2212.09 192.359  25
  -1   4   3 2146.57 208.959  22
   1  -4  -3 1881.80 180.416  33
   1  -4  -3 1690.71 175.461 107
  -1   4   2 25142.2 1069.43   2
  -1   4   2 25009.6 1075.05   3
  -1   4   2 26476.3 1115.92  22
   1  -4  -2 24650.3 1077.13  12
   1  -4  -2 24270.5 1072.33  33
  -1   4   2 24071.5 1077.28   8
   1  -4  -2 22936.0 1055.68  19
  -1   4   2 24059.0 1098.84  24
   1  -4  -1 15040.7 698.700   8
  -1   4   1 14319.0 705.614  24
  -1   4   1 16010.3 713.790  21
  -1   4   1 15400.5 700.021   8
  -1   4   1 15574.6 716.032  22
  -1   4   1 14732.4 716.154  23
   1  -4  -1 18200.4 710.242  10
  -1   4   1 14772.8 692.417  20
   1  -4  -1 15067.8 693.272  12
   1  -4  -1 14721.0 682.202  89
  -1   4   1 14338.0 717.133   3
  -1   4   1 15113.9 708.281   2
  -1   4   0 999.713 111.226   2
  -1   4   0 898.693 100.500  24
  -1   4   0 1048.39 102.639  22
  -1   4   0 820.451 113.000   3
  -1   4   0 875.938 111.681  23
   1  -4   0 1038.09 103.967   8
  -1   4   0 1053.61 110.770  21
  -1   4   0 1095.55 110.671  20
  -1   4  -1 220.247 70.0883   3
  -1   4  -1 328.954 66.1839  20
  -1   4  -1 369.784 63.6471  24
   1  -4   1 244.713 52.2262   8
   1  -4   1 286.251 58.6283   9
  -1   4  -1 177.534 55.0407  21
  -1   4  -1 230.007 60.1974   2
  -1   4  -1 282.843 67.6151  23
   1  -4   2 66075.3 2359.80  17
   1  -4   2 58306.9 2357.69  18
  -1   4  -2 55132.3 2407.59   3
   1  -4   2 49691.7 2365.69   9
  -1   4  -2 63815.5 2403.04   2
  -1   4  -2 59304.1 2402.87  21
  -1   4  -2 52271.7 2384.79  20
  -1   4  -2 65678.1 2424.09  23
   1  -4   3 1205.77 131.292  11
   1  -4   3 1249.82 124.743  27
  -1   4  -3 1220.54 125.152   2
  -1   4  -3 926.430 116.428   3
   1  -4   3 1349.74 135.510  14
  -1   4  -3 966.598 131.136  21
  -1   4  -3 1178.98 114.829  20
   1  -4   3 1288.87 115.248  18
   1  -4   3 1111.57 124.433 108
   1  -4   3 1298.64 129.239  16
  -1   4  -3 1348.60 137.627  23
   1  -4   4 9484.12 486.242 108
   1  -4   4 9779.32 488.785  14
  -1   4  -4 7621.87 430.662  20
   1  -4   4 9167.41 468.323  48
  -1   4  -4 9784.72 507.945  52
   1  -4   4 8841.96 470.391  27
   1  -4   4 8400.82 463.840  16
   1  -4   4 8308.49 476.482 111
  -1   4  -4 9562.90 522.859  21
  -1   4  -4 8900.24 482.819  23
   1  -4   5 20007.6 896.639 118
   1  -4   5 18757.2 895.626  40
   1  -4   5 18747.4 862.832  48
   1  -4   5 18259.3 865.146  14
  -1   4  -5 17093.5 897.151  52
   1  -4   5 17728.6 863.736  49
   1  -4   5 16777.5 862.687 108
   1  -4   5 19010.4 878.197 111
  -1   4  -5 17666.4 912.452  21
   1  -4   6 3094.93 269.664 118
   1  -4   6 3311.98 265.790 108
   1  -4   6 3460.56 279.027  40
  -1   4  -6 3407.28 299.053  52
   1  -4   6 3643.99 275.386  48
   1  -4   6 2974.16 272.943 114
   1  -4   6 3268.25 269.549 111
   1  -4   6 3255.46 263.322  28
   1  -4   6 3063.44 261.301  49
  -1   4  -6 2743.80 282.751  21
  -1   4  -7 18658.4 1007.28  72
  -1   4  -7 18963.6 1018.91 137
  -1   4  -7 22416.8 1047.13 143
   1  -4   7 20107.9 984.485  49
   1  -4   7 21987.8 1008.21  40
   1  -4   7 20356.3 986.886 111
  -1   4  -7 20770.5 1053.68  68
  -1   4  -7 18109.5 1024.51 154
  -1   4  -7 19341.0 1036.67  21
  -1   4  -7 19670.1 1040.57  62
   1  -4   7 20761.5 981.716 108
   1  -4   7 20376.8 982.023  48
  -1   4  -7 18829.4 1010.02  71
  -1   4  -7 19730.2 1030.87  52
   1  -4   7 20586.2 993.794 114
  -1   4  -7 19904.9 1002.00  76
   1  -4   7 19877.4 994.198 118
   1  -4   8 33018.9 1520.97 118
  -1   4  -8 36031.3 1605.35 154
  -1   4  -8 34526.7 1591.67  62
  -1   4  -8 32621.0 1557.17  52
   1  -4   8 38364.0 1549.78  49
  -1   4  -8 38148.6 1617.56  68
  -1   4  -8 31967.9 1542.54 143
   1  -4   8 33820.6 1515.35  48
  -1   4  -8 36073.6 1579.34  71
   1  -4   8 36676.2 1525.36 114
   1  -4   8 35083.5 1558.09 147
   1  -4   8 33635.2 1518.45  40
   1  -4   8 32055.6 1506.67 111
  -1   4  -8 32879.7 1557.43  72
  -1   4  -8 34651.9 1600.06 137
  -1   4  -8 37730.2 1638.88  21
   1  -4   8 31216.6 1486.13 108
  -1   4  -8 32617.2 1525.69  76
  -1   4  -9 24085.4 1261.92  62
   1  -4   9 22377.4 1177.43  49
   1  -4   9 20475.4 1150.72 111
  -1   4  -9 23249.3 1242.15 137
  -1   4  -9 24056.5 1254.05  68
  -1   4  -9 23445.1 1228.54 143
  -1   4  -9 24072.6 1256.39 130
   1  -4   9 22205.8 1195.83 147
  -1   4  -9 21875.5 1210.55  72
  -1   4  -9 24861.4 1262.36 131
  -1   4  -9 22629.0 1231.73 129
   1  -4   9 22770.3 1164.73 108
   1  -4   9 23552.6 1184.88  48
  -1   4  -9 23021.0 1238.37 149
  -1   4  -9 21780.4 1244.23  21
  -1   4  -9 23173.0 1217.39  71
  -1   4  -9 22979.0 1217.91 152
   1  -4   9 23337.8 1193.42 118
  -1   4  -9 21711.5 1208.44 128
   1  -4   9 21194.4 1210.51  65
  -1   4  -9 23884.9 1241.46 153
  -1   4  -9 22764.9 1232.04 150
  -1   4  -9 23394.7 1236.11  52
   1  -4   9 22809.9 1187.91  40
  -1   4 -10 28.0208 84.6934  52
  -1   4 -10 29.6470 109.748  62
   1  -4  10 74.0459 98.6887  49
  -1   4 -10-28.8840 97.6068 149
   1  -4  10-76.1666 101.515 147
  -1   4 -10 56.9381 96.2046 153
  -1   4 -10 27.3870 97.0652 143
  -1   4 -10 29.1036 124.403 131
  -1   4 -10 140.344 112.231  72
   1  -4  10 25.3987 85.8291  65
  -1   4 -10 53.7025 90.7377 152
   1  -4  10-24.1264 85.5092  40
  -1   4 -10 83.2396 110.942 128
  -1   4 -10 57.9238 127.607 129
   1  -4  10-22.5501 68.1579 108
  -1   4 -10 29.0753 103.049 130
   1  -4  10-24.8572 83.9993 118
   1  -4  10-23.4054 82.9536 111
  -1   4 -10-27.0472 91.3997  71
   1  -4  10-96.5231 92.9750  48
  -1   4 -10-26.9974 107.947 137
  -1   4 -10 86.3563 106.558 150
  -1   4 -11 16637.9 987.893 143
   1  -4  11 17362.1 969.854 123
  -1   4 -11 16992.5 992.174 128
   1  -4  11 15689.7 948.454 147
   1  -4  11 17239.2 954.656 135
   1  -4  11 17506.7 959.156  40
   1  -4  11 16767.0 951.236  48
  -1   4 -11 15940.8 960.641 127
   1  -4  11 16454.4 955.184  49
   1  -4  11 17870.0 963.322 136
  -1   4 -11 18106.9 1030.42 149
   1  -4  11 15712.3 930.577 126
   1  -4  11 18410.5 988.516  65
   1  -4  11 16222.7 947.115 118
  -1   4 -11 17859.1 1018.72 129
  -1   4 -11 15950.8 967.033 152
   1  -4  11 15313.3 933.155 125
   1  -4  11 18770.8 999.351 133
  -1   4 -11 16860.8 1006.29 131
  -1   4 -11 17005.4 999.042 153
   1  -4  11 18947.1 997.940 146
   1  -4  11 18193.5 968.022 124
   1  -4  11 17967.9 971.994 134
  -1   4 -11 14324.5 954.794  72
  -1   4 -11 16275.9 982.559  52
  -1   4 -11 15585.5 953.390 148
   1  -4  11 15482.0 923.988 111
  -1   4 -11 16415.1 1001.11 130
  -1   4 -11 16847.4 984.973  71
  -1   4 -11 17420.4 1009.70 150
  -1   4 -12 3752.17 371.418 129
  -1   4 -12 2816.45 325.281  72
  -1   4 -12 3363.41 348.001  52
  -1   4 -12 2747.62 314.215 127
  -1   4 -12 2799.90 326.174 149
  -1   4 -12 2970.68 319.880 148
   1  -4  12 2802.58 307.040  65
   1  -4  12 2669.65 305.319 147
  -1   4 -12 3149.54 341.942 143
  -1   4 -12 3013.32 330.140 128
   1  -4  12 3425.90 322.488 125
   1  -4  12 2592.54 296.512  49
   1  -4  12 3205.16 315.213 135
   1  -4  12 3158.20 320.151 134
  -1   4 -12 3191.21 340.763 153
   1  -4  12 3396.93 320.882 136
  -1   4 -12 2681.01 315.984  71
   1  -4  12 2812.30 304.962  48
   1  -4  12 3178.06 320.171 133
  -1   4 -12 3435.96 357.814 130
   1  -4  12 3353.27 323.513 123
   1  -4  12 2715.71 301.891 118
   1  -4  12 3186.14 312.062 124
  -1   4 -12 3129.75 345.141 131
  -1   4 -12 2734.29 310.468 152
   1  -4  12 3426.86 333.005 146
  -1   4 -12 3273.81 349.320 150
   1  -4  12 2941.26 304.458 126
   1  -4  13 842.318 154.691  65
  -1   4 -13 914.722 168.026 129
   1  -4  13 823.512 147.437 133
   1  -4  13 769.477 139.699 146
  -1   4 -13 764.476 151.058 128
   1  -4  13 868.914 156.314 147
   1  -4  13 785.546 135.863 136
  -1   4 -13 949.249 166.542  71
  -1   4 -13 1135.66 180.873 143
   1  -4  13 996.218 154.358 135
   1  -4  13 659.892 131.350 134
   1  -4  13 738.812 135.932 124
  -1   4 -13 746.595 150.812 153
   1  -4  13 769.938 143.512 123
  -1   4 -13 1007.75 174.385 130
  -1   4 -13 706.557 144.893  72
  -1   4 -13 871.290 156.370 148
  -1   4 -13 753.632 156.009 131
  -1   4 -13 668.865 144.465 149
   1  -4  13 981.016 156.290 125
   1  -4  13 598.113 129.728 126
  -1   4 -13 840.585 162.152 150
  -1   4 -13 725.266 144.500 152
  -1   4 -13 935.045 162.665 127
  -1   4 -14 12.2230 48.8725  71
  -1   4 -14-12.3082 47.4232 143
   1  -4  14 33.0305 49.9176 147
  -1   4 -14-40.1576 60.6886  72
  -1   4 -14 23.8706 47.7224  60
   1  -3 -13 12.2345 52.3000  67
   1  -3 -13 23.3535 44.9947  83
   1  -3 -13 12.0310 54.5496 138
  -1   3  12 1848.41 220.937  59
   1  -3 -12 2016.78 228.038  83
  -1   3  12 1683.45 206.344  69
  -1   3  12 1852.93 215.668  81
   1  -3 -12 1433.39 201.595 138
   1  -3 -12 1898.22 224.422  67
   1  -3 -11 2055.83 268.406  44
  -1   3  11 1846.90 246.232  69
   1  -3 -11 1781.12 241.217 120
  -1   3  11 2098.15 274.206 121
  -1   3  11 1833.04 251.313  59
   1  -3 -11 2214.74 264.948  83
   1  -3 -11 1900.93 249.446  67
   1  -3 -11 1509.43 221.582 138
  -1   3  11 1879.09 239.783  81
   1  -3 -10 3201.71 352.993  44
  -1   3  10 3472.84 386.767 121
  -1   3  10 2982.48 333.923  81
   1  -3 -10 3397.41 359.576  83
   1  -3 -10 3012.79 335.808 120
   1  -3 -10 3065.93 342.019  67
  -1   3  10 2955.61 348.452  59
  -1   3  10 3307.19 350.925  69
  -1   3  10 3065.96 325.007  73
   1  -3 -10 3334.71 346.060 138
  -1   3   9 137.763 110.200  59
   1  -3  -9 166.168 119.014 138
   1  -3  -9 160.836 110.976 107
   1  -3  -9 53.0688 98.2629  44
   1  -3  -9 50.5353 97.3935  67
  -1   3   9 52.5440 101.262  69
   1  -3  -9 51.8971 87.7296  38
  -1   3   9-23.9460 92.3031  73
  -1   3   9 77.5478 113.925  48
   1  -3  -9 52.2080 100.615  83
  -1   3   9 198.906 109.582  81
   1  -3  -8 5849.30 477.508 107
  -1   3   8 5087.76 435.925  73
  -1   3   8 5347.05 456.636  69
   1  -3  -8 5628.99 470.619  38
  -1   3   8 6413.19 484.113  79
  -1   3   8 5825.12 459.406  81
   1  -3  -8 4926.53 432.336  67
   1  -3  -8 5368.25 435.968 138
  -1   3   8 5947.09 456.654  82
   1  -3  -8 5567.53 456.259  46
  -1   3   8 5366.90 454.067  48
  -1   3   8 5929.43 484.164  59
   1  -3  -8 4866.50 442.031  44
  -1   3   7 51545.0 2278.31  81
   1  -3  -7 49930.9 2285.03  44
  -1   3   7 49453.5 2283.45  69
  -1   3   7 48640.6 2264.76  73
  -1   3   7 54540.3 2293.11  79
   1  -3  -7 52799.9 2302.24  38
   1  -3  -7 54314.7 2319.29 107
  -1   3   7 55884.4 2328.13  59
   1  -3  -7 46613.6 2231.35 138
  -1   3   7 54303.6 2292.03  48
  -1   3   7 49397.5 2265.34  82
   1  -3  -7 49565.3 2268.94  46
  -1   3   6 32781.5 1465.65  22
  -1   3   6 29633.0 1442.91  73
  -1   3   6 30478.2 1452.03  24
  -1   3   6 33691.0 1463.26  79
  -1   3   6 31370.0 1466.69  59
  -1   3   6 31683.8 1458.21  69
   1  -3  -6 29573.9 1447.71  44
   1  -3  -6 30790.3 1441.18  31
  -1   3   6 30856.5 1447.20  81
  -1   3   6 30195.5 1441.08  82
   1  -3  -6 30120.8 1453.62  38
  -1   3   6 30653.1 1435.53  48
   1  -3  -6 32852.0 1476.29 107
   1  -3  -5 616.021 129.274  25
   1  -3  -5 604.309 112.302  31
  -1   3   5 657.788 119.821  22
  -1   3   5 696.157 130.891  24
   1  -3  -5 388.283 105.631 107
   1  -3  -5 660.445 117.211 109
   1  -3  -5 474.681 118.021  38
   1  -3  -5 565.160 118.870  44
  -1   3   5 437.615 103.455  48
   1  -3  -4 15512.0 737.268  31
   1  -3  -4 14820.6 741.845  44
   1  -3  -4 16142.1 759.040  25
   1  -3  -4 14369.0 728.505 109
  -1   3   4 15675.0 766.835  24
  -1   3   4 14915.0 738.729   8
   1  -3  -4 14715.0 744.920 107
  -1   3   4 15285.6 765.885  22
  -1   3   4 14413.9 726.817  48
   1  -3  -4 15981.8 761.038  33
   1  -3  -3 6322.94 396.403 107
   1  -3  -3 6803.90 402.098  25
   1  -3  -3 7712.01 397.337 109
  -1   3   3 7290.77 392.787  48
  -1   3   3 7628.52 425.723  24
   1  -3  -3 7820.16 408.270  19
  -1   3   3 8084.40 435.983  22
   1  -3  -3 7147.39 404.597  33
  -1   3   3 8167.64 410.198   8
  -1   3   2 23887.0 1043.21  23
   1  -3  -2 20734.8 1020.38  32
  -1   3   2 26527.3 1048.92   3
  -1   3   2 25171.9 1078.08  24
  -1   3   2 23253.4 1024.90  20
  -1   3   2 28174.2 1065.44   8
   1  -3  -2 25241.2 1056.64  33
   1  -3  -2 25151.9 1028.99  10
   1  -3  -2 20003.9 1039.25 109
   1  -3  -2 26938.6 1062.47  12
  -1   3   2 26798.8 1087.14  22
  -1   3   2 26644.3 1040.21   2
   1  -3  -2 24474.5 1045.91  19
  -1   3   1 69634.1 2904.92  20
  -1   3   1 72887.5 2930.07  22
   1  -3  -1 66672.6 2910.36   8
  -1   3   1 72413.1 2927.50  24
  -1   3   1 75442.2 2929.64  23
   1  -3  -1 70839.5 2911.13  12
  -1   3   1 75731.5 2917.32   2
   1  -3  -1 74356.2 2906.38  89
  -1   3   1 76830.1 2918.93   8
  -1   3   1 68157.0 2924.71  21
  -1   3   1 68742.3 2925.25   3
   1  -3  -1 66781.7 2900.04  10
  -1   3   0 23902.4 1031.31  21
  -1   3   0 23146.7 1028.57  20
  -1   3   0 25574.2 1030.16  22
   1  -3   0 23280.4 1027.80   8
  -1   3   0 26182.2 1056.18   3
  -1   3   0 24165.7 1028.44  24
  -1   3   0 26862.9 1044.80   2
  -1   3   0 24960.5 1051.19  23
  -1   3  -1 11234.1 485.346  24
  -1   3  -1 10430.5 513.017  23
  -1   3  -1 11227.5 510.275  21
  -1   3  -1 10280.2 498.067  20
  -1   3  -1 11397.4 475.469  22
   1  -3   1 11381.4 503.562   9
  -1   3  -1 11754.7 512.745   2
  -1   3  -1 10185.0 512.404   3
  -1   3  -2 3475.57 173.309  93
  -1   3  -2 3419.64 204.176   2
  -1   3  -2 3115.76 182.574 105
  -1   3  -2 3872.38 226.222  21
   1  -3   2 2995.46 195.296   9
  -1   3  -2 3405.36 186.212 101
  -1   3  -2 3582.47 173.949  94
   1  -3   2 3204.57 200.320  16
  -1   3  -2 3061.72 182.421  96
  -1   3  -2 3539.61 198.940  20
   1  -3   2 2920.22 193.813  27
  -1   3  -2 3368.61 189.150  98
   1  -3   2 3360.04 186.921  18
  -1   3  -2 3429.16 210.016   3
   1  -3   2 3536.27 181.911  17
  -1   3  -2 3322.87 171.784  92
  -1   3  -2 3310.72 186.586 100
   1  -3   2 3852.61 218.635  14
  -1   3  -2 3226.90 208.197  23
  -1   3  -2 3407.87 172.310  91
   1  -3   2 3566.32 185.640  35
   1  -3   3 30522.6 1273.03  95
  -1   3  -3 29804.5 1303.05  98
   1  -3   3 31568.2 1305.13  16
  -1   3  -3 31385.7 1271.39  91
  -1   3  -3 32576.4 1304.44  23
   1  -3   3 31439.2 1308.86  14
  -1   3  -3 30138.2 1292.01   3
  -1   3  -3 26202.5 1286.83  96
  -1   3  -3 29470.7 1272.23  20
  -1   3  -3 32079.8 1273.50  94
   1  -3   3 29339.5 1272.34 104
   1  -3   3 33912.8 1309.30  27
  -1   3  -3 30398.8 1298.26 101
  -1   3  -3 30776.8 1270.88  93
   1  -3   3 32904.4 1311.06 111
   1  -3   3 31498.7 1275.60 102
   1  -3   3 33881.6 1297.60  11
  -1   3  -3 30342.8 1301.24 100
  -1   3  -3 30903.4 1288.64   2
  -1   3  -3 31664.2 1303.56 105
   1  -3   3 31504.6 1274.46  97
   1  -3   3 32084.1 1309.27 108
  -1   3  -3 29394.7 1325.35  21
   1  -3   3 29694.3 1271.72  99
  -1   3  -3 31039.9 1271.54  92
  -1   3  -4 4854.66 310.347 101
  -1   3  -4 4879.69 286.328 107
   1  -3   4 4790.21 284.632 104
  -1   3  -4 5090.83 335.954  21
   1  -3   4 4864.46 283.033  97
  -1   3  -4 4531.67 310.448  98
  -1   3  -4 4990.66 279.431  94
   1  -3   4 4775.79 291.170  48
   1  -3   4 5770.79 320.756 111
  -1   3  -4 5021.56 312.930  44
   1  -3   4 4479.51 296.258 108
   1  -3   4 5173.52 313.759 118
   1  -3   4 4825.72 282.902 102
  -1   3  -4 5464.48 285.549  91
   1  -3   4 4659.99 280.757  95
   1  -3   4 4453.11 277.953  99
  -1   3  -4 5515.20 287.208  93
   1  -3   4 4861.71 296.802  27
  -1   3  -4 5135.01 318.556 105
   1  -3   4 4875.36 322.454  40
  -1   3  -4 5005.08 280.463  92
  -1   3  -4 5015.21 316.600 100
  -1   3  -4 4220.56 302.116  96
   1  -3   4 5014.50 298.164  14
  -1   3  -4 4764.18 316.023  52
  -1   3  -5 17204.8 807.897 101
  -1   3  -5 16479.5 747.596  92
  -1   3  -5 13729.0 799.638 109
   1  -3   5 15534.6 751.612  95
   1  -3   5 16533.9 784.310 111
  -1   3  -5 15746.9 803.030  21
   1  -3   5 15829.2 755.296 104
   1  -3   5 16885.4 788.075 118
   1  -3   5 16181.9 756.636  99
   1  -3   5 16038.5 756.706 102
   1  -3   5 16046.3 763.850  48
  -1   3  -5 16424.8 747.269  94
  -1   3  -5 17189.0 752.176  93
   1  -3   5 13908.8 754.163 108
   1  -3   5 16506.3 766.126  28
   1  -3   5 15455.6 783.132 114
  -1   3  -5 16645.2 806.422 105
  -1   3  -5 15028.1 790.773  52
  -1   3  -5 16680.2 747.817  91
  -1   3  -5 13542.1 778.460  96
   1  -3   5 15324.3 749.048  97
   1  -3   5 16051.2 788.052  40
  -1   3  -5 15609.2 803.401  98
  -1   3  -5 16611.8 793.227  44
  -1   3  -5 15900.3 802.071 100
   1  -3   5 17331.0 778.992  49
   1  -3   6 51993.9 2199.74 104
  -1   3  -6 57171.5 2191.16  94
  -1   3  -6 54722.4 2266.59 101
  -1   3  -6 52926.8 2264.74 100
   1  -3   6 52176.4 2196.87  97
   1  -3   6 51637.7 2197.94 108
  -1   3  -6 55971.5 2188.19  92
   1  -3   6 50329.9 2193.15  95
  -1   3  -6 52638.7 2260.84 105
  -1   3  -6 55851.9 2184.75  91
  -1   3  -6 55734.7 2187.00  93
   1  -3   6 53650.8 2204.81 102
   1  -3   6 50896.9 2197.33  99
  -1   3  -6 52765.0 2248.16  52
   1  -3   6 50195.5 2204.71 111
  -1   3  -6 51240.9 2231.61  44
  -1   3  -6 49655.5 2247.83  21
  -1   3  -6 41904.6 2225.20 109
   1  -3   6 54054.8 2210.50  48
   1  -3   6 47454.2 2202.16  40
  -1   3  -6 44399.4 2227.03  96
  -1   3  -6 51350.1 2265.43  98
   1  -3   6 48603.4 2213.97 118
   1  -3   6 53946.9 2215.32  49
   1  -3   6 51956.7 2209.80 114
  -1   3  -7 30900.9 1510.62 132
  -1   3  -7 33944.7 1544.36 154
   1  -3   7 32922.2 1486.08  40
  -1   3  -7 35712.6 1534.11  44
  -1   3  -7 32046.3 1520.37 149
   1  -3   7 35249.9 1495.38  99
  -1   3  -7 36078.7 1562.17 101
  -1   3  -7 36928.0 1473.46  92
   1  -3   7 33417.2 1480.95 111
  -1   3  -7 36919.8 1560.88  68
  -1   3  -7 32427.7 1532.19  21
  -1   3  -7 37278.1 1474.57  94
  -1   3  -7 32300.4 1513.23  71
   1  -3   7 33624.1 1490.06 104
  -1   3  -7 36532.5 1579.31 100
  -1   3  -7 31631.9 1520.78 131
  -1   3  -7 31001.6 1499.44 152
  -1   3  -7 28432.8 1482.52 128
  -1   3  -7 30815.3 1503.80  72
  -1   3  -7 33567.9 1525.53 143
  -1   3  -7 34342.3 1530.90 137
   1  -3   7 34655.1 1501.61  49
  -1   3  -7 32047.5 1491.94  76
  -1   3  -7 36548.2 1570.80 105
   1  -3   7 32987.8 1478.08 108
  -1   3  -7 31512.3 1517.75 109
  -1   3  -7 31262.5 1538.43  96
  -1   3  -7 33693.1 1534.13 130
  -1   3  -7 37956.9 1479.02  93
  -1   3  -7 34326.4 1571.78  98
   1  -3   7 35643.1 1497.00 102
   1  -3   7 34678.4 1482.02 114
   1  -3   7 33892.3 1484.87  97
  -1   3  -7 30446.4 1504.57 153
  -1   3  -7 31142.9 1512.62 129
  -1   3  -7 34005.0 1535.28 150
   1  -3   7 32783.3 1490.39 118
  -1   3  -7 35561.5 1466.76  91
   1  -3   7 33283.9 1480.52  95
   1  -3   7 34980.7 1493.97  48
  -1   3  -7 29863.0 1493.48 122
   1  -3   7 32364.9 1512.47 147
  -1   3  -7 34043.0 1534.57  52
  -1   3  -7 37181.3 1573.09  62
   1  -3   8 13386.2 779.404  40
  -1   3  -8 16189.0 788.056  92
   1  -3   8 14749.6 809.348 126
   1  -3   8 14443.9 802.212 135
  -1   3  -8 14292.1 818.572  44
   1  -3   8 14346.1 796.204 104
  -1   3  -8 13226.0 819.710 150
   1  -3   8 14864.2 802.344 102
   1  -3   8 12639.8 755.076 114
   1  -3   8 14478.2 796.723  95
  -1   3  -8 12826.1 814.850 131
  -1   3  -8 15008.0 774.350  94
  -1   3  -8 13986.2 847.261 101
  -1   3  -8 14160.5 800.031 138
  -1   3  -8 12724.6 799.336  72
   1  -3   8 13628.2 787.366 118
   1  -3   8 11709.7 804.430  65
   1  -3   8 13879.6 800.902 125
  -1   3  -8 15895.4 874.555 100
  -1   3  -8 13103.6 817.985 149
  -1   3  -8 14755.4 832.548 137
  -1   3  -8 13797.7 819.943 143
   1  -3   8 14978.7 806.191  49
   1  -3   8 14492.2 796.021  48
  -1   3  -8 14997.6 861.052  21
   1  -3   8 13935.9 803.850 136
  -1   3  -8 13392.4 809.416  52
  -1   3  -8 13586.4 809.036  71
   1  -3   8 13191.0 775.120 108
   1  -3   8 13804.0 779.480 111
   1  -3   8 14793.1 800.998  99
  -1   3  -8 14615.9 852.017 105
  -1   3  -8 14080.7 838.097 130
  -1   3  -8 16093.9 786.075  90
  -1   3  -8 14956.4 772.175  93
  -1   3  -8 13210.8 843.736  96
  -1   3  -8 14597.1 850.319  62
   1  -3   8 14458.6 800.816 124
  -1   3  -8 13466.3 821.064 153
  -1   3  -8 14040.8 865.722  98
   1  -3   8 14683.3 794.769  97
   1  -3   8 15171.2 830.443 146
  -1   3  -8 15593.2 779.235  91
  -1   3  -8 13511.2 822.995 129
   1  -3   8 14798.5 814.718 147
  -1   3  -8 13595.8 822.217 154
  -1   3  -8 11802.4 781.092 152
   1  -3   8 14134.6 803.893 134
  -1   3  -8 12284.3 796.291 128
   1  -3   9 7090.77 521.555  97
  -1   3  -9 8042.22 526.355  90
  -1   3  -9 5714.43 509.928  71
   1  -3   9 8057.70 549.936  49
   1  -3   9 6830.70 517.751  99
  -1   3  -9 6668.82 550.053 129
  -1   3  -9 6949.61 540.207 152
  -1   3  -9 8019.16 594.847  21
  -1   3  -9 7554.88 573.440 150
   1  -3   9 6878.77 524.235 136
   1  -3   9 7284.38 530.414  95
   1  -3   9 7364.22 537.139 125
  -1   3  -9 7258.94 564.021 149
  -1   3  -9 6242.43 544.232  62
  -1   3  -9 8562.50 533.280  94
  -1   3  -9 8335.51 528.904  92
   1  -3   9 7061.92 528.757 126
  -1   3  -9 7209.41 560.939 153
   1  -3   9 7329.29 532.869 124
   1  -3   9 6833.11 523.361 104
  -1   3  -9 6879.76 574.927  96
   1  -3   9 7302.23 541.771  65
   1  -3   9 6269.15 491.218 108
  -1   3  -9 6154.27 524.574  72
  -1   3  -9 8134.71 575.561  52
  -1   3  -9 6974.81 569.919 100
   1  -3   9 7385.93 549.733 146
  -1   3  -9 7864.52 591.735 105
  -1   3  -9 7225.58 587.503  98
  -1   3  -9 7360.85 535.450 138
  -1   3  -9 7148.03 564.107 130
  -1   3  -9 8133.78 599.664 101
  -1   3  -9 7802.04 566.829 143
   1  -3   9 7593.57 536.174  59
  -1   3  -9 7410.09 559.205 128
   1  -3   9 7344.59 527.639 102
  -1   3  -9 7521.52 511.555  93
   1  -3   9 7524.26 533.422  40
   1  -3   9 7486.67 540.091 135
   1  -3   9 8469.57 568.157 134
  -1   3  -9 7758.84 513.745  91
   1  -3   9 6827.77 515.985 111
   1  -3   9 7435.00 533.080 118
   1  -3   9 8084.57 547.680  48
  -1   3  -9 8658.17 582.845  44
   1  -3   9 8328.10 566.127 147
  -1   3  -9 7952.36 584.037 131
  -1   3 -10 98.2078 82.9935 138
   1  -3  10 98.3092 87.1317 135
   1  -3  10 47.8970 88.6769  59
   1  -3  10 69.0398 81.5902 111
  -1   3 -10 82.8474 93.3442 128
   1  -3  10 50.5079 93.5082  65
  -1   3 -10 84.9977 104.902 153
  -1   3 -10-28.7547 92.2067 150
   1  -3  10 98.0969 104.849 136
   1  -3  10-24.5688 83.0506 118
  -1   3 -10 139.309 107.370  52
  -1   3 -10 144.670 119.768 130
  -1   3 -10 166.108 125.533  72
  -1   3 -10 144.101 119.298 129
   1  -3  10 24.5561 83.0074  48
   1  -3  10 72.1716 89.0791 126
  -1   3 -10 53.4538 94.7484 152
   1  -3  10 148.649 105.919 125
  -1   3 -10 131.158 101.091  44
   1  -3  10-25.0253 80.2543  49
  -1   3 -10 57.9207 107.226 131
  -1   3 -10 28.7417 97.1481 149
   1  -3  10 26.2424 93.0316 146
   1  -3  10 150.306 103.701 134
   1  -3  10 76.3142 98.0338 147
   1  -3  10-47.4290 71.7072  40
  -1   3 -10 165.834 114.410 143
  -1   3 -10-27.0319 91.3715  71
   1  -3  10 97.7259 110.786 124
  -1   3 -11 9119.09 627.604 138
   1  -3  11 8779.05 615.774 136
  -1   3 -11 7997.96 612.121  44
  -1   3 -11 7867.53 610.979 127
  -1   3 -11 9117.61 665.017 130
  -1   3 -11 9168.89 665.055 150
   1  -3  11 8473.01 609.632  48
  -1   3 -11 9617.97 670.887 129
   1  -3  11 9525.70 649.340 133
  -1   3 -11 8644.76 646.942 153
   1  -3  11 9921.21 645.901 134
  -1   3 -11 9413.75 671.812 131
   1  -3  11 9961.08 656.178 146
   1  -3  11 9625.24 629.860  59
   1  -3  11 8666.81 614.113 135
  -1   3 -11 9140.78 662.359 149
   1  -3  11 8718.20 610.825 126
   1  -3  11 8786.66 620.799 125
  -1   3 -11 10384.6 679.340  71
   1  -3  11 9038.59 635.711 123
  -1   3 -11 9422.42 657.382  72
   1  -3  11 8344.78 607.491  65
   1  -3  11 9620.26 640.900 147
  -1   3 -11 8650.20 641.536 128
   1  -3  11 8594.61 610.682 124
   1  -3  11 8745.65 612.860 118
  -1   3 -11 9015.52 649.908  52
  -1   3 -11 7432.05 599.493 152
  -1   3 -11 8299.22 636.874 143
  -1   3 -11 7470.28 598.127 148
   1  -3  11 8752.64 618.895  49
   1  -3  12 9680.70 618.832 135
   1  -3  12 9290.71 622.217  49
   1  -3  12 8940.78 600.891  59
   1  -3  12 8823.42 609.516  65
  -1   3 -12 8778.10 638.163 129
  -1   3 -12 8785.29 624.565 152
  -1   3 -12 8304.17 607.967 148
   1  -3  12 9606.18 632.612 133
   1  -3  12 9196.70 616.539  48
   1  -3  12 9269.72 611.477 126
   1  -3  12 9432.87 612.251 124
  -1   3 -12 8654.18 617.433 127
   1  -3  12 9238.76 618.329 123
  -1   3 -12 9765.84 660.273 149
  -1   3 -12 10278.6 672.304 130
   1  -3  12 9645.17 618.114 118
  -1   3 -12 9677.95 650.031  71
   1  -3  12 9302.28 624.350 146
   1  -3  12 10277.6 638.129 147
  -1   3 -12 8559.17 602.090 138
  -1   3 -12 9369.25 646.663  52
  -1   3 -12 9348.30 650.986 131
  -1   3 -12 8441.10 620.413 128
   1  -3  12 10032.6 629.793 134
  -1   3 -12 10422.5 667.942 143
   1  -3  12 9620.68 621.418 136
  -1   3 -12 9693.75 656.470 153
  -1   3 -12 8635.06 631.363  72
   1  -3  12 10158.1 629.274 125
  -1   3 -12 9068.81 644.439 150
  -1   3 -13 1095.98 185.998 129
  -1   3 -13 1116.47 184.290 131
  -1   3 -13 992.891 168.985  71
  -1   3 -13 630.265 146.589 128
   1  -3  13 1024.42 162.368 126
  -1   3 -13 1349.33 196.334 149
   1  -3  13 885.393 150.588 124
  -1   3 -13 728.489 153.205  72
   1  -3  13 1127.59 173.665 123
  -1   3 -13 1039.03 184.313 153
  -1   3 -13 960.544 175.388 150
   1  -3  13 1088.31 164.180 135
  -1   3 -13 1144.58 183.008 143
   1  -3  13 941.065 175.004 147
   1  -3  13 1203.35 178.076 146
   1  -3  13 1158.10 173.564 134
   1  -3  13 1213.02 172.406 136
   1  -3  13 920.758 172.380  65
  -1   3 -13 928.713 165.820 152
  -1   3 -13 856.339 159.301 148
  -1   3 -13 1013.08 169.160 127
   1  -3  13 908.290 158.629 125
  -1   3 -13 1314.71 199.506 130
   1  -3  13 858.857 154.052 133
  -1   3 -14 7750.57 457.529  72
  -1   3 -14 7272.99 435.945 143
  -1   3 -14 7462.80 440.182  71
  -1   2  13 13.3615 55.3173  69
   1  -2 -13 55.5143 64.6613  83
   1  -2 -13 58.6446 64.6124 138
  -1   2  13 13.7401 52.9583  59
   1  -2 -13 58.7207 68.3944  67
  -1   2  12 36.3363 75.2008  81
   1  -2 -12 40.3474 86.2386 138
  -1   2  12 79.7635 70.6827  59
   1  -2 -12-20.5414 69.4232  67
   1  -2 -12 19.9433 70.6914  83
  -1   2  12 19.2726 58.2614  69
   1  -2 -11 5867.83 472.572 138
   1  -2 -11 5481.65 466.752  83
   1  -2 -11 6284.33 505.832  44
  -1   2  11 6153.85 489.308  59
  -1   2  11 5633.98 451.249  81
  -1   2  11 5457.35 460.753  48
   1  -2 -11 6264.16 489.208  67
  -1   2  11 6021.35 474.414  69
   1  -2 -10 1574.49 257.615  44
  -1   2  10 1650.42 252.460  48
   1  -2 -10 2202.09 286.701  67
  -1   2  10 1410.77 222.938 136
   1  -2 -10 1946.17 274.934  83
  -1   2  10 1471.93 234.509 125
  -1   2  10 2095.53 265.532 124
  -1   2  10 2322.10 269.909  82
   1  -2 -10 1473.66 236.213 138
  -1   2  10 2131.73 260.633 126
  -1   2  10 1898.82 261.557  69
  -1   2  10 1982.06 258.478 134
  -1   2  10 1443.29 228.205  81
  -1   2  10 1637.73 240.771  73
  -1   2  10 1482.26 227.305 135
  -1   2  10 1504.89 244.449  59
  -1   2  10 2149.42 271.124 146
   1  -2 -10 1520.51 236.054  71
  -1   2   9 1133.11 213.661  59
  -1   2   9 910.716 187.584 125
   1  -2  -9 1307.67 215.823 138
  -1   2   9 1286.33 208.157 135
  -1   2   9 1185.18 218.597  48
   1  -2  -9 1288.11 224.819 107
  -1   2   9 1036.42 191.885 136
   1  -2  -9 1149.78 216.664  44
   1  -2  -9 1159.12 205.659  71
   1  -2  -9 1415.11 230.396  67
  -1   2   9 1212.78 211.891  81
  -1   2   9 1200.91 210.265  69
  -1   2   9 1421.23 221.551 146
  -1   2   9 795.553 177.749 126
  -1   2   9 1288.29 213.429 134
  -1   2   9 1189.29 204.237 124
   1  -2  -9 1516.61 243.688  83
  -1   2   9 1201.84 200.514  73
   1  -2  -9 1041.88 203.942  52
  -1   2   9 1023.40 193.585  82
  -1   2   8 4962.68 414.940  69
  -1   2   8 4709.88 399.578  42
  -1   2   8 4655.18 400.443  49
   1  -2  -8 4455.67 390.918  71
   1  -2  -8 4927.96 411.923 109
   1  -2  -8 4591.93 398.812  52
   1  -2  -8 4914.61 424.748  44
  -1   2   8 4574.24 384.610  99
   1  -2  -8 5146.65 426.192 107
  -1   2   8 4312.86 391.451  48
  -1   2   8 4415.48 380.851 124
  -1   2   8 4503.95 388.037  82
  -1   2   8 4788.54 394.469 125
   1  -2  -8 4643.27 395.250 138
  -1   2   8 4827.37 392.927 126
   1  -2  -8 4484.69 405.496  67
  -1   2   8 5631.03 445.416  59
  -1   2   8 5388.65 408.884 136
  -1   2   8 4676.36 399.460 146
  -1   2   8 4653.94 393.388  73
  -1   2   8 4234.30 369.831  97
  -1   2   8 4507.36 390.302 134
  -1   2   8 4188.90 368.240 104
  -1   2   8 4807.16 392.309 135
  -1   2   8 4865.04 399.052  81
  -1   2   8 4594.22 386.594 142
   1  -2  -8 4713.59 404.824  38
  -1   2   8 4548.83 379.631 102
  -1   2   8 4187.48 370.734  95
  -1   2   7 55372.0 2323.15  59
  -1   2   7 51309.9 2265.42  81
  -1   2   7 49558.6 2263.11  49
  -1   2   7 47520.1 2246.89  82
  -1   2   7 51468.1 2268.34  73
   1  -2  -7 54255.5 2299.61  38
   1  -2  -7 59058.3 2307.52  46
  -1   2   7 58713.3 2315.69  48
   1  -2  -7 50418.7 2297.06  44
  -1   2   7 50601.9 2244.78 102
  -1   2   7 52494.0 2292.11  69
  -1   2   7 48978.8 2265.79  42
  -1   2   7 49698.7 2241.19  95
   1  -2  -7 47552.5 2246.46 138
  -1   2   7 53631.4 2254.62  97
  -1   2   7 50329.2 2242.56  99
   1  -2  -7 51285.4 2276.50  71
  -1   2   7 50000.6 2244.33 104
   1  -2  -7 52295.1 2286.91  52
   1  -2  -7 55301.0 2317.30 107
  -1   2   7 50636.3 2265.46  79
   1  -2  -7 53241.9 2286.77 109
   1  -2  -6 48533.3 2259.36 100
  -1   2   6 51105.2 2237.59  42
   1  -2  -6 50035.1 2256.33 106
   1  -2  -6 51590.2 2268.29 105
  -1   2   6 50937.1 2210.83  95
  -1   2   6 50966.9 2230.47  24
   1  -2  -6 47800.7 2262.91  98
  -1   2   6 51077.3 2229.49  49
  -1   2   6 51351.0 2209.15  97
  -1   2   6 50892.0 2212.26 104
   1  -2  -6 52450.0 2186.08  91
   1  -2  -6 50931.9 2256.04 107
  -1   2   6 53924.5 2248.35  48
   1  -2  -6 56853.0 2199.29  90
   1  -2  -6 56306.2 2198.99  93
   1  -2  -6 57348.9 2243.39  31
   1  -2  -6 54732.8 2255.18 109
   1  -2  -6 55726.3 2197.41  92
  -1   2   6 53033.4 2217.87 102
  -1   2   6 50594.5 2215.20 103
   1  -2  -6 51305.1 2243.39  38
   1  -2  -6 52243.9 2269.90 101
   1  -2  -6 52123.6 2248.69  52
   1  -2  -6 54410.3 2274.70  44
   1  -2  -6 52942.9 2188.57  94
  -1   2   6 50154.9 2225.58  22
  -1   2   6 49483.1 2208.14  99
   1  -2  -6 43337.5 2232.50  96
  -1   2   5 21032.7 974.746  97
  -1   2   5 21081.4 1003.63  35
   1  -2  -5 20891.9 950.893  91
   1  -2  -5 21287.3 1006.16  52
  -1   2   5 19883.0 988.002  42
   1  -2  -5 22119.1 956.843  94
   1  -2  -5 20481.6 1021.94 100
   1  -2  -5 22700.7 1015.65 109
  -1   2   5 22195.5 982.875  95
  -1   2   5 22132.2 1001.00  48
  -1   2   5 20971.8 977.554  99
   1  -2  -5 20967.5 984.220  31
  -1   2   5 24123.6 1005.42  49
   1  -2  -5 20867.2 1015.55 101
   1  -2  -5 21650.2 955.528  92
  -1   2   5 19992.0 994.703  24
   1  -2  -5 21346.4 1013.19 107
  -1   2   5 21329.1 999.563  22
  -1   2   5 20293.2 974.411 104
  -1   2   5 21849.7 987.947 103
   1  -2  -5 22152.5 959.869  90
   1  -2  -5 21725.5 1018.68  25
   1  -2  -5 22323.6 1032.70 105
   1  -2  -5 20269.7 947.488  93
   1  -2  -5 19691.9 1000.70 106
   1  -2  -5 20699.7 999.559  38
   1  -2  -5 20287.6 1026.64  98
   1  -2  -5 21536.8 1013.82  44
   1  -2  -4-7.05276 39.1905  90
   1  -2  -4 10.3636 55.3940  44
   1  -2  -4 45.0268 61.3550 100
  -1   2   4 27.7255 45.2823  48
   1  -2  -4 17.7613 49.3343  31
  -1   2   4 95.8513 56.1224  42
   1  -2  -4 46.3051 60.6220  98
   1  -2  -4 48.5537 37.8246  94
  -1   2   4 41.5814 52.1258  22
  -1   2   4 56.9058 49.9268  97
   1  -2  -4 84.1476 58.4251 101
  -1   2   4 8.26889 43.3147  99
   1  -2  -4 10.8711 56.9316 105
   1  -2  -4 10.2500 53.6810 106
   1  -2  -4 83.8706 41.6115  93
   1  -2  -4-9.88147 58.8120 109
   1  -2  -4 102.273 56.8092 107
  -1   2   4 29.8175 53.1270  35
  -1   2   4 76.1156 45.2129 103
  -1   2   4 66.8029 46.3913 104
   1  -2  -4 21.3421 58.1649  33
   1  -2  -4 27.5665 39.6874  91
  -1   2   4 10.6222 49.5008  24
   1  -2  -4 42.0373 40.3464  92
   1  -2  -4 20.0637 56.7458  52
  -1   2   4 8.18093 45.4510  95
  -1   2   4-9.40711 43.8439   8
   1  -2  -3 42911.9 1808.01  37
  -1   2   3 44640.2 1827.62  35
   1  -2  -3 46063.9 1835.92  33
   1  -2  -3 45216.4 1831.51 105
  -1   2   3 43648.4 1820.77  42
   1  -2  -3 46097.4 1794.06  93
   1  -2  -3 43038.0 1818.73 109
  -1   2   3 46111.8 1806.76  99
  -1   2   3 45900.8 1807.30 104
   1  -2  -3 38741.9 1815.39 107
   1  -2  -3 45558.3 1793.29  91
   1  -2  -3 43819.3 1821.90 106
  -1   2   3 45525.0 1804.90  97
   1  -2  -3 41068.3 1818.16  19
  -1   2   3 42589.9 1836.75  24
   1  -2  -3 38974.7 1824.87  98
   1  -2  -3 43146.8 1823.00 101
  -1   2   3 45585.6 1843.38  22
   1  -2  -3 46044.4 1793.10  94
  -1   2   3 45022.7 1821.60   8
   1  -2  -3 47491.0 1796.60  92
  -1   2   3 45892.7 1805.22  95
   1  -2  -3 42466.0 1828.03 100
   1  -2  -3 40863.1 1819.97  25
  -1   2   3 45294.5 1807.39 103
  -1   2   2 3316.31 178.553  97
  -1   2   2 2997.36 169.923  20
  -1   2   2 3261.04 193.751   8
   1  -2  -2 3116.62 193.924 100
   1  -2  -2 3590.74 177.453  94
   1  -2  -2 3297.55 174.384  90
   1  -2  -2 2924.74 192.480  98
  -1   2   2 3412.43 181.124 104
  -1   2   2 3256.16 206.759  22
   1  -2  -2 2979.31 189.839 105
   1  -2  -2 3640.16 203.716  12
  -1   2   2 3477.21 187.687   3
  -1   2   2 3365.22 183.319  23
  -1   2   2 3444.62 180.539  95
   1  -2  -2 3496.93 176.761  92
   1  -2  -2 3304.50 173.912  91
   1  -2  -2 3426.63 188.654  37
   1  -2  -2 2803.96 184.214 109
   1  -2  -2 3150.88 189.028 101
  -1   2   2 3374.58 177.794   2
  -1   2   2 3536.54 182.701  99
   1  -2  -2 3573.23 177.190  93
   1  -2  -2 3356.91 189.529 106
  -1   2   2 3302.91 180.804  10
   1  -2  -2 3344.55 195.604  19
   1  -2  -2 3094.06 177.507 112
   1  -2  -2 3692.85 193.542  32
   1  -2  -2 3297.96 198.943  33
  -1   2   2 3235.58 179.385 103
  -1   2   2 3406.95 209.436  24
   1  -2  -1 145102. 6188.40  91
  -1   2   1 164586. 6226.30   8
   1  -2  -1 141835. 6197.87 102
  -1   2   1 152779. 6226.18   3
   1  -2  -1 151643. 6201.93 101
  -1   2   1 158092. 6222.74   2
  -1   2   1 165297. 6195.52  99
   1  -2  -1 189061. 6222.20  29
  -1   2   1 138640. 6210.89  20
   1  -2  -1 152119. 6207.38 100
   1  -2  -1 161639. 6221.40  32
  -1   2   1 163507. 6195.68 104
  -1   2   1 166040. 6195.38  95
   1  -2  -1 148250. 6203.53 105
   1  -2  -1 155445. 6208.93  15
   1  -2  -1 153748. 6200.86 106
   1  -2  -1 167865. 6192.83  90
  -1   2   1 160737. 6195.75  96
  -1   2   1 157267. 6227.75  23
   1  -2  -1 165832. 6228.97  12
  -1   2   1 153530. 6232.49  24
  -1   2   1 160865. 6195.77 103
  -1   2   1 150298. 6228.53  21
   1  -2  -1 154973. 6190.20  93
   1  -2  -1 199316. 6230.33  10
   1  -2  -1 191959. 6230.92  89
  -1   2   1 151859. 6228.34   4
  -1   2   1 157375. 6236.77  22
   1  -2  -1 162487. 6225.54   8
   1  -2  -1 143698. 6188.48  94
   1  -2  -1 161061. 6191.46  92
   1  -2  -1 195371. 6219.46  36
  -1   2   0 22106.8 969.297   3
  -1   2   0 22604.8 957.646  20
  -1   2   0 25168.9 975.900   4
   1  -2   0 24781.8 920.179 102
  -1   2   0 23899.7 918.207 104
  -1   2   0 24859.0 918.788 103
  -1   2   0 24352.4 960.227  21
  -1   2   0 22996.7 917.518  99
  -1   2   0 23846.1 956.009  22
   1  -2   0 20216.9 918.787  93
  -1   2   0 22990.6 952.499  24
   1  -2   0 24144.3 919.739 106
   1  -2   0 22531.6 920.739  90
  -1   2   0 23194.5 918.022  98
  -1   2   0 24380.8 966.340   2
  -1   2   0 24684.1 918.442  96
   1  -2   0 22919.1 955.799   8
  -1   2   0 22919.4 918.176  91
   1  -2   0 23929.8 920.786 101
  -1   2   0 23095.9 969.649  23
   1  -2   0 24861.1 923.146 105
   1  -2   0 23952.6 919.524  97
   1  -2   0 20527.4 920.435  92
  -1   2  -1 113946. 4409.69  94
  -1   2  -1 113039. 4447.97   3
   1  -2   1 117002. 4411.24 104
  -1   2  -1 114269. 4417.97 105
  -1   2  -1 107352. 4443.55  23
   1  -2   1 114111. 4435.82  16
  -1   2  -1 116571. 4410.48  91
   1  -2   1 104704. 4419.63  90
   1  -2   1 117476. 4419.50  18
   1  -2   1 108511. 4435.47   9
  -1   2  -1 111712. 4409.36  93
   1  -2   1 120873. 4411.81 102
  -1   2  -1 110016. 4418.16  98
   1  -2   1 107394. 4408.54  95
  -1   2  -1 117006. 4419.27 101
  -1   2  -1 114711. 4406.64  22
   1  -2   1 115313. 4410.72  97
  -1   2  -1 105186. 4416.93  96
  -1   2  -1 121457. 4443.74   2
  -1   2  -1 115610. 4418.92 100
  -1   2  -1 113893. 4410.87  24
   1  -2   1 105614. 4408.50  99
   1  -2   1 118045. 4433.81  27
  -1   2  -1 106208. 4432.52  20
  -1   2  -1 104368. 4444.55   4
   1  -2   1 120662. 4447.95  14
  -1   2  -1 117599. 4447.02  21
   1  -2   2 295635. 11065.9  14
  -1   2  -2 262653. 11035.8  20
  -1   2  -2 296629. 11054.4  23
  -1   2  -2 291091. 11037.3  93
   1  -2   2 278826. 11036.9  95
  -1   2  -2 275357. 11058.7  98
   1  -2   2 275158. 11059.7  90
  -1   2  -2 290284. 11056.4 101
   1  -2   2 283591. 11038.6 104
   1  -2   2 281275. 11037.5  99
   1  -2   2 287606. 11038.2  97
  -1   2  -2 302243. 11044.9   2
  -1   2  -2 290016. 11054.0   3
  -1   2  -2 238836. 11046.5  96
  -1   2  -2 277674. 11055.5 100
   1  -2   2 272134. 11027.7  35
   1  -2   2 291277. 11039.6 102
  -1   2  -2 289567. 11050.3 107
  -1   2  -2 293590. 11037.8  91
  -1   2  -2 277023. 11053.7 105
   1  -2   2 284853. 11053.0  16
   1  -2   2 280116. 11058.9 108
  -1   2  -2 275160. 11048.2   4
  -1   2  -2 288789. 11069.3  21
   1  -2   2 279536. 11051.0  27
   1  -2   2 303299. 11063.1 111
  -1   2  -2 295911. 11037.8  94
  -1   2  -3 712.301 74.8585  94
  -1   2  -3 687.317 69.9842  23
   1  -2   3 575.322 80.0478  40
   1  -2   3 660.684 76.3890  99
  -1   2  -3 743.547 91.9266 100
  -1   2  -3 792.196 77.9877  91
  -1   2  -3 585.127 72.6946  38
  -1   2  -3 632.935 87.7779 105
  -1   2  -3 646.322 73.0419  92
   1  -2   3 571.241 71.9464  95
   1  -2   3 687.901 78.7519 104
  -1   2  -3 501.604 79.1490 101
  -1   2  -3 485.031 79.8627  96
   1  -2   3 600.550 83.1903 118
   1  -2   3 611.607 78.5925 108
  -1   2  -3 612.303 89.0616  98
  -1   2  -3 518.079 83.8427 109
  -1   2  -3 783.828 83.9720 107
   1  -2   3 643.214 82.2674 111
   1  -2   3 611.948 77.8814  14
  -1   2  -3 691.320 74.3044  93
   1  -2   3 663.977 70.2574  35
   1  -2   3 579.983 71.7909 102
  -1   2  -3 450.151 76.0054  21
   1  -2   3 638.988 74.5847  97
  -1   2  -3 636.090 62.2259  20
  -1   2  -4 56322.6 2376.74 105
   1  -2   4 57296.2 2344.05  95
  -1   2  -4 62016.4 2345.69  93
   1  -2   4 60919.9 2333.61  35
   1  -2   4 57752.6 2347.54  48
  -1   2  -4 53317.3 2374.73 109
  -1   2  -4 59140.0 2341.37  38
   1  -2   4 56027.3 2344.29 104
   1  -2   4 61651.5 2369.75 114
   1  -2   4 56299.1 2344.41  99
  -1   2  -4 61322.3 2343.74  94
   1  -2   4 57967.3 2337.41  42
  -1   2  -4 53064.0 2375.43  98
  -1   2  -4 56644.3 2374.78 101
   1  -2   4 59289.6 2349.02 102
  -1   2  -4 60414.9 2342.05  92
  -1   2  -4 54866.0 2374.98 100
   1  -2   4 58671.0 2345.55  97
   1  -2   4 55047.8 2356.95 111
  -1   2  -4 45954.8 2352.59  96
  -1   2  -4 53088.7 2362.06  44
  -1   2  -4 62315.9 2344.53  91
   1  -2   4 58205.0 2351.41 108
   1  -2   4 58651.2 2344.41  28
  -1   2  -4 47775.9 2360.22  37
   1  -2   4 61889.2 2374.94  40
   1  -2   4 59937.0 2366.91 118
  -1   2  -4 59282.8 2353.90 107
   1  -2   5 28179.0 1255.54  40
  -1   2  -5 28922.2 1280.35  52
   1  -2   5 29460.2 1252.86  97
  -1   2  -5 30303.4 1241.59  94
  -1   2  -5 31186.3 1248.16  93
   1  -2   5 27982.4 1235.11  42
  -1   2  -5 26830.5 1286.60  98
   1  -2   5 26647.8 1237.64 108
  -1   2  -5 27219.4 1273.01 109
   1  -2   5 28281.5 1261.20 111
  -1   2  -5 30288.2 1242.89  91
  -1   2  -5 30539.2 1243.91  92
   1  -2   5 27492.6 1247.18  49
  -1   2  -5 24879.9 1266.46  37
  -1   2  -5 29033.5 1289.07 101
  -1   2  -5 28386.4 1287.26 105
  -1   2  -5 27479.3 1286.32 100
   1  -2   5 30350.0 1256.80 114
  -1   2  -5 27518.0 1246.01 107
  -1   2  -5 23284.2 1260.98  96
   1  -2   5 28011.1 1224.91  28
   1  -2   5 29778.6 1256.53 104
  -1   2  -5 27382.8 1270.92  44
   1  -2   5 28007.9 1247.58  99
   1  -2   5 28523.6 1249.93 102
   1  -2   5 29502.5 1252.83  95
   1  -2   5 28634.1 1265.66 118
   1  -2   5 27986.3 1227.45  35
   1  -2   5 28209.0 1250.62  48
   1  -2   6 3948.13 299.044  99
  -1   2  -6 3454.34 281.322 107
   1  -2   6 3849.85 294.903  95
   1  -2   6 4288.16 307.924  49
  -1   2  -6 3760.79 310.718 109
  -1   2  -6 3640.98 304.525  52
  -1   2  -6 3923.62 287.639  93
  -1   2  -6 3954.25 334.523  98
   1  -2   6 4082.44 305.630 104
  -1   2  -6 4562.92 299.925  92
  -1   2  -6 3741.72 316.837 101
   1  -2   6 4514.45 308.516 111
   1  -2   6 4005.42 298.870 102
  -1   2  -6 4001.20 314.758  44
   1  -2   6 4479.80 313.702  40
   1  -2   6 4034.73 292.493 114
  -1   2  -6 4168.54 290.817  91
   1  -2   6 3811.19 286.241 108
   1  -2   6 4201.03 303.490  97
   1  -2   6 4408.35 312.750  48
   1  -2   6 4183.36 307.015 118
  -1   2  -6 3381.54 310.726  96
   1  -2   6 4127.08 287.647  35
  -1   2  -6 3900.70 326.445 100
  -1   2  -6 4457.68 297.956  94
  -1   2  -6 3738.24 318.852 105
  -1   2  -6 3194.21 303.618  37
   1  -2   6 4145.79 293.422  42
  -1   2  -7 5192.82 421.566 105
  -1   2  -7 4814.26 396.613 122
   1  -2   7 5457.15 405.326 142
  -1   2  -7 5437.92 409.470  71
   1  -2   7 5578.52 401.126  99
  -1   2  -7 5690.45 418.773 109
  -1   2  -7 6359.39 398.791  93
  -1   2  -7 5460.86 414.666 143
  -1   2  -7 6250.06 427.094 138
  -1   2  -7 4586.71 395.484 132
   1  -2   7 6429.55 425.182 135
   1  -2   7 5627.44 409.640 136
   1  -2   7 6512.67 422.530  95
  -1   2  -7 5347.05 419.704 130
  -1   2  -7 5291.70 417.215 131
  -1   2  -7 6573.54 455.639 101
   1  -2   7 5183.16 378.408  42
  -1   2  -7 4737.51 393.200 128
   1  -2   7 5202.41 379.258 111
   1  -2   7 6748.33 423.291 102
  -1   2  -7 5345.03 416.376 129
  -1   2  -7 6135.09 395.193  91
   1  -2   7 5159.52 407.133 146
   1  -2   7 6361.31 417.914  59
  -1   2  -7 5338.16 436.311  98
  -1   2  -7 4355.65 389.102 149
   1  -2   7 5600.79 395.868  48
  -1   2  -7 5333.03 413.682 150
   1  -2   7 5721.04 416.875 125
  -1   2  -7 4866.77 419.323  96
   1  -2   7 5268.62 395.213 104
   1  -2   7 5480.24 396.637  40
  -1   2  -7 5783.48 441.914 100
  -1   2  -7 5541.82 402.136  83
   1  -2   7 5913.70 413.792 124
   1  -2   7 5474.89 393.644  97
  -1   2  -7 5236.33 411.102  72
  -1   2  -7 5948.31 390.230  94
   1  -2   7 5062.50 374.422 108
   1  -2   7 5697.84 383.225 114
   1  -2   7 6405.90 430.534 147
  -1   2  -7 5820.46 436.231  62
  -1   2  -7 5462.57 417.643 153
   1  -2   7 5623.29 404.935 126
   1  -2   7 6098.87 422.283 134
  -1   2  -7 5348.89 401.282  67
   1  -2   7 5191.33 417.343  65
  -1   2  -7 6330.95 397.943  92
  -1   2  -7 6126.33 429.345  44
   1  -2   7 5711.70 403.742  49
  -1   2  -7 4851.67 395.977 152
   1  -2   7 6071.18 411.220 118
  -1   2  -7 6212.89 434.718  52
  -1   2  -8 12426.3 756.513  67
   1  -2   8 13055.0 757.287  48
  -1   2  -8 12413.3 780.212 129
   1  -2   8 13008.7 739.525 108
   1  -2   8 12442.6 752.291  49
   1  -2   8 14260.8 775.158  95
   1  -2   8 14029.6 769.347 102
   1  -2   8 12723.2 747.970 118
   1  -2   8 12584.3 754.469 126
  -1   2  -8 14834.3 811.309 143
  -1   2  -8 13222.2 798.891  62
   1  -2   8 13038.6 772.382  65
  -1   2  -8 15255.1 768.812  93
   1  -2   8 14269.3 772.759  40
  -1   2  -8 12311.0 768.948  52
  -1   2  -8 11713.3 789.266  96
   1  -2   8 14754.5 790.567 147
   1  -2   8 13499.5 766.540  99
  -1   2  -8 13253.1 775.364 138
   1  -2   8 14134.3 781.051 124
  -1   2  -8 14407.4 752.871  91
  -1   2  -8 12033.8 767.986  72
   1  -2   8 13430.5 767.507 104
  -1   2  -8 15032.9 763.274  94
   1  -2   8 13579.4 759.937  69
   1  -2   8 13267.4 771.933 125
  -1   2  -8 13581.4 812.361 100
   1  -2   8 12613.3 740.401 111
  -1   2  -8 13315.2 809.562 101
   1  -2   8 13744.9 782.339 134
   1  -2   8 13260.3 754.901  97
  -1   2  -8 12807.3 784.147 109
  -1   2  -8 12794.2 808.811  98
  -1   2  -8 11958.5 767.611 153
   1  -2   8 12642.1 734.020  42
  -1   2  -8 12900.4 754.798  83
  -1   2  -8 13907.8 804.533 150
   1  -2   8 13496.3 775.461 136
   1  -2   8 13979.6 771.541  59
  -1   2  -8 11578.2 752.823 152
  -1   2  -8 14099.8 795.594  44
  -1   2  -8 11628.2 764.441 149
  -1   2  -8 13592.7 784.729  71
   1  -2   8 14359.4 786.962 135
  -1   2  -8 14888.5 762.734  92
  -1   2  -8 13412.4 807.306 105
   1  -2   8 13244.2 780.804 146
  -1   2  -8 11985.2 763.104 128
  -1   2  -8 12347.4 779.741 130
  -1   2  -8 12582.5 782.547 131
  -1   2  -9 24662.2 1133.95  94
   1  -2   9 21286.9 1124.68  95
  -1   2  -9 17853.7 1130.55  21
  -1   2  -9 23924.0 1187.76 143
  -1   2  -9 19953.7 1170.28  98
  -1   2  -9 23141.2 1179.92  52
  -1   2  -9 18317.7 1114.09 128
  -1   2  -9 20613.4 1133.49 138
   1  -2   9 21458.7 1122.29  40
   1  -2   9 21179.7 1122.13  99
   1  -2   9 18957.2 1110.18  65
  -1   2  -9 23406.7 1121.97  92
  -1   2  -9 19140.9 1159.23  96
   1  -2   9 21436.5 1120.56  97
  -1   2  -9 19814.2 1120.49 152
  -1   2  -9 21967.5 1190.63 101
  -1   2  -9 21622.2 1120.05  83
   1  -2   9 21933.7 1136.05 124
   1  -2   9 22903.1 1152.47 125
   1  -2   9 21353.8 1128.51  49
   1  -2   9 20693.2 1122.23 126
  -1   2  -9 20962.3 1145.24  71
   1  -2   9 22675.6 1145.27 147
  -1   2  -9 22783.4 1162.55  44
  -1   2  -9 22622.0 1110.53  91
   1  -2   9 24242.9 1170.17 134
   1  -2   9 21978.1 1132.48  59
  -1   2  -9 21330.9 1184.44 105
   1  -2   9 18918.7 1094.30 118
  -1   2  -9 21001.7 1126.04  67
  -1   2  -9 19348.7 1138.21 129
   1  -2   9 22017.8 1138.38 136
   1  -2   9 21490.1 1122.04 102
  -1   2  -9 19768.5 1143.12 153
  -1   2  -9 18462.2 1115.75  72
  -1   2  -9 21223.4 1179.15 100
  -1   2  -9 20191.5 1152.59 150
   1  -2   9 22113.6 1141.69 104
   1  -2   9 21826.1 1122.41  69
  -1   2  -9 20457.2 1152.92 131
  -1   2  -9 23742.5 1125.40  90
   1  -2   9 21030.8 1120.91  48
   1  -2   9 22840.9 1164.53 146
  -1   2  -9 19526.3 1142.41 149
   1  -2   9 22433.6 1143.51 135
   1  -2   9 20764.6 1099.54 111
  -1   2  -9 21076.9 1164.32 130
  -1   2  -9 23863.0 1127.81  93
  -1   2 -10 83.9144 99.1861  72
   1  -2  10-24.5523 98.2198  59
  -1   2 -10 108.390 115.870  71
   1  -2  10 97.5436 97.5550 126
   1  -2  10 50.3974 85.2107  49
   1  -2  10 150.713 113.926 125
  -1   2 -10 155.661 103.780 138
  -1   2 -10 82.4028 97.4012 143
   1  -2  10-23.7591 84.2654  69
   1  -2  10 24.7633 95.4634 124
   1  -2  10 24.9098 75.3553 135
  -1   2 -10 142.728 105.717 130
  -1   2 -10 162.475 100.290  44
  -1   2 -10 113.421 109.296 149
  -1   2 -10 23.7400 80.2847  83
  -1   2 -10 110.975 118.631  52
  -1   2 -10 56.4660 85.3920 129
   1  -2  10 150.938 107.575  65
   1  -2  10 101.287 108.283 147
   1  -2  10 74.6413 92.1557 136
   1  -2  10 74.9276 75.5547  48
  -1   2 -10 171.426 122.166 131
  -1   2 -10 139.770 115.737 153
  -1   2 -10 113.044 95.5532 150
   1  -2  10 265.962 127.142 146
   1  -2  10 73.0134 93.8248 118
   1  -2  10 50.7796 85.8561 134
  -1   2 -10 105.476 112.757 152
  -1   2 -10 226.618 110.987  67
  -1   2 -10 81.7349 105.020 128
  -1   2 -11 5260.82 486.534 129
  -1   2 -11 6058.40 514.315 150
  -1   2 -11 6038.00 508.058 153
   1  -2  11 6051.07 480.924  59
   1  -2  11 5029.72 450.384 124
  -1   2 -11 5459.80 474.134 127
   1  -2  11 6052.97 486.639  48
   1  -2  11 5702.54 474.758 126
  -1   2 -11 5590.47 496.983  72
  -1   2 -11 6037.31 503.876 143
   1  -2  11 5847.02 486.282 123
   1  -2  11 6343.15 497.490  65
  -1   2 -11 5594.87 499.305 149
  -1   2 -11 5036.69 476.560 131
   1  -2  11 5941.24 477.422 135
  -1   2 -11 5632.88 481.318 148
  -1   2 -11 5618.06 495.685  44
  -1   2 -11 5209.77 478.120 128
  -1   2 -11 6187.86 512.967  52
   1  -2  11 5996.65 473.974  69
  -1   2 -11 6434.52 530.127 130
   1  -2  11 6780.73 518.481 133
   1  -2  11 6588.47 498.213 147
   1  -2  11 5727.49 477.315 125
   1  -2  11 6717.35 495.535 118
   1  -2  11 6235.13 500.874 146
   1  -2  11 6115.04 488.799 136
   1  -2  11 4510.04 438.681  49
  -1   2 -11 5557.24 487.331  71
   1  -2  11 5652.37 473.969 134
  -1   2 -11 5688.94 481.884 138
  -1   2 -11 5759.38 479.802  67
  -1   2 -11 5711.76 485.269 152
  -1   2 -12 16548.3 945.345 129
  -1   2 -12 17099.3 949.395 153
   1  -2  12 17194.8 920.728  49
  -1   2 -12 15822.5 904.620  67
  -1   2 -12 14961.2 912.972  44
  -1   2 -12 16732.3 949.724 130
   1  -2  12 16104.0 902.670 134
   1  -2  12 15244.2 883.435 136
  -1   2 -12 15880.7 925.976  52
  -1   2 -12 16475.0 927.373 143
   1  -2  12 14143.6 875.421  48
   1  -2  12 16176.5 896.651 124
   1  -2  12 16867.1 908.955  59
   1  -2  12 16176.1 900.647  65
   1  -2  12 15395.1 878.073  69
  -1   2 -12 17040.8 940.326  71
  -1   2 -12 15709.8 909.098 148
   1  -2  12 15526.6 900.553 133
  -1   2 -12 15898.8 939.148 149
   1  -2  12 15258.8 884.517 135
   1  -2  12 17436.6 932.195 146
  -1   2 -12 15482.7 936.808 131
  -1   2 -12 16453.2 925.893 152
  -1   2 -12 14179.7 889.256 127
   1  -2  12 16351.0 904.910 125
   1  -2  12 16693.2 911.999 147
   1  -2  12 18052.7 932.773 123
  -1   2 -12 16425.9 924.085 138
   1  -2  12 17015.7 904.781 126
  -1   2 -12 16245.1 943.631  72
  -1   2 -12 15600.4 921.369 128
  -1   2 -12 15724.9 934.059 150
   1  -2  13 2161.87 228.153 136
   1  -2  13 1736.71 212.132  65
  -1   2 -13 2256.74 254.844 153
  -1   2 -13 1756.84 233.647 131
   1  -2  13 1936.52 213.533 126
  -1   2 -13 1882.38 226.447 152
  -1   2 -13 1921.49 244.262 149
   1  -2  13 1883.36 218.749 125
  -1   2 -13 2125.77 249.154 150
   1  -2  13 1788.00 210.975 124
   1  -2  13 2004.66 226.384 146
  -1   2 -13 1880.64 226.821 127
  -1   2 -13 2101.13 250.747  72
   1  -2  13 1884.91 220.695  59
   1  -2  13 2112.35 230.136 134
   1  -2  13 1881.65 219.597 123
  -1   2 -13 2528.88 266.162 129
  -1   2 -13 2029.63 246.456 128
   1  -2  13 2762.22 260.081 133
   1  -2  13 1650.86 203.178 135
  -1   2 -13 2123.85 233.330 138
  -1   2 -13 1951.68 232.059 148
  -1   2 -13 2125.77 238.820  71
   1  -2  13 1712.07 210.946 147
  -1   2 -13 2206.88 239.055 143
  -1   2 -13 1830.21 233.880 130
  -1   1  13 2616.40 245.303 134
  -1   1  13 2690.26 246.349 124
  -1   1  13 2403.60 238.440 125
   1  -1 -13 2716.87 257.156  71
  -1   1  13 2371.38 246.534  59
  -1   1  13 2742.91 252.349 146
  -1   1  13 3122.77 260.076 135
  -1   1  13 2570.11 248.804  69
  -1   1  13 2674.69 249.299 123
  -1   1  13 2582.40 240.588 126
   1  -1 -13 2725.65 265.249 138
  -1   1  13 2897.88 257.401 133
  -1   1  13 2630.48 244.866 136
   1  -1 -13 2794.53 258.306  83
   1  -1 -13 2506.24 253.851  67
   1  -1 -12 8963.05 602.372 152
   1  -1 -12 7561.48 555.875 138
   1  -1 -12 8797.08 613.395 153
   1  -1 -12 7301.31 560.539 127
  -1   1  12 8477.05 569.867  59
  -1   1  12 8671.30 573.398 146
   1  -1 -12 8866.55 615.390 129
  -1   1  12 6626.56 522.862  48
   1  -1 -12 8394.71 574.607  67
   1  -1 -12 8959.16 622.558 130
  -1   1  12 8308.80 553.858 124
   1  -1 -12 9714.84 637.748 149
  -1   1  12 8765.68 572.765 123
  -1   1  12 8775.60 555.961 126
   1  -1 -12 8256.13 559.831  83
   1  -1 -12 7830.62 574.666 148
  -1   1  12 7257.67 527.387 135
   1  -1 -12 8799.11 606.289 128
  -1   1  12 9106.99 572.679 134
  -1   1  12 7138.23 533.109  69
   1  -1 -12 7515.90 546.470  71
   1  -1 -12 8648.75 615.773 131
  -1   1  12 7714.12 538.724 136
   1  -1 -12 8580.65 598.434  44
  -1   1  12 8503.90 554.369 125
   1  -1 -12 8124.48 597.516 150
  -1   1  12 9167.08 583.026 133
   1  -1 -11 29688.1 1564.86 129
   1  -1 -11 28430.8 1500.79  52
  -1   1  11 32034.1 1517.26 134
   1  -1 -11 30549.4 1555.40 128
   1  -1 -11 30436.4 1572.56 149
  -1   1  11 28382.6 1492.54  69
   1  -1 -11 28648.3 1499.27  71
  -1   1  11 28906.8 1467.24  81
  -1   1  11 31199.0 1499.29 126
   1  -1 -11 31669.4 1528.57  83
  -1   1  11 32400.3 1537.13 146
   1  -1 -11 29809.6 1522.80  67
   1  -1 -11 30271.6 1545.59  44
  -1   1  11 30912.2 1524.47  59
  -1   1  11 28532.9 1488.82  48
   1  -1 -11 30543.6 1523.15 138
   1  -1 -11 33294.4 1610.57 131
  -1   1  11 30148.5 1495.86 136
   1  -1 -11 31929.9 1581.71 153
   1  -1 -11 31256.4 1556.78 152
  -1   1  11 32459.4 1519.20 135
   1  -1 -11 31094.9 1581.87 130
   1  -1 -11 27550.1 1476.95 143
  -1   1  11 31253.9 1511.89 125
   1  -1 -11 30928.5 1572.95 150
  -1   1  11 30503.8 1496.64 124
   1  -1 -10 4544.21 428.815  67
  -1   1  10 5416.33 449.141 146
   1  -1 -10 3842.76 416.152 128
   1  -1 -10 4039.65 401.778 138
   1  -1 -10 4517.22 454.470 130
   1  -1 -10 5153.10 445.891 109
   1  -1 -10 3972.48 423.499 150
   1  -1 -10 3869.03 394.212  83
  -1   1  10 4026.75 392.551  49
  -1   1  10 4589.80 410.013 126
   1  -1 -10 4423.96 442.638 129
   1  -1 -10 4674.53 453.581 149
  -1   1  10 4523.32 422.342  59
  -1   1  10 4400.61 407.925  69
   1  -1 -10 4246.06 410.975  52
  -1   1  10 4728.57 413.712 125
  -1   1  10 4097.36 401.006  48
  -1   1  10 5073.14 434.332 134
   1  -1 -10 4254.37 425.714  44
  -1   1  10 4637.04 411.260 124
   1  -1 -10 4662.38 421.519  71
   1  -1 -10 5093.98 468.350 131
   1  -1 -10 4073.80 391.204 143
  -1   1  10 4606.14 398.722  81
  -1   1  10 4008.09 375.784  82
  -1   1  10 4583.54 413.442 136
   1  -1 -10 5306.41 474.298 153
  -1   1  10 4688.08 416.436 135
   1  -1 -10 4758.79 443.404 152
   1  -1  -9 18106.2 1084.10  98
   1  -1  -9 20606.7 993.939  93
  -1   1   9 18667.8 1017.63  48
   1  -1  -9 18125.9 1016.85  52
   1  -1  -9 17668.6 1035.79 149
   1  -1  -9 16266.0 982.799 138
   1  -1  -9 19016.8 1032.58  83
   1  -1  -9 18247.9 1043.00 150
   1  -1  -9 19880.9 1089.65 101
  -1   1   9 17937.3 991.807 142
  -1   1   9 19450.6 1025.04  49
   1  -1  -9 17584.6 1033.79 129
   1  -1  -9 19552.2 982.801  92
  -1   1   9 18745.8 1024.96  59
  -1   1   9 18421.8 1005.35 134
  -1   1   9 18785.4 993.593 102
  -1   1   9 18105.9 982.121  81
   1  -1  -9 17447.2 1006.41  67
  -1   1   9 16946.0 971.786 104
   1  -1  -9 17519.1 989.279 143
   1  -1  -9 22135.9 1011.46  90
   1  -1  -9 20832.4 1073.26  44
   1  -1  -9 18848.2 973.487  91
   1  -1  -9 16500.3 1050.02  96
   1  -1  -9 16283.9 995.947 152
   1  -1  -9 17502.4 1025.69 153
  -1   1   9 17034.6 976.744  99
  -1   1   9 19320.9 1010.15 124
   1  -1  -9 18549.8 1075.16 105
  -1   1   9 16956.4 967.468  82
  -1   1   9 18256.8 1006.05  69
  -1   1   9 17379.8 976.980  97
   1  -1  -9 18069.9 1042.33 131
   1  -1  -9 16585.9 991.322  71
  -1   1   9 18516.0 997.748 126
   1  -1  -9 16305.5 1001.64 128
  -1   1   9 18852.5 1004.63 136
   1  -1  -9 20128.9 1113.00 100
   1  -1  -9 18632.0 970.161  94
  -1   1   9 17422.1 974.945  95
  -1   1   9 18033.5 1008.90 146
   1  -1  -9 16744.0 1006.01 122
   1  -1  -9 16879.0 1022.57 130
  -1   1   9 16613.4 980.477  42
   1  -1  -9 16583.7 1014.87 132
   1  -1  -9 18506.6 1020.69 109
  -1   1   9 18637.2 1000.58 135
  -1   1   9 17860.1 974.466  73
  -1   1   9 19578.0 1017.44 125
   1  -1  -8 9179.88 635.241 105
  -1   1   8 9781.38 604.255 125
   1  -1  -8 9311.38 625.550 149
   1  -1  -8 8952.86 604.544  67
  -1   1   8 10026.9 599.072 102
   1  -1  -8 8494.62 605.655 129
   1  -1  -8 8895.78 604.428 122
  -1   1   8 9352.72 594.165  42
  -1   1   8 9995.07 604.147 135
   1  -1  -8 8493.83 583.352 143
  -1   1   8 8457.48 567.740  95
  -1   1   8 8352.76 568.688  99
   1  -1  -8 9524.51 567.433  91
   1  -1  -8 9911.34 613.998 107
   1  -1  -8 7952.55 581.099 152
  -1   1   8 8138.14 574.818  35
   1  -1  -8 8549.73 627.213 100
   1  -1  -8 10353.3 583.210  93
   1  -1  -8 10979.1 596.394  92
  -1   1   8 9617.85 618.532  59
   1  -1  -8 9446.89 612.931 109
   1  -1  -8 8713.50 641.357  98
  -1   1   8 9510.32 587.438  82
  -1   1   8 9696.40 603.120  49
   1  -1  -8 9011.58 616.034 153
  -1   1   8 9175.29 578.739  81
  -1   1   8 7725.69 551.234  73
  -1   1   8 9315.57 587.891 104
   1  -1  -8 7922.57 588.211 132
  -1   1   8 9189.20 581.211  97
   1  -1  -8 10282.0 584.310  90
   1  -1  -8 9311.61 637.463 101
  -1   1   8 10256.9 621.733  48
  -1   1   8 9220.26 588.967 126
  -1   1   8 9036.97 589.348 134
   1  -1  -8 9178.90 607.931  52
   1  -1  -8 10318.1 582.449  94
  -1   1   8 9160.18 602.003 146
   1  -1  -8 9267.91 610.651  83
   1  -1  -8 8608.62 608.737 130
   1  -1  -8 8919.80 614.431 150
  -1   1   8 8932.40 592.570  69
  -1   1   8 10043.4 604.282 142
   1  -1  -8 9263.00 606.374  71
  -1   1   8 9589.25 600.831 136
   1  -1  -8 8536.44 628.722  96
   1  -1  -8 9412.46 621.974  44
  -1   1   8 9101.85 587.776 124
   1  -1  -8 8354.64 603.524 131
   1  -1  -8 8285.20 580.658 138
   1  -1  -8 7892.69 586.086 128
  -1   1   7 31764.1 1484.69  42
   1  -1  -7 30899.0 1496.73  71
   1  -1  -7 33686.7 1459.38  91
  -1   1   7 33657.3 1506.55  48
   1  -1  -7 32144.8 1541.46 100
  -1   1   7 32983.6 1489.75 124
   1  -1  -7 27942.2 1487.32 129
  -1   1   7 32950.2 1476.36  97
   1  -1  -7 34614.0 1536.84  44
  -1   1   7 35667.5 1515.14  49
   1  -1  -7 33988.1 1522.19  52
   1  -1  -7 29665.4 1494.01 132
  -1   1   7 32756.4 1485.88 103
   1  -1  -7 29910.5 1501.99 150
  -1   1   7 33154.0 1488.79 126
  -1   1   7 31972.2 1475.17  73
  -1   1   7 32620.4 1477.52  95
  -1   1   7 32300.5 1487.23 142
  -1   1   7 33124.1 1504.97  35
   1  -1  -7 31269.2 1528.45 105
   1  -1  -7 30593.5 1503.29 149
  -1   1   7 32192.0 1511.84  59
  -1   1   7 33128.5 1494.08 136
   1  -1  -7 33288.3 1516.29 109
  -1   1   7 33561.9 1497.53 134
   1  -1  -7 36614.2 1478.43  92
  -1   1   7 32386.4 1479.70 104
   1  -1  -7 35716.7 1527.68 107
  -1   1   7 31549.9 1471.04  99
   1  -1  -7 31888.8 1491.48 143
   1  -1  -7 28652.6 1488.33 153
   1  -1  -7 29640.3 1501.69 130
   1  -1  -7 29041.1 1492.95 131
  -1   1   7 31704.0 1474.43  81
  -1   1   7 34209.3 1501.54 125
   1  -1  -7 34387.4 1504.96  38
  -1   1   7 34095.3 1497.68 135
   1  -1  -7 30593.9 1536.03  98
   1  -1  -7 29682.0 1485.21 122
   1  -1  -7 31128.9 1518.02 106
   1  -1  -7 36520.8 1478.48  93
  -1   1   7 31015.0 1469.22  82
   1  -1  -7 32892.0 1535.09 101
   1  -1  -7 34837.0 1469.07  94
   1  -1  -7 26196.7 1466.71 128
   1  -1  -7 35666.5 1473.21  90
   1  -1  -7 30840.7 1486.18 138
  -1   1   7 32250.8 1499.43 146
  -1   1   7 32876.8 1502.63  69
   1  -1  -7 28285.9 1474.79 152
   1  -1  -6 90505.0 3530.58 107
   1  -1  -6 80027.6 3523.12 106
   1  -1  -6 86867.4 3532.83  52
   1  -1  -6 90384.7 3483.59  93
  -1   1   6 81109.9 3484.92 104
  -1   1   6 80499.7 3496.10  42
   1  -1  -6 90378.5 3481.92  92
  -1   1   6 92182.4 3520.62  49
   1  -1  -6 80044.2 3544.59 100
  -1   1   6 80003.3 3500.83  35
   1  -1  -6 86138.6 3537.53  44
  -1   1   6 82385.5 3493.73 103
   1  -1  -6 87068.7 3476.24  94
   1  -1  -6 83393.1 3537.87 101
  -1   1   6 84218.1 3487.79  95
  -1   1   6 82973.7 3486.64  99
   1  -1  -6 90401.8 3537.39 109
  -1   1   6 83263.7 3484.52  97
   1  -1  -6 83115.6 3544.16 105
   1  -1  -6 77804.1 3545.91  98
   1  -1  -6 84638.7 3507.77  38
   1  -1  -6 87137.6 3473.23  91
  -1   1   6 86198.1 3513.94  48
   1  -1  -6 82996.4 3494.64  37
   1  -1  -6 90943.1 3482.93  90
   1  -1  -5 385.580 93.5774 107
  -1   1   5 297.717 85.2244  42
   1  -1  -5 370.624 90.4877  38
  -1   1   5 443.887 87.9579  95
   1  -1  -5 337.412 78.5175  90
   1  -1  -5 453.655 107.970  98
  -1   1   5 271.202 79.9658 103
   1  -1  -5 365.160 96.2852  37
   1  -1  -5 425.059 102.968 101
   1  -1  -5 298.147 72.8625  93
  -1   1   5 339.905 84.1897 115
   1  -1  -5 239.590 86.4043 105
  -1   1   5 270.228 82.7846  24
   1  -1  -5 367.361 75.3848  91
  -1   1   5 355.496 94.2988  35
   1  -1  -5 353.226 74.9356  92
   1  -1  -5 321.921 93.5967  44
   1  -1  -5 379.910 110.398  52
   1  -1  -5 496.043 92.6540  31
  -1   1   5 356.913 85.4822  99
  -1   1   5 394.373 93.4683  48
  -1   1   5 425.573 88.9965  22
   1  -1  -5 302.884 89.7786 109
   1  -1  -5 338.850 92.9280 106
   1  -1  -5 275.658 92.9658 100
   1  -1  -5 340.686 76.0348  94
  -1   1   5 240.581 82.0796  49
  -1   1   5 422.234 91.7484 104
  -1   1   5 390.895 86.7424  97
  -1   1   4 1684.84 147.943  99
   1  -1  -4 1925.68 146.505  94
   1  -1  -4 1892.03 159.877  37
   1  -1  -4 1515.91 167.337  98
   1  -1  -4 1788.65 165.279 106
  -1   1   4 1725.62 151.419 103
  -1   1   4 1821.38 155.832 115
   1  -1  -4 1895.67 147.299  90
   1  -1  -4 1938.34 147.465  92
  -1   1   4 2415.65 178.312  35
  -1   1   4 1770.97 147.914  95
   1  -1  -4 1640.38 159.213 101
  -1   1   4 2139.54 159.315 104
   1  -1  -4 1873.42 173.405 105
   1  -1  -4 1962.86 151.356  31
  -1   1   4 1878.62 160.059  42
  -1   1   4 1831.54 156.457  22
   1  -1  -4 1723.89 147.095 112
   1  -1  -4 1954.38 147.187  93
   1  -1  -4 1952.12 164.781 107
  -1   1   4 1560.25 148.870 113
  -1   1   4 1754.45 154.989  48
   1  -1  -4 1486.07 162.752 100
   1  -1  -4 1538.02 154.209 109
   1  -1  -4 1783.15 143.923  91
  -1   1   4 1794.28 157.573  24
   1  -1  -4 2016.87 164.848  25
   1  -1  -4 1809.53 166.363  44
  -1   1   4 1927.47 152.720  97
   1  -1  -3 18337.7 832.726 105
   1  -1  -3 19777.6 826.826  33
  -1   1   3 18877.0 821.024  35
   1  -1  -3 20249.8 828.030 109
   1  -1  -3 18016.6 813.502  25
   1  -1  -3 17273.2 830.823 100
   1  -1  -3 19418.2 806.016  90
   1  -1  -3 19952.9 820.234  37
  -1   1   3 19532.6 809.787  95
  -1   1   3 18148.8 816.670  42
   1  -1  -3 19875.6 805.359  94
  -1   1   3 19628.5 812.877 104
   1  -1  -3 17530.4 804.504 112
  -1   1   3 18035.8 816.668  43
   1  -1  -3 18778.3 801.363  91
   1  -1  -3 15419.7 823.986  98
   1  -1  -3 17651.9 824.577 101
  -1   1   3 18772.7 818.612 113
  -1   1   3 18693.2 820.795  22
  -1   1   3 19134.4 812.009 103
  -1   1   3 19392.6 808.904  97
   1  -1  -3 18424.5 824.483 106
   1  -1  -3 20102.8 806.750  92
  -1   1   3 18559.8 807.008  99
  -1   1   3 19717.6 783.911 108
   1  -1  -3 20149.9 807.720  93
  -1   1   3 17834.2 816.018 115
   1  -1  -3 17984.0 816.863 107
   1  -1  -3 18160.7 798.004  36
  -1   1   3 17849.8 823.299  24
  -1   1   2 10338.7 472.311 113
   1  -1  -2 11376.7 473.697 109
   1  -1  -2 11004.8 458.828  94
  -1   1   2 11317.8 447.563  23
   1  -1  -2 10123.6 467.603 106
   1  -1  -2 10744.0 458.216  92
   1  -1  -2 9434.84 463.325  19
  -1   1   2 11465.6 444.972   2
  -1   1   2 10669.7 460.916 103
  -1   1   2 10705.6 461.614   8
  -1   1   2 10682.7 458.431  95
   1  -1  -2 10061.3 468.282  33
  -1   1   2 10939.8 460.863 104
  -1   1   2 10919.8 460.539  99
   1  -1  -2 10526.7 456.668  91
  -1   1   2 8255.71 445.029  10
   1  -1  -2 11347.3 460.647  93
   1  -1  -2 9768.16 477.647 100
   1  -1  -2 9396.11 463.876 102
   1  -1  -2 10171.6 475.966 105
  -1   1   2 10526.0 445.415   4
  -1   1   2 10981.2 478.451  22
   1  -1  -2 10705.7 457.921  36
   1  -1  -2 10142.9 471.579 101
  -1   1   2 10976.9 471.812  35
  -1   1   2 10813.3 460.910  96
   1  -1  -2 9809.96 464.207  12
  -1   1   2 10072.5 434.756 108
   1  -1  -2 10769.8 458.356  90
  -1   1   2 10689.9 480.418  24
   1  -1  -2 10994.1 464.140 112
   1  -1  -1 343703. 13446.7  93
   1  -1  -1 328259. 13453.0  29
   1  -1  -1 393853. 13464.6  12
   1  -1  -1 355459. 13447.6  92
  -1   1   1 336524. 13468.3  24
  -1   1   1 355261. 13459.4  10
   1  -1  -1 331154. 13445.2  94
  -1   1   1 362879. 13448.2 104
   1  -1  -1 334108. 13451.6 106
  -1   1   1 329308. 13466.3  22
   1  -1  -1 335635. 13460.1 100
  -1   1   1 330091. 13445.2  99
   1  -1  -1 342820. 13452.3 102
   1  -1  -1 360905. 13454.6   8
   1  -1  -1 328630. 13456.9 105
   1  -1  -1 348023. 13453.5  15
  -1   1   1 356446. 13457.2   2
  -1   1   1 358956. 13446.7  95
  -1   1   1 371591. 13448.7  96
   1  -1  -1 360576. 13447.5  90
  -1   1   1 359575. 13447.9 103
   1  -1  -1 363792. 13456.5  36
   1  -1  -1 314582. 13454.2  89
  -1   1   1 356173. 13462.2   4
   1  -1  -1 327708. 13457.7  32
   1  -1  -1 315214. 13443.5  91
  -1   1   1 364624. 13454.0   8
   1  -1  -1 327337. 13453.0 101
  -1   1   1 356144. 13460.7  23
   1  -1   0 32158.8 1268.78  16
   1  -1   0 33084.5 1272.26 101
   1  -1   0 30793.3 1269.93  90
  -1   1   0 29766.9 1266.42  91
  -1   1   0 30821.2 1272.42  21
  -1   1   0 32726.1 1275.56  24
   1  -1   0 32281.4 1268.63  97
   1  -1   0 33792.3 1265.65  27
   1  -1   0 33383.7 1280.49  34
   1  -1   0 34651.3 1270.20 102
   1  -1   0 33422.1 1280.22  28
   1  -1   0 30966.3 1268.49 106
  -1   1   0 28561.1 1275.43  14
   1  -1   0 35155.0 1282.91  10
   1  -1   0 26938.0 1266.85  93
  -1   1   0 33860.1 1280.91  22
   1  -1   0 32074.2 1276.93  14
  -1   1   0 33969.6 1271.06  96
  -1   1   0 36037.0 1289.69   2
  -1   1   0 34759.8 1271.52  98
  -1   1   0 35904.4 1272.24 100
  -1   1   0 30309.4 1268.74 103
  -1   1   0 35792.7 1294.39   4
  -1   1   0 30142.9 1267.69 104
  -1   1   0 36476.3 1294.57  23
   1  -1   0 33659.9 1268.78  95
  -1   1   0 28644.6 1276.36  10
   1  -1   0 29909.6 1270.37  92
   1  -1   1 228882. 9850.07  28
   1  -1   1 239228. 9848.81  14
  -1   1  -1 244641. 9842.85   9
   1  -1   1 258975. 9843.73  95
   1  -1   1 237050. 9851.76  90
   1  -1   1 266063. 9844.67 102
   1  -1   1 260671. 9843.93 104
  -1   1  -1 231796. 9844.30  21
   1  -1   1 256786. 9843.77  99
  -1   1  -1 257554. 9843.07  91
  -1   1  -1 240834. 9845.77  23
  -1   1  -1 256729. 9853.22 101
  -1   1  -1 235163. 9850.49  96
  -1   1  -1 256332. 9853.28 100
   1  -1   1 273574. 9854.49  34
   1  -1   1 259230. 9843.78  97
   1  -1   1 252386. 9846.49 108
  -1   1  -1 263266. 9844.62   2
  -1   1  -1 258032. 9848.74   4
  -1   1  -1 258964. 9854.67  98
   1  -1   1 261251. 9840.73   9
  -1   1  -1 253422. 9850.66 107
  -1   1  -1 249988. 9841.36  93
  -1   1  -1 258198. 9842.39  94
  -1   1  -1 262462. 9853.99 105
  -1   1  -2 18498.8 733.730   2
  -1   1  -2 17935.0 775.054 101
   1  -1   2 18221.4 760.979 104
   1  -1   2 18609.4 767.556 114
  -1   1  -2 15551.3 768.176  96
  -1   1  -2 15334.6 761.062 109
   1  -1   2 17689.2 759.943 108
   1  -1   2 19952.8 764.988  28
  -1   1  -2 18631.6 758.057  94
   1  -1   2 17330.0 759.910 111
   1  -1   2 18274.1 760.264  99
   1  -1   2 18492.5 760.446  97
  -1   1  -2 18331.5 757.854  93
  -1   1  -2 17004.0 777.280  98
   1  -1   2 18640.0 745.159  35
   1  -1   2 16313.3 775.665  90
   1  -1   2 19050.0 762.930 102
  -1   1  -2 17391.1 735.307  23
  -1   1  -2 17759.3 738.344   4
  -1   1  -2 17841.3 764.457 107
   1  -1   2 17374.4 752.566  34
   1  -1   2 18852.0 761.586  95
  -1   1  -2 18438.9 779.987 100
  -1   1  -2 18449.0 777.970 105
  -1   1  -2 18576.4 757.397  91
   1  -1   3 31751.8 1306.43  34
   1  -1   3 33466.8 1331.93 114
  -1   1  -3 28401.6 1345.08  98
  -1   1  -3 32151.3 1336.07 107
   1  -1   3 29866.4 1318.29 108
   1  -1   3 30788.4 1323.41 104
  -1   1  -3 30849.5 1344.25 101
  -1   1  -3 27489.3 1320.78  37
   1  -1   3 34568.2 1319.14  28
   1  -1   3 31820.7 1325.88  99
   1  -1   3 31459.5 1309.12  35
  -1   1  -3 31003.1 1348.94 100
  -1   1  -3 36140.9 1328.70  91
   1  -1   3 31816.1 1324.68  95
  -1   1  -3 35182.5 1326.53  94
   1  -1   3 30464.6 1353.85  90
  -1   1  -3 30877.5 1334.58 109
  -1   1  -3 31167.7 1346.93 105
   1  -1   3 31625.2 1329.09  40
   1  -1   3 32720.3 1328.00 111
  -1   1  -3 25490.5 1331.12  96
   1  -1   3 33364.8 1327.69  97
  -1   1  -3 35626.1 1327.47  93
  -1   1  -3 32851.2 1331.93  38
   1  -1   3 33100.8 1329.83 102
  -1   1  -4 54683.3 2150.51  92
  -1   1  -4 52206.5 2182.36 101
   1  -1   4 55014.4 2154.76 114
  -1   1  -4 57646.7 2156.13  94
  -1   1  -4 50824.8 2170.93  44
   1  -1   4 51845.7 2157.03  99
   1  -1   4 49363.3 2131.73  35
  -1   1  -4 55732.9 2152.36  93
   1  -1   4 48689.7 2119.78  28
  -1   1  -4 43255.3 2161.98  96
  -1   1  -4 56762.4 2166.77  38
   1  -1   4 52230.1 2157.57 104
   1  -1   4 53315.2 2156.31  48
  -1   1  -4 56620.3 2153.47  91
  -1   1  -4 53861.1 2150.51  46
   1  -1   4 61555.8 2178.24  40
   1  -1   4 53862.3 2155.17 111
   1  -1   4 53391.3 2157.12  97
  -1   1  -4 49962.8 2179.19 105
  -1   1  -4 55439.6 2175.10 109
   1  -1   4 45812.9 2103.98  34
  -1   1  -4 49044.1 2150.19  37
  -1   1  -4 49958.6 2182.07 100
   1  -1   4 53010.6 2156.92  95
   1  -1   4 54216.0 2151.73 108
   1  -1   4 51281.3 2158.51 118
   1  -1   4 49590.2 2139.04  42
  -1   1  -4 49266.3 2184.68  98
   1  -1   4 54431.7 2161.05 102
  -1   1  -4 53854.1 2165.58 107
   1  -1   5 55867.7 2352.87  99
   1  -1   5 58609.3 2361.35  49
   1  -1   5 58158.0 2347.16 108
  -1   1  -5 56684.1 2366.12 109
  -1   1  -5 61491.4 2351.39  93
   1  -1   5 57450.7 2357.23 104
   1  -1   5 51160.9 2325.13 114
   1  -1   5 62380.7 2375.02 118
  -1   1  -5 54070.9 2385.47 100
   1  -1   5 56499.1 2355.92  40
  -1   1  -5 54853.5 2372.52  44
   1  -1   5 57730.3 2358.30 102
   1  -1   5 54386.8 2335.73  42
  -1   1  -5 55885.6 2382.95 101
  -1   1  -5 59277.3 2364.03 107
  -1   1  -5 62762.9 2353.24  94
   1  -1   5 57202.8 2353.49  97
   1  -1   5 55990.3 2344.35 111
  -1   1  -5 53260.4 2387.64  98
   1  -1   5 58783.4 2357.53  95
  -1   1  -5 57041.5 2355.01  37
  -1   1  -5 59704.4 2346.63  92
  -1   1  -5 54422.1 2342.89  38
  -1   1  -5 55898.8 2387.74 105
   1  -1   5 60904.9 2365.63  48
  -1   1  -5 46864.1 2359.37  96
  -1   1  -5 60184.8 2348.01  91
   1  -1   5 51854.1 2322.89  35
  -1   1  -5 49568.7 2347.66  52
  -1   1  -6 37341.2 1518.16  91
   1  -1   6 32984.0 1496.00  35
   1  -1   6 33694.5 1518.30  97
  -1   1  -6 38308.0 1523.31  94
   1  -1   6 32727.9 1513.70  48
  -1   1  -6 33967.4 1535.65  52
  -1   1  -6 36193.4 1536.96 107
  -1   1  -6 36193.7 1514.54  92
   1  -1   6 33037.3 1500.48 108
   1  -1   6 36154.4 1506.85 114
   1  -1   6 33126.5 1516.41  99
  -1   1  -6 33615.2 1533.49 109
  -1   1  -6 34055.7 1547.24  44
  -1   1  -6 30905.2 1553.93  98
  -1   1  -6 32652.2 1552.95 105
   1  -1   6 33858.2 1523.88 104
  -1   1  -6 32907.2 1559.41 100
  -1   1  -6 32597.3 1516.64  37
  -1   1  -6 29176.7 1537.69  96
   1  -1   6 34212.2 1520.16 102
  -1   1  -6 33489.1 1558.76 101
   1  -1   6 36152.7 1543.54 118
   1  -1   6 33078.1 1516.35  95
  -1   1  -6 36018.2 1523.60  38
   1  -1   6 32471.8 1511.59  40
   1  -1   6 32092.4 1498.97  42
   1  -1   6 37646.1 1527.15 111
   1  -1   6 32228.7 1516.07  49
  -1   1  -6 37292.5 1518.34  93
   1  -1   7 4999.80 363.744 118
   1  -1   7 4885.74 350.381  42
   1  -1   7 4579.97 351.468 102
   1  -1   7 4079.02 339.068  69
  -1   1  -7 4121.87 359.370 130
  -1   1  -7 4051.87 357.250 129
   1  -1   7 4140.73 343.017  49
   1  -1   7 4334.14 358.305 136
   1  -1   7 4747.39 358.923 104
  -1   1  -7 4094.50 348.583  71
  -1   1  -7 4363.14 370.295 105
   1  -1   7 4581.56 343.821 108
   1  -1   7 4062.65 345.041 147
  -1   1  -7 5371.61 390.279  44
   1  -1   7 3975.85 334.147  99
  -1   1  -7 5425.37 359.483  94
   1  -1   7 3912.85 350.005 146
  -1   1  -7 4484.41 361.428 109
  -1   1  -7 4136.68 357.879 153
   1  -1   7 4424.01 351.430  59
  -1   1  -7 3890.04 357.166 101
   1  -1   7 4682.11 365.335 134
   1  -1   7 4142.32 342.848  48
  -1   1  -7 5130.39 351.631  91
  -1   1  -7 3641.72 338.846 128
  -1   1  -7 3985.07 353.641 150
  -1   1  -7 3291.06 323.933 152
  -1   1  -7 4424.24 358.258  67
   1  -1   7 4306.95 354.252 135
   1  -1   7 4701.35 362.096  40
  -1   1  -7 4517.82 374.440 131
   1  -1   7 4690.44 362.378 126
  -1   1  -7 5299.23 356.825  93
  -1   1  -7 4091.27 369.933 100
  -1   1  -7 4125.89 350.178  52
  -1   1  -7 3935.82 370.663  96
   1  -1   7 4281.91 343.113  97
   1  -1   7 4739.10 356.826  95
  -1   1  -7 5419.61 360.872  92
   1  -1   7 4040.37 330.911 111
  -1   1  -7 4103.35 350.901 143
   1  -1   7 3919.25 320.345  35
  -1   1  -7 4065.69 356.033  72
  -1   1  -7 3789.12 349.820 149
  -1   1  -7 4488.66 361.599 138
   1  -1   7 4637.43 363.742 124
   1  -1   7 4803.07 373.163  65
   1  -1   7 4271.49 355.542 125
  -1   1  -7 4331.14 387.901  98
  -1   1  -7 4262.58 340.851 107
  -1   1  -7 4516.35 353.570  83
  -1   1  -8 2844.85 305.832 128
   1  -1   8 2985.24 298.307 111
  -1   1  -8 3265.98 324.969 143
   1  -1   8 3281.78 318.661 135
   1  -1   8 3029.23 292.953  42
   1  -1   8 2934.50 298.666  40
   1  -1   8 3500.81 328.919 125
  -1   1  -8 3509.94 304.828  91
  -1   1  -8 2902.55 307.382  71
   1  -1   8 3472.00 324.860 124
  -1   1  -8 2905.56 323.257 105
  -1   1  -8 3589.46 308.101  92
   1  -1   8 3480.61 307.929 108
   1  -1   8 3172.01 308.415  97
  -1   1  -8 2898.85 293.029 107
  -1   1  -8 2836.68 305.320  67
  -1   1  -8 3471.14 304.976  93
  -1   1  -8 3444.28 304.211  94
   1  -1   8 3565.38 323.359 118
   1  -1   8 3407.91 322.478  59
  -1   1  -8 2701.82 318.285  98
  -1   1  -8 2734.77 300.153 109
  -1   1  -8 2668.01 297.504 152
  -1   1  -8 3310.80 342.027 100
  -1   1  -8 2715.36 310.408 129
  -1   1  -8 3256.11 315.214  83
  -1   1  -8 3155.50 320.637 138
  -1   1  -8 2938.66 315.133  44
   1  -1   8 2808.70 295.696 104
   1  -1   8 3225.37 312.097  69
  -1   1  -8 2709.36 305.912 150
  -1   1  -8 3282.10 324.867  52
   1  -1   8 3484.52 329.140  65
   1  -1   8 2922.50 297.375 102
   1  -1   8 3041.78 306.504  99
  -1   1  -8 2647.17 303.088 153
   1  -1   8 2951.92 299.091  48
  -1   1  -8 2700.08 304.040  72
  -1   1  -8 3002.40 331.263  96
   1  -1   8 3116.16 305.715  49
  -1   1  -8 2760.32 322.584 101
   1  -1   8 3159.58 310.823 147
   1  -1   8 3195.56 319.111 134
   1  -1   8 3275.78 318.374 126
  -1   1  -8 2569.84 301.776 149
   1  -1   8 2826.21 296.046  95
   1  -1   8 3033.09 315.320 146
  -1   1  -8 2889.18 319.317 131
  -1   1  -8 3269.41 331.503 130
   1  -1   8 2918.46 308.487 136
  -1   1  -9 32301.5 1582.71  83
   1  -1   9 33360.8 1594.87 125
   1  -1   9 37251.4 1625.07  65
   1  -1   9 32502.7 1575.79  99
  -1   1  -9 30419.7 1592.62 153
  -1   1  -9 32883.3 1611.72 109
   1  -1   9 32714.8 1574.91  69
  -1   1  -9 32557.6 1600.42 143
  -1   1  -9 29320.0 1575.49 128
  -1   1  -9 29203.3 1612.94  96
   1  -1   9 31655.6 1566.07 102
  -1   1  -9 28450.8 1558.88 152
   1  -1   9 32676.4 1584.18 124
   1  -1   9 33882.3 1591.56  48
  -1   1  -9 37216.2 1588.98  94
  -1   1  -9 36348.9 1582.29  91
  -1   1  -9 36142.0 1580.38  93
  -1   1  -9 30942.9 1603.86 131
  -1   1  -9 33346.8 1609.54  52
  -1   1  -9 28927.1 1566.95  67
  -1   1  -9 39328.9 1603.78  92
   1  -1   9 30174.0 1556.67  97
  -1   1  -9 31362.3 1606.62 130
   1  -1   9 32798.4 1580.70  49
   1  -1   9 32944.0 1584.82 147
   1  -1   9 34508.7 1599.67  59
  -1   1  -9 32488.3 1635.21 105
   1  -1   9 32509.7 1584.74 135
  -1   1  -9 32044.4 1630.08 101
  -1   1  -9 33083.3 1639.62 100
   1  -1   9 30289.1 1560.18 118
   1  -1   9 33649.5 1598.06 134
   1  -1   9 32763.5 1605.77 146
  -1   1  -9 29823.1 1590.71 149
   1  -1   9 32280.7 1584.82 136
  -1   1  -9 34149.1 1627.19  44
  -1   1  -9 33731.9 1614.23 138
   1  -1   9 31279.7 1566.17  95
  -1   1  -9 29594.5 1594.71 129
   1  -1   9 31949.4 1568.55 104
   1  -1   9 34858.7 1599.35 126
  -1   1  -9 32134.2 1615.07 150
   1  -1   9 28279.6 1529.12  42
   1  -1   9 34087.3 1580.73  40
  -1   1  -9 29420.0 1586.34  72
  -1   1  -9 37061.8 1587.23  90
  -1   1  -9 31686.6 1592.31  71
  -1   1  -9 30538.5 1627.20  98
   1  -1  10 17274.3 998.764  69
   1  -1  10 17155.7 992.450 118
  -1   1 -10 16474.4 1029.56 131
  -1   1 -10 18671.7 1042.35  67
   1  -1  10 16429.1 996.295  49
   1  -1  10 19526.0 1039.02 136
  -1   1 -10 16967.0 1030.37 153
   1  -1  10 17851.0 1013.70 135
  -1   1 -10 16602.1 1020.43 128
   1  -1  10 17957.1 1019.05 124
  -1   1 -10 17204.6 1037.50 149
  -1   1 -10 20342.3 1085.64  44
  -1   1 -10 19235.6 1059.56  52
  -1   1 -10 18372.6 1021.05  83
  -1   1 -10 17063.0 1037.86 150
   1  -1  10 17679.6 1010.29 126
   1  -1  10 19244.0 1054.37 146
   1  -1  10 18765.3 1030.82  59
  -1   1 -10 16364.2 1005.30 143
   1  -1  10 20142.4 1047.10  65
   1  -1  10 20561.3 1050.29 147
  -1   1 -10 16847.5 1034.64 129
  -1   1 -10 17107.9 1018.07 152
  -1   1 -10 18737.9 1042.49  71
   1  -1  10 18237.7 1027.01 125
  -1   1 -10 17062.4 1041.65  72
   1  -1  10 18513.7 1029.32  48
  -1   1 -10 17849.3 1034.77 138
  -1   1 -10 17893.7 1054.31 130
   1  -1  10 20251.3 1054.85 134
   1  -1  11 21749.2 1179.22 135
  -1   1 -11 18900.0 1165.37 127
   1  -1  11 21313.9 1172.22 124
   1  -1  11 22303.0 1176.81 126
   1  -1  11 23054.7 1197.74 125
  -1   1 -11 23199.4 1235.91  44
  -1   1 -11 23277.2 1214.66  71
   1  -1  11 20749.2 1172.40  48
   1  -1  11 24426.5 1230.77 123
  -1   1 -11 21453.1 1174.92  83
  -1   1 -11 21467.2 1195.41 152
   1  -1  11 22869.9 1197.29  59
  -1   1 -11 22615.5 1207.27  67
  -1   1 -11 23425.4 1222.02  52
  -1   1 -11 23748.1 1227.16 138
  -1   1 -11 21771.9 1223.27 131
  -1   1 -11 22760.0 1234.35 129
  -1   1 -11 20978.5 1184.42 148
   1  -1  11 22989.3 1197.61 136
  -1   1 -11 21698.2 1209.03 128
   1  -1  11 24809.0 1210.93  65
   1  -1  11 21624.0 1170.83  69
  -1   1 -11 23191.4 1208.48 143
   1  -1  11 24006.7 1221.01 133
  -1   1 -11 22823.7 1237.63 149
   1  -1  11 23888.1 1223.01 146
   1  -1  11 20405.7 1168.26 134
  -1   1 -11 22070.8 1227.40 130
   1  -1  11 22789.9 1197.32  49
  -1   1 -11 23231.1 1241.13 150
  -1   1 -11 22940.9 1237.16  72
  -1   1 -11 22585.0 1228.85 153
   1  -1  11 19886.9 1153.16 147
  -1   1 -12 26390.6 1345.43 153
  -1   1 -12 26609.7 1353.28 149
   1  -1  12 23235.7 1283.52  48
  -1   1 -12 25382.1 1315.80 127
   1  -1  12 28405.2 1332.24 123
   1  -1  12 27213.9 1313.08 134
   1  -1  12 25354.3 1292.68 124
   1  -1  12 26750.3 1310.82 125
   1  -1  12 24576.6 1279.89  69
  -1   1 -12 25649.0 1323.11 152
  -1   1 -12 25914.8 1347.21  72
  -1   1 -12 26797.9 1349.08  44
  -1   1 -12 26608.2 1325.38  67
  -1   1 -12 24747.8 1324.29 128
   1  -1  12 25904.7 1300.25  59
   1  -1  12 24778.1 1288.67 136
   1  -1  12 25582.2 1297.85 135
   1  -1  12 25751.4 1297.61 147
  -1   1 -12 26336.0 1348.76 131
   1  -1  12 25303.8 1300.83  49
  -1   1 -12 25914.3 1307.70  71
  -1   1 -12 25340.0 1311.73 148
  -1   1 -12 27677.5 1363.31 130
  -1   1 -12 27204.8 1311.47  83
   1  -1  12 25728.2 1295.28 126
  -1   1 -12 26774.2 1335.70 138
  -1   1 -12 26475.0 1351.39 150
   1  -1  12 28653.3 1341.17 133
  -1   1 -12 25514.5 1300.34 143
   1  -1  12 26123.8 1294.37  65
  -1   1 -12 28522.7 1369.19 129
   1  -1  12 28051.6 1333.23 146
  -1   1 -13 216.647 96.6937 128
  -1   1 -13 243.211 93.0603 127
   1  -1  13 139.326 70.5011 136
   1  -1  13 129.086 77.4003 123
  -1   1 -13 267.474 108.238 130
   1  -1  13 162.285 83.4363 133
  -1   1 -13 206.450 95.7618 148
   1  -1  13 202.310 88.2505 135
  -1   1 -13 204.301 89.3775 138
   1  -1  13 216.677 81.2974 124
   1  -1  13 110.797 72.0699 134
   1  -1  13 93.5766 71.0222 125
  -1   1 -13 142.995 83.4440  71
   1  -1  13 107.659 71.9482 147
  -1   1 -13 207.937 103.218 150
  -1   1 -13 389.124 113.944 153
  -1   1 -13 218.248 93.4584  67
  -1   1 -13 122.888 77.6361 152
  -1   1 -13 150.656 87.9722 129
   1  -1  13 131.559 74.8544 146
   1  -1  13 254.299 93.4468  69
   1  -1  13 188.764 82.6195  59
  -1   0  14 6955.39 397.031  69
  -1   0  14 6265.93 391.383  59
   1   0 -13 2692.91 286.738 128
  -1   0  13 2551.69 260.423 133
   1   0 -13 2591.83 280.794 152
  -1   0  13 2727.34 269.466 123
  -1   0  13 2625.46 256.661 135
   1   0 -13 3021.60 312.788 150
   1   0 -13 2459.23 259.398 143
  -1   0  13 2400.53 250.812 134
  -1   0  13 2399.07 248.332 126
   1   0 -13 2827.20 274.626 138
   1   0 -13 2365.69 265.877 127
  -1   0  13 2568.19 254.801 136
  -1   0  13 2611.67 262.894  69
  -1   0  13 2976.03 278.021 146
   1   0 -13 2822.89 274.960  67
   1   0 -13 2514.93 274.616 148
  -1   0  13 3104.17 277.782 125
   1   0 -13 2666.17 270.717  71
   1   0 -13 2469.28 281.888 153
   1   0 -13 2681.10 291.390 129
  -1   0  13 2577.69 254.830 124
   1   0 -13 2772.96 296.680 131
   1   0 -13 2558.54 287.702 130
  -1   0  13 2443.35 261.621  59
   1   0 -13 2901.59 297.361 149
  -1   0  12 2180.87 266.635  69
   1   0 -12 1881.40 277.363 129
  -1   0  12 2376.79 267.354 126
  -1   0  12 1907.81 251.958 124
  -1   0  12 2652.53 288.256  48
  -1   0  12 2084.04 258.658 136
  -1   0  12 2110.13 269.547  59
   1   0 -12 2220.99 284.050  52
   1   0 -12 2441.66 284.134  67
   1   0 -12 2238.04 287.001  44
   1   0 -12 2541.04 294.737 138
   1   0 -12 1750.17 259.788 152
   1   0 -12 1882.35 275.999 150
  -1   0  12 2449.52 274.766 125
  -1   0  12 2284.75 269.440 135
   1   0 -12 1956.54 280.158 131
   1   0 -12 1903.55 277.584 153
   1   0 -12 2022.77 287.055 149
   1   0 -12 2197.14 276.040 143
  -1   0  12 2588.63 281.699 134
   1   0 -12 2192.59 271.033  71
   1   0 -12 2472.04 314.112 130
  -1   0  12 1716.01 248.616 146
   1   0 -12 1546.70 253.937 128
   1   0 -11 8089.91 585.924  83
   1   0 -11 8458.97 626.841  44
  -1   0  11 7731.82 580.823  48
  -1   0  11 8170.78 590.669  69
   1   0 -11 7923.81 624.969 150
  -1   0  11 8687.28 601.624 125
   1   0 -11 7099.40 595.439 128
   1   0 -11 8417.71 606.275  67
   1   0 -11 8576.77 612.013 143
  -1   0  11 8754.48 616.373 146
  -1   0  11 8324.73 588.927 124
   1   0 -11 7735.13 621.468 130
  -1   0  11 8579.89 597.410 134
   1   0 -11 8376.55 611.908 138
   1   0 -11 8215.06 629.123 153
  -1   0  11 8544.13 606.946  59
  -1   0  11 8185.07 586.755  49
   1   0 -11 8431.22 623.157 152
   1   0 -11 8438.26 621.740  52
   1   0 -11 9123.14 656.209 149
   1   0 -11 8120.21 633.197 129
  -1   0  11 8479.40 591.805 126
   1   0 -11 8004.18 629.501 131
  -1   0  11 9131.99 612.773 136
   1   0 -11 8284.02 608.029  71
  -1   0  11 8906.55 611.940 135
   1   0 -10 7576.47 560.940  52
  -1   0  10 6322.54 505.107  48
  -1   0  10 6866.65 517.845  69
  -1   0  10 6666.59 510.120 124
   1   0 -10 7295.67 522.588  92
   1   0 -10 5887.69 558.336  98
   1   0 -10 7029.70 531.502 138
   1   0 -10 6078.30 486.084  91
   1   0 -10 6522.25 524.203  71
  -1   0  10 7238.08 527.818 135
   1   0 -10 6277.49 534.306 150
   1   0 -10 6173.82 506.419  67
   1   0 -10 5863.96 537.523 105
   1   0 -10 6301.62 524.944  44
   1   0 -10 6044.42 524.766 153
  -1   0  10 5957.76 483.736  42
  -1   0  10 6529.71 509.878 104
  -1   0  10 7278.18 531.755 134
   1   0 -10 6377.59 536.109 129
  -1   0  10 6867.99 511.967 102
  -1   0  10 7136.51 522.914  49
  -1   0  10 6266.45 509.742  59
  -1   0  10 5753.49 484.953  99
  -1   0  10 5726.74 483.158  95
   1   0 -10 6405.14 540.561 131
  -1   0  10 6472.83 498.117  97
   1   0 -10 5315.47 531.905  96
   1   0 -10 6317.60 514.006 143
   1   0 -10 5487.50 499.487 152
   1   0 -10 7567.29 607.907 100
  -1   0  10 6640.00 512.353 125
   1   0 -10 5531.93 505.967 128
   1   0 -10 7592.43 522.879  90
   1   0 -10 7081.06 517.473  93
  -1   0  10 6861.76 514.877 136
   1   0 -10 5946.42 541.227 101
   1   0 -10 6845.41 552.094 149
   1   0 -10 7006.13 515.570  94
   1   0 -10 6773.90 552.468 130
   1   0 -10 6134.52 499.082  83
  -1   0  10 6469.60 503.571 126
   1   0 -10 6652.46 528.501 109
  -1   0  10 6719.34 525.992 146
   1   0  -9 6872.65 546.338 101
  -1   0   9 7363.92 510.614 136
   1   0  -9 6158.06 507.278 153
  -1   0   9 6688.73 499.574  69
   1   0  -9 6700.05 515.773  52
   1   0  -9 5951.90 489.556 122
   1   0  -9 4923.82 461.744 128
   1   0  -9 5428.55 475.619 152
   1   0  -9 7651.07 504.868  92
  -1   0   9 5626.47 464.767  35
  -1   0   9 7154.72 508.403 134
   1   0  -9 6791.64 481.546  91
  -1   0   9 7025.36 515.976 146
   1   0  -9 5976.95 492.632  71
   1   0  -9 7656.54 503.645  90
   1   0  -9 6253.52 497.134  67
   1   0  -9 7575.68 503.707  93
   1   0  -9 6076.11 524.852 100
  -1   0   9 6440.46 479.975  42
   1   0  -9 6393.60 507.198  44
  -1   0   9 7488.08 517.137  48
  -1   0   9 7429.86 504.368  97
   1   0  -9 7043.58 490.017  94
  -1   0   9 6149.63 476.262 104
   1   0  -9 6091.76 489.430 138
   1   0  -9 5620.62 523.671  98
   1   0  -9 6345.28 515.574 129
   1   0  -9 5917.92 526.238  96
  -1   0   9 7412.01 511.773 124
   1   0  -9 7079.89 537.344 130
  -1   0   9 6188.44 474.600  95
  -1   0   9 7082.56 507.653 135
   1   0  -9 5674.14 510.657 105
  -1   0   9 7209.25 507.388 126
   1   0  -9 6542.00 520.615 149
   1   0  -9 6236.24 500.930 109
   1   0  -9 6340.97 510.752 150
  -1   0   9 6644.45 504.543  59
  -1   0   9 6776.20 499.215 142
  -1   0   9 6755.42 498.156 125
  -1   0   9 7017.03 502.789  49
   1   0  -9 6334.60 487.373  83
  -1   0   9 6698.27 487.059 102
   1   0  -9 5648.08 494.818 132
  -1   0   9 6431.38 482.821  99
   1   0  -9 5943.93 500.452 131
   1   0  -9 6114.81 491.756 143
   1   0  -8 30487.1 1509.73 106
  -1   0   8 32035.9 1477.30 135
   1   0  -8 32467.1 1534.30 101
   1   0  -8 36257.2 1482.70  94
  -1   0   8 32789.6 1470.89 102
  -1   0   8 30537.9 1456.57 104
  -1   0   8 32828.5 1483.47 136
   1   0  -8 31000.9 1489.15  71
  -1   0   8 31722.4 1465.79  99
   1   0  -8 29614.4 1531.94  98
   1   0  -8 31553.0 1489.40  67
  -1   0   8 31709.8 1470.91 126
   1   0  -8 30675.4 1477.49 138
   1   0  -8 30565.2 1527.64 100
   1   0  -8 31646.2 1481.29  83
   1   0  -8 28435.6 1481.63 129
   1   0  -8 36215.1 1483.97  93
  -1   0   8 32039.2 1479.40  48
  -1   0   8 30883.3 1456.99  95
  -1   0   8 32540.4 1483.21  49
   1   0  -8 35529.0 1479.55  90
   1   0  -8 26277.8 1460.06 132
   1   0  -8 30805.2 1499.02  44
   1   0  -8 33002.2 1512.74 109
   1   0  -8 25526.6 1444.52 152
   1   0  -8 35358.6 1473.64  91
   1   0  -8 24830.9 1473.29  96
   1   0  -8 28329.6 1466.34 122
   1   0  -8 36876.2 1488.19  92
   1   0  -8 28197.1 1478.27 149
  -1   0   8 33518.0 1487.67 125
  -1   0   8 33977.6 1493.09 134
   1   0  -8 25905.6 1451.40 128
  -1   0   8 32040.9 1492.17  59
  -1   0   8 29864.9 1475.58 146
  -1   0   8 32975.6 1479.91 124
  -1   0   8 32086.6 1460.24  97
   1   0  -8 28772.6 1484.47 131
   1   0  -8 32855.5 1511.93  52
  -1   0   8 30098.2 1467.71  69
   1   0  -8 31011.7 1524.57 105
   1   0  -8 28343.3 1456.97  37
  -1   0   8 32406.4 1472.23  35
   1   0  -8 29287.9 1487.93 150
   1   0  -8 31531.2 1490.26 143
   1   0  -8 27362.5 1473.61 130
   1   0  -8 27982.9 1473.21 153
  -1   0   8 31680.3 1470.82 103
  -1   0   8 32016.7 1476.08 142
  -1   0   8 29680.2 1447.35  42
  -1   0   7 28955.8 1300.72 126
   1   0  -7 27756.1 1340.67 101
  -1   0   7 27368.3 1286.92 104
  -1   0   7 25184.1 1291.81 146
  -1   0   7 27618.9 1284.22  97
   1   0  -7 31364.3 1319.93 107
   1   0  -7 29058.9 1327.09  71
  -1   0   7 27843.7 1296.53  35
   1   0  -7 25491.7 1307.41 150
   1   0  -7 28876.5 1317.11  37
  -1   0   7 28378.4 1300.45 103
   1   0  -7 23650.8 1282.81 152
  -1   0   7 29261.9 1306.88 135
  -1   0   7 28420.0 1291.11  95
  -1   0   7 28683.5 1301.83 124
  -1   0   7 31306.4 1323.27  49
   1   0  -7 21644.2 1270.28 128
  -1   0   7 29873.4 1329.34  59
   1   0  -7 24773.5 1299.50 153
   1   0  -7 29123.7 1334.88  44
   1   0  -7 32319.0 1311.00  93
   1   0  -7 28647.0 1330.01 109
  -1   0   7 29750.4 1314.67 125
   1   0  -7 30388.2 1293.14  91
   1   0  -7 25015.1 1302.05 131
  -1   0   7 27982.4 1289.59  99
   1   0  -7 24541.5 1300.19 129
   1   0  -7 26514.6 1322.96 106
   1   0  -7 26956.7 1350.00 100
   1   0  -7 26012.8 1349.75  98
  -1   0   7 28957.9 1309.57  69
   1   0  -7 23993.0 1292.43 149
  -1   0   7 27151.0 1293.60 136
  -1   0   7 30539.3 1320.11 134
   1   0  -7 27002.7 1309.79 143
   1   0  -7 25358.2 1306.49 130
  -1   0   7 28359.1 1298.74  42
   1   0  -7 27397.4 1303.58 138
   1   0  -7 33041.6 1313.31  92
  -1   0   7 28492.2 1310.77  48
   1   0  -7 24017.2 1291.31 132
  -1   0   7 28322.0 1299.95 142
   1   0  -7 28213.4 1325.26  52
   1   0  -7 23759.2 1282.72 122
   1   0  -7 31203.5 1302.02  90
   1   0  -7 26867.3 1340.16 105
   1   0  -7 32276.3 1308.91  94
  -1   0   6 60790.7 2565.81  97
  -1   0   6 59688.4 2572.04 103
  -1   0   6 59098.5 2564.49 104
  -1   0   6 56226.3 2541.01 115
  -1   0   6 58005.5 2555.12 113
   1   0  -6 53779.5 2609.74  98
  -1   0   6 61779.9 2576.95  42
   1   0  -6 58634.0 2594.29  52
   1   0  -6 66614.7 2574.03  91
   1   0  -6 62374.1 2586.75 112
  -1   0   6 63163.7 2587.73  49
   1   0  -6 68043.6 2580.93  90
   1   0  -6 68303.1 2584.13  92
   1   0  -6 59665.8 2618.64 105
  -1   0   6 60470.0 2579.33  35
   1   0  -6 57874.5 2619.37 100
   1   0  -6 60932.6 2599.50  44
  -1   0   6 62505.3 2589.82  48
   1   0  -6 61016.0 2613.46 101
  -1   0   6 61280.1 2569.67  95
  -1   0   6 62139.2 2571.85  99
   1   0  -6 69031.3 2584.40  93
   1   0  -6 63608.9 2595.46  37
   1   0  -6 57674.5 2565.37 107
   1   0  -6 68855.4 2582.42  94
   1   0  -6 58258.6 2597.32 106
   1   0  -6 66139.0 2617.04 109
   1   0  -5 8290.13 430.188  90
   1   0  -5 7853.95 449.252  52
  -1   0   5 7861.06 433.834  49
   1   0  -5 7697.76 468.817 100
   1   0  -5 7818.15 445.914  44
  -1   0   5 7596.62 433.539  48
  -1   0   5 7648.32 424.226  95
  -1   0   5 7738.99 421.008 113
  -1   0   5 7567.35 420.508  24
  -1   0   5 7628.61 425.851  99
  -1   0   5 8053.57 423.113 115
  -1   0   5 7679.18 421.794  43
   1   0  -5 7702.63 452.614 101
   1   0  -5 8760.03 433.182  92
  -1   0   5 8280.78 437.561 103
   1   0  -5 8898.59 445.981 107
   1   0  -5 7940.43 423.505  36
  -1   0   5 7279.99 422.696 104
   1   0  -5 8547.07 431.083  91
  -1   0   5 7446.56 418.514 118
  -1   0   5 7838.76 426.108  97
   1   0  -5 7434.71 453.982 105
  -1   0   5 7391.81 428.485  35
   1   0  -5 8077.00 426.151  94
  -1   0   5 7470.79 427.855  42
   1   0  -5 7132.73 433.130  37
   1   0  -5 7772.55 434.995 112
   1   0  -5 8438.93 429.472  93
   1   0  -5 7669.62 452.571 106
   1   0  -5 7450.68 421.179  38
   1   0  -5 8520.62 454.642 109
   1   0  -5 6804.75 454.128  98
  -1   0   4 49945.3 2102.02  24
  -1   0   4 50456.8 2108.64  42
   1   0  -4 47809.5 2122.41 101
  -1   0   4 52078.1 2102.97 115
   1   0  -4 51099.3 2119.97  44
   1   0  -4 47181.3 2116.85 106
   1   0  -4 49134.0 2108.88 112
  -1   0   4 51517.6 2093.03  22
   1   0  -4 53190.8 2105.18  45
  -1   0   4 51287.9 2107.28 103
   1   0  -4 55250.2 2109.72  90
  -1   0   4 52241.8 2103.89  95
   1   0  -4 44149.0 2125.30  98
   1   0  -4 56239.5 2109.95  92
   1   0  -4 48290.1 2136.74 100
   1   0  -4 53637.7 2078.47  31
   1   0  -4 51626.4 2095.93  38
  -1   0   4 54879.7 2118.46  35
   1   0  -4 56036.8 2109.79  94
   1   0  -4 60543.6 2139.33  37
  -1   0   4 50767.5 2103.02 104
  -1   0   4 52801.2 2102.82  97
  -1   0   4 52593.9 2085.65 111
   1   0  -4 54681.8 2105.22  91
   1   0  -4 56245.1 2133.39 109
   1   0  -4 48300.3 2098.26 107
  -1   0   4 51157.2 2102.51  99
   1   0  -4 55551.9 2108.17  93
   1   0  -4 47125.0 2127.75 105
  -1   0   4 51332.1 2102.53 113
  -1   0   4 48900.5 2099.09  43
   1   0  -4 47544.5 2094.85  36
  -1   0   4 46778.4 2071.58 108
  -1   0   3 355646. 14012.8 113
   1   0  -3 390420. 14016.3  93
   1   0  -3 342834. 14000.3  25
  -1   0   3 374007. 13995.4 111
  -1   0   3 362988. 14010.8 104
  -1   0   3 362085. 14012.1 103
  -1   0   3 360759. 14007.1  22
  -1   0   3 359142. 14013.0 115
   1   0  -3 362972. 14020.2 112
  -1   0   3 317134. 14008.4  24
   1   0  -3 337327. 14039.1 100
   1   0  -3 348046. 14024.9 106
   1   0  -3 325447. 14017.3 102
   1   0  -3 338717. 14026.5 101
   1   0  -3 391175. 14015.3  90
   1   0  -3 339733. 14020.7 109
  -1   0   3 360869. 14017.8  35
   1   0  -3 353436. 14007.1 107
  -1   0   3 350829. 14010.8  43
   1   0  -3 343583. 14019.9  37
   1   0  -3 375598. 14011.5  91
   1   0  -3 339848. 14034.4 105
   1   0  -3 395615. 14017.6  92
   1   0  -3 385913. 14014.4  94
  -1   0   3 362730. 14009.3  99
  -1   0   3 360723. 14008.2  95
  -1   0   3 355828. 14011.5  96
   1   0  -3 353287. 14011.5  36
  -1   0   3 348634. 14014.0  42
  -1   0   3 402325. 13997.3 108
   1   0  -2 87176.6 3755.54 112
   1   0  -2 100200. 3756.31  90
   1   0  -2 90166.4 3763.95 101
   1   0  -2 96087.7 3762.58 109
   1   0  -2 89361.5 3769.19 105
   1   0  -2 96009.9 3743.36  25
  -1   0   2 99997.7 3757.91 110
   1   0  -2 92125.7 3748.28  33
   1   0  -2 95355.5 3753.04  91
   1   0  -2 99026.2 3755.81  93
  -1   0   2 97203.8 3754.25  96
  -1   0   2 95139.1 3753.13  99
   1   0  -2 85826.6 3771.62 100
  -1   0   2 95641.6 3754.17 103
   1   0  -2 87590.2 3760.38 102
  -1   0   2 97504.5 3757.46  22
   1   0  -2 100978. 3756.52  92
  -1   0   2 95014.8 3752.01  95
  -1   0   2 92959.1 3757.18  35
  -1   0   2 98972.7 3760.62 113
   1   0  -2 97186.1 3754.23  94
   1   0  -2 97655.2 3761.18  36
  -1   0   2 95432.5 3754.04 104
  -1   0   2 102703. 3738.50 108
   1   0  -2 89605.7 3760.89 106
  -1   0   2 94373.1 3719.78  14
  -1   0   2 102614. 3751.35  12
   1   0  -1 54878.3 2260.29  94
  -1   0   1 59607.0 2261.50 104
  -1   0   1 62271.5 2263.28 103
   1   0  -1 58452.7 2250.19  12
   1   0  -1 57576.3 2255.71  19
   1   0  -1 52852.2 2261.57  97
   1   0  -1 56535.8 2268.24 101
   1   0  -1 55122.7 2271.77 105
   1   0  -1 56979.9 2260.89  92
  -1   0   1 57096.0 2259.72  99
   1   0  -1 57957.2 2261.45  90
  -1   0   1 60710.1 2262.64  96
   1   0  -1 55564.8 2264.93  36
   1   0  -1 54961.9 2263.67 102
   1   0  -1 55206.6 2264.55 106
  -1   0   1 61219.3 2266.76 110
   1   0  -1 56070.4 2260.57  93
  -1   0   1 61541.9 2263.86  98
   1   0   0 33045.1 1230.50 102
   1   0   0 30949.5 1227.79  99
  -1   0   0 32626.6 1232.41 100
  -1   0   0 31133.5 1226.27 107
   1   0   0 29243.2 1229.92  90
   1   0   0 27918.6 1229.40  92
  -1   0   0 29377.1 1229.20 103
   1   0   0 30840.2 1228.03  95
  -1   0   0 31717.1 1222.12  89
  -1   0   0 33687.2 1234.98 105
   1   0   0 28865.2 1222.38  29
   1   0   0 29880.4 1224.56 108
   1   0   0 31659.1 1223.94  15
   1   0   0 31612.7 1229.12  97
  -1   0   0 32054.6 1231.94  98
  -1   0   0 31765.5 1231.80  96
  -1   0   0 30832.0 1227.39  91
  -1   0   0 32305.6 1217.58  17
   1   0   0 27511.9 1227.12  93
   1   0   0 32627.9 1231.03 106
   1   0   1 3647.06 188.153 104
  -1   0  -1 4028.16 173.936  13
  -1   0  -1 4114.41 202.345 105
   1   0   1 3684.03 188.264  95
   1   0   1 3128.78 191.790  92
   1   0   1 4116.32 191.976 102
  -1   0  -1 3634.38 198.034  96
   1   0   1 3948.30 190.971  99
  -1   0  -1 3839.29 188.579  94
   1   0   1 3949.01 190.351  97
   1   0   1 3779.43 198.445  90
   1   0   1 3632.95 188.087 108
  -1   0  -1 3867.97 201.156  98
  -1   0  -1 4034.79 201.608 100
  -1   0  -1 3859.44 199.843 101
  -1   0  -1 3728.37 193.301 107
  -1   0  -1 3825.71 188.702  91
   1   0   1 3912.88 176.685  24
   1   0   2 104441. 3956.99  95
  -1   0  -2 101455. 3950.68  93
  -1   0  -2 106099. 3953.79  91
   1   0   2 91570.8 3968.64  90
   1   0   2 94328.4 3937.31  35
  -1   0  -2 100124. 3971.09 105
  -1   0  -2 98183.9 3969.91 100
  -1   0  -2 97595.8 3938.61  26
   1   0   2 103699. 3957.26 104
   1   0   2 108034. 3959.28 102
  -1   0  -2 104892. 3971.94  38
   1   0   2 95158.0 3949.93 111
  -1   0  -2 102147. 3968.41 107
  -1   0  -2 103792. 3951.60  94
  -1   0  -2 90177.4 3967.70  96
  -1   0  -2 96696.4 3948.86 109
  -1   0  -2 102020. 3973.35 101
   1   0   2 99659.9 3929.32  24
   1   0   2 104747. 3955.91  97
  -1   0  -2 98175.6 3977.93  98
   1   0   2 102105. 3956.47  99
   1   0   2 99610.4 3954.36 108
   1   0   3 3234.77 202.352 102
  -1   0  -3 2741.02 191.290 109
  -1   0  -3 2899.10 215.290  98
   1   0   3 3294.28 198.824 114
   1   0   3 3401.65 207.059  40
  -1   0  -3 3744.03 188.685  26
  -1   0  -3 3058.56 214.324 105
  -1   0  -3 3197.94 212.424  44
   1   0   3 2678.45 193.944 118
  -1   0  -3 2576.59 201.220 101
  -1   0  -3 2807.57 211.823  96
   1   0   3 3011.22 187.147  35
   1   0   3 2879.61 179.504  22
   1   0   3 2767.22 173.985  39
   1   0   3 2976.92 197.965  97
   1   0   3 3201.01 197.721 111
  -1   0  -3 2961.42 191.123  94
  -1   0  -3 2805.57 188.981  93
   1   0   3 2615.51 211.041  90
  -1   0  -3 3159.85 209.964 107
   1   0   3 2922.35 198.037  99
  -1   0  -3 3282.14 189.868  37
  -1   0  -3 3291.91 214.383  38
   1   0   3 3262.23 204.723  95
   1   0   3 3006.13 192.092  42
  -1   0  -3 2991.94 191.655  91
   1   0   3 2856.94 192.863 108
   1   0   3 2859.97 198.372 104
  -1   0  -3 3060.80 217.229 100
  -1   0  -4 49050.2 2124.50 107
   1   0   4 48881.3 2112.23 104
  -1   0  -4 54190.6 2106.20  93
  -1   0  -4 46694.6 2138.31  98
  -1   0  -4 54989.6 2107.44  94
   1   0   4 52263.7 2122.30 118
   1   0   4 50659.8 2107.30 111
   1   0   4 53350.7 2113.71 108
   1   0   4 50147.9 2116.58  48
   1   0   4 56393.7 2114.92 114
   1   0   4 55167.3 2127.85  40
   1   0   4 52098.6 2115.72  97
  -1   0  -4 54616.8 2111.09  41
  -1   0  -4 53248.6 2104.56  92
  -1   0  -4 49358.5 2110.28 109
  -1   0  -4 55192.8 2138.25  38
  -1   0  -4 41482.3 2118.29  96
  -1   0  -4 47758.9 2137.27 100
  -1   0  -4 47782.1 2132.81 101
  -1   0  -4 48168.6 2124.64  44
   1   0   4 47615.5 2094.68  35
  -1   0  -4 49964.5 2141.09 105
  -1   0  -4 55128.2 2106.30  91
   1   0   4 51172.6 2115.28  95
   1   0   4 50074.7 2114.52  99
   1   0   4 53391.0 2118.67 102
  -1   0  -4 53762.1 2127.96  46
   1   0   4 45448.1 2093.27  42
   1   0   5 93211.1 3839.35 108
   1   0   5 101595. 3868.22 118
  -1   0  -5 101453. 3841.58  92
   1   0   5 90649.6 3834.53  42
   1   0   5 99750.0 3849.43 111
  -1   0  -5 90976.4 3846.57 109
   1   0   5 88289.1 3821.56 114
  -1   0  -5 93025.0 3884.93 105
  -1   0  -5 97215.9 3863.17  38
  -1   0  -5 90468.1 3867.01  44
  -1   0  -5 80067.3 3859.21  96
   1   0   5 92824.1 3854.32  48
  -1   0  -5 102431. 3842.77  94
  -1   0  -5 93286.6 3860.62 107
  -1   0  -5 95769.1 3859.58  52
   1   0   5 94300.4 3852.74 104
  -1   0  -5 100966. 3841.03  93
   1   0   5 87482.8 3823.63  35
  -1   0  -5 89612.7 3874.99 101
  -1   0  -5 91274.7 3884.80 100
   1   0   5 99569.4 3860.51 102
  -1   0  -5 102250. 3845.15  91
   1   0   5 94221.4 3850.88  99
  -1   0  -5 88861.2 3885.74  98
   1   0   5 91598.1 3857.01  49
   1   0   5 95769.8 3851.50  97
   1   0   5 95997.1 3854.27  95
  -1   0  -5 98061.2 3858.20  46
   1   0   5 108141. 3878.58  40
  -1   0  -6 481.450 125.514  44
  -1   0  -6 526.491 128.515  96
  -1   0  -6 658.513 114.400  93
   1   0   6 511.857 118.610  49
  -1   0  -6 402.255 120.238 100
   1   0   6 480.956 109.429  97
   1   0   6 537.438 113.555 108
   1   0   6 423.190 100.512 111
  -1   0  -6 459.316 97.1614  91
   1   0   6 487.586 111.925 118
  -1   0  -6 538.270 105.878  94
   1   0   6 421.847 104.425  35
  -1   0  -6 496.478 118.641 107
  -1   0  -6 487.581 121.964 105
   1   0   6 431.227 104.578 104
  -1   0  -6 358.515 103.823  38
  -1   0  -6 334.704 105.681  52
  -1   0  -6 406.496 108.261 109
   1   0   6 339.835 102.727 102
   1   0   6 714.337 122.954  42
   1   0   6 533.346 111.187  99
  -1   0  -6 493.136 109.055  46
  -1   0  -6 509.416 125.840 101
   1   0   6 533.997 127.596  48
   1   0   6 349.107 101.632  40
   1   0   6 469.886 104.495  95
  -1   0  -6 622.207 107.947  92
  -1   0  -6 339.549 110.072  98
  -1   0  -7 969.934 177.831  44
   1   0   7 820.355 153.445 124
  -1   0  -7 1051.55 181.303 101
  -1   0  -7 1206.07 175.506  52
   1   0   7 1002.48 168.167 125
   1   0   7 908.725 156.459  42
   1   0   7 718.020 146.811  69
  -1   0  -7 1013.03 176.964 150
   1   0   7 978.705 161.219  49
  -1   0  -7 1066.88 171.820 109
   1   0   7 722.596 141.240 104
   1   0   7 1054.20 169.287  59
  -1   0  -7 738.677 152.193 153
  -1   0  -7 898.352 170.309 100
   1   0   7 1083.85 163.894 111
   1   0   7 2267.72 239.998 118
  -1   0  -7 772.151 156.212 152
  -1   0  -7 856.087 167.683 128
  -1   0  -7 879.753 166.150 130
   1   0   7 761.088 158.544 146
   1   0   7 1357.37 197.178 134
  -1   0  -7 1191.34 190.944 105
   1   0   7 1316.48 195.256  65
   1   0   7 774.018 157.863 147
   1   0   7 918.150 149.813 108
  -1   0  -7 920.273 146.959  91
  -1   0  -7 947.205 169.628  83
  -1   0  -7 1171.37 161.007  93
  -1   0  -7 730.915 156.146 129
   1   0   7 989.919 167.185  99
  -1   0  -7 789.582 165.914 149
   1   0   7 1077.41 167.435  81
  -1   0  -7 989.078 179.470  98
  -1   0  -7 1269.84 181.742  71
   1   0   7 980.068 162.282  97
  -1   0  -7 1015.54 155.018  92
  -1   0  -7 1052.27 177.958  67
  -1   0  -7 845.673 151.452  38
   1   0   7 973.357 168.157 126
  -1   0  -7 778.136 148.628 107
   1   0   7 734.596 145.297  95
  -1   0  -7 693.416 158.318 131
  -1   0  -7 936.308 163.554 138
   1   0   7 778.930 148.771  48
  -1   0  -7 806.584 168.670  96
   1   0   7 954.794 158.223 102
  -1   0  -7 1429.31 174.970  94
  -1   0  -7 962.774 167.542 120
   1   0   7 956.330 166.784 135
   1   0   7 898.408 164.069 136
  -1   0  -7 620.003 146.336  72
   1   0   7 840.915 151.882  40
   1   0   8 1956.20 248.871  95
   1   0   8 1993.12 254.902 135
  -1   0  -8 1905.67 250.982  83
  -1   0  -8 2532.07 277.162 107
   1   0   8 2177.66 258.865 124
   1   0   8 2306.31 262.166  40
   1   0   8 1915.40 248.076  59
   1   0   8 1973.38 251.203 126
   1   0   8 2178.41 256.148 102
  -1   0  -8 1771.83 249.889 153
  -1   0  -8 2304.71 248.169  94
  -1   0  -8 2378.89 253.093  93
   1   0   8 2511.10 279.102 118
   1   0   8 2210.57 269.081 134
   1   0   8 2301.20 260.444  97
  -1   0  -8 1882.36 244.896  52
   1   0   8 1887.45 243.432 104
  -1   0  -8 2389.29 271.486 109
   1   0   8 2341.77 267.523  49
  -1   0  -8 1895.19 259.311  72
   1   0   8 2007.35 251.918  99
  -1   0  -8 2256.89 269.571 138
  -1   0  -8 1685.32 267.605  96
  -1   0  -8 1694.80 256.780 130
   1   0   8 2025.83 255.685  65
  -1   0  -8 2403.47 251.256  92
  -1   0  -8 2195.19 282.875 101
  -1   0  -8 2111.58 275.382 100
   1   0   8 2288.78 268.656 147
  -1   0  -8 2018.25 266.390 129
  -1   0  -8 1959.69 263.865  44
  -1   0  -8 1986.82 279.569  98
  -1   0  -8 1702.26 251.928 150
   1   0   8 2320.97 264.325  48
  -1   0  -8 1472.18 235.753 131
   1   0   8 1882.84 243.951  69
   1   0   8 1847.57 241.120  42
   1   0   8 1847.90 251.430 146
   1   0   8 2319.64 271.654 125
  -1   0  -8 2424.19 275.514  71
  -1   0  -8 1697.53 245.851  67
  -1   0  -8 1983.37 255.616 152
  -1   0  -8 1887.97 258.640 128
  -1   0  -8 2403.87 290.852 105
  -1   0  -8 2085.73 237.795  91
  -1   0  -8 1820.78 253.057 149
   1   0   8 2295.44 268.049 136
   1   0   9 26763.9 1328.98 147
  -1   0  -9 22767.8 1323.80 131
  -1   0  -9 23093.5 1322.36 129
  -1   0  -9 25929.4 1327.65  83
   1   0   9 28732.4 1352.62 135
   1   0   9 22695.6 1279.22 104
   1   0   9 26200.5 1342.00 146
  -1   0  -9 25324.6 1346.83  72
  -1   0  -9 27255.9 1346.76 138
   1   0   9 28193.7 1346.81  49
   1   0   9 25415.0 1309.49 126
  -1   0  -9 25497.6 1349.05  44
   1   0   9 23504.1 1290.50  95
  -1   0  -9 22431.7 1293.93 152
  -1   0  -9 25491.9 1367.15 105
   1   0   9 29458.5 1365.39  65
  -1   0  -9 23509.1 1354.86  96
   1   0   9 24721.8 1301.69  69
  -1   0  -9 24993.3 1346.04 150
   1   0   9 23098.8 1286.46 118
  -1   0  -9 26795.9 1387.63 101
  -1   0  -9 27003.1 1324.38 107
  -1   0  -9 24249.5 1325.37 128
  -1   0  -9 25599.3 1369.19 100
  -1   0  -9 28581.4 1311.31  93
   1   0   9 26106.1 1330.34 134
  -1   0  -9 28390.4 1312.26  94
  -1   0  -9 24667.0 1309.37  71
   1   0   9 24880.2 1313.17  59
  -1   0  -9 23044.3 1315.36 153
   1   0   9 23766.6 1295.16  48
   1   0   9 25218.8 1321.10 125
  -1   0  -9 28865.4 1314.52  91
   1   0   9 25181.5 1305.32  97
  -1   0  -9 24666.0 1340.34 130
   1   0   9 25291.7 1305.20  99
   1   0   9 27316.2 1335.00 124
  -1   0  -9 28758.1 1312.67  92
  -1   0  -9 28089.6 1307.96  90
   1   0   9 26121.2 1312.09 102
  -1   0  -9 24480.9 1370.89  98
   1   0   9 28072.2 1347.45 136
  -1   0  -9 24593.2 1322.77  67
  -1   0  -9 25403.2 1349.96 149
  -1   0 -10 12741.9 822.529 130
  -1   0 -10 12064.0 778.464  83
  -1   0 -10 12302.9 787.293 138
   1   0  10 13362.2 794.325  49
  -1   0 -10 12027.2 786.687 152
   1   0  10 12944.2 793.849 136
  -1   0 -10 11525.0 754.373  71
  -1   0 -10 11383.7 769.567 148
   1   0  10 13129.9 795.308 134
   1   0  10 12162.0 775.250  59
   1   0  10 13398.4 813.120 146
  -1   0 -10 11792.0 798.718 129
   1   0  10 13352.9 818.535 123
   1   0  10 11377.6 759.634 147
   1   0  10 11522.9 762.197  48
  -1   0 -10 12370.1 804.826  44
  -1   0 -10 11724.6 791.445  72
  -1   0 -10 12229.4 803.752 153
   1   0  10 11708.9 761.262  69
  -1   0 -10 11481.3 783.998 128
   1   0  10 13059.6 810.378 133
   1   0  10 12660.0 780.873 126
   1   0  10 11428.0 767.173 125
  -1   0 -10 10281.2 750.867 127
   1   0  10 12887.0 783.429 135
   1   0  10 12793.2 784.521 124
   1   0  10 11276.7 753.465  65
  -1   0 -10 11376.3 788.758 149
  -1   0 -10 11873.1 804.294 131
  -1   0 -10 12789.6 817.643 150
  -1   0 -10 13127.3 809.698  67
   1   0  11 11302.1 704.122 147
   1   0  11 10097.9 680.767 136
   1   0  11 11084.1 702.722  69
  -1   0 -11 11100.4 743.176 131
  -1   0 -11 11378.4 751.538 130
   1   0  11 10710.7 708.793 146
   1   0  11 10111.7 677.320  65
  -1   0 -11 10639.5 702.294  83
  -1   0 -11 11182.0 720.825 148
   1   0  11 11438.6 708.047 124
  -1   0 -11 10283.9 718.058 128
   1   0  11 11174.9 720.411 133
  -1   0 -11 11350.1 745.808 153
  -1   0 -11 11292.6 748.723 150
   1   0  11 10612.7 695.617 135
  -1   0 -11 10382.5 722.173  44
   1   0  11 11688.1 715.171 125
   1   0  11 10756.6 693.074 126
  -1   0 -11 10734.6 736.245 149
  -1   0 -11 10237.2 704.853 152
   1   0  11 10062.2 687.900  59
  -1   0 -11 9439.58 686.536 127
  -1   0 -11 11223.0 724.517  67
  -1   0 -11 11396.4 752.534 129
  -1   0 -11 10075.1 699.475 138
   1   0  11 9717.60 678.340  49
   1   0  11 11634.8 725.523 123
   1   0  11 8450.03 649.717  48
   1   0  11 11857.6 722.977 134
  -1   0 -12 2822.87 320.281 129
   1   0  12 3275.39 309.190 136
  -1   0 -12 3073.98 330.452 150
   1   0  12 3046.11 301.076 126
   1   0  12 2838.13 294.993 124
   1   0  12 3049.57 302.872  69
   1   0  12 3733.79 335.843 146
   1   0  12 3720.95 333.033 133
  -1   0 -12 2923.03 326.383 131
   1   0  12 2939.20 304.299  48
  -1   0 -12 3421.70 350.207 130
   1   0  12 2811.57 300.540 123
  -1   0 -12 2704.11 304.046  67
   1   0  12 2855.46 292.125 147
  -1   0 -12 2949.32 326.290 149
  -1   0 -12 2633.52 306.066 127
   1   0  12 3251.96 309.790 135
   1   0  12 2799.00 298.591  59
  -1   0 -12 2781.08 304.228 148
   1   0  12 2861.38 296.260 125
   1   0  12 2878.31 298.508  49
  -1   0 -12 3696.55 355.505 153
  -1   0 -12 3506.72 329.183  83
   1   0  12 2984.65 298.364 134
  -1   0 -12 2859.65 305.641 138
  -1   0 -12 2914.41 319.532 128
  -1   0 -12 2878.49 314.624 152
  -1   0 -13 355.352 101.722 138
   1   0  13 336.484 92.5577 135
  -1   0 -13 444.535 112.421 148
   1   0  13 450.456 108.790 123
  -1   0 -13 382.229 107.875 129
  -1   0 -13 383.526 112.940 150
   1   0  13 275.867 90.5865  59
   1   0  13 320.709 88.3781 124
  -1   0 -13 516.347 120.492 128
   1   0  13 435.655 106.361 125
   1   0  13 427.461 104.530 134
  -1   0 -13 410.285 110.797 153
  -1   0 -13 496.864 117.287 127
   1   0  13 517.043 109.911  69
  -1   0 -13 422.881 112.563 130
   1   0  13 474.384 103.489 136
  -1   0 -13 404.879 109.283 152
  -1   0 -13 498.160 111.528  67
  -1   0 -13 459.725 113.220  83
   1   0  13 438.349 108.261 133
   1   0  13 503.267 111.899 146
  -1  -1  14 872.839 130.363  59
  -1  -1  14 714.762 116.439 125
   1   1 -14 881.988 145.204 149
   1   1 -14 951.126 142.571 148
  -1  -1  14 848.820 124.613 124
   1   1 -14 994.526 150.983 129
   1   1 -14 901.559 146.788 130
   1   1 -14 1049.67 146.592  71
  -1  -1  14 738.326 120.690 123
   1   1 -14 902.119 140.072 152
  -1  -1  14 814.667 120.298 136
   1   1 -14 735.540 134.821 131
   1   1 -14 696.591 125.076 127
  -1  -1  14 841.955 121.478 135
  -1  -1  14 793.465 121.610 134
  -1  -1  14 815.084 125.775 146
  -1  -1  14 681.255 111.135 126
   1   1 -14 933.786 146.069 153
  -1  -1  14 670.532 115.301  69
   1   1 -14 879.539 135.399 143
   1   1 -14 843.033 136.481 128
   1   1 -14 816.270 142.563 150
  -1  -1  14 863.394 125.326 133
   1   1 -13 3849.91 368.584 128
   1   1 -13 4187.76 376.495 152
   1   1 -13 4295.46 375.487 148
  -1  -1  13 4089.07 354.635 133
   1   1 -13 4748.07 406.664 129
  -1  -1  13 4538.55 355.400 126
   1   1 -13 4562.43 398.569 149
  -1  -1  13 4562.13 367.574 123
  -1  -1  13 4627.46 363.113 134
   1   1 -13 4713.02 403.202 153
  -1  -1  13 4728.59 368.999  69
  -1  -1  13 4601.95 373.041  59
   1   1 -13 4882.85 407.468 150
  -1  -1  13 4443.47 356.915 135
  -1  -1  13 4604.30 361.411 136
   1   1 -13 4776.53 408.118 130
  -1  -1  13 4096.80 355.483 146
  -1  -1  13 4242.64 349.380 124
   1   1 -13 5017.59 392.399 143
   1   1 -13 4239.77 378.031 127
  -1  -1  13 4855.87 370.109 125
   1   1 -13 4529.87 398.867 131
   1   1 -13 4557.80 382.848  71
   1   1 -13 4958.64 384.943 138
   1   1 -13 4285.04 378.959  52
  -1  -1  12 308.584 120.179  49
  -1  -1  12 90.2444 99.4958 134
   1   1 -12 125.210 100.218  71
   1   1 -12 136.323 109.098 129
   1   1 -12 241.184 128.140 153
  -1  -1  12 155.099 97.7169 135
  -1  -1  12 162.668 99.4224  59
   1   1 -12 23.5324 100.678 138
  -1  -1  12 67.6357 90.2452  69
   1   1 -12 74.3396 87.9279  44
   1   1 -12 148.785 127.157 143
   1   1 -12 27.1725 104.781 149
  -1  -1  12 67.0016 86.1565 125
   1   1 -12 103.059 106.718  52
  -1  -1  12 132.805 91.7062 136
  -1  -1  12 66.0677 88.1578 124
  -1  -1  12 158.001 93.5147  48
   1   1 -12 164.201 113.344 130
   1   1 -12 53.1402 94.2661  72
   1   1 -12 101.067 108.086 152
   1   1 -12 189.634 126.260 150
   1   1 -12 78.3253 92.6314 128
  -1  -1  12 21.6726 76.9298 126
   1   1 -12 273.791 137.298 131
  -1  -1  12 118.160 101.104 146
  -1  -1  11 3163.07 340.795 124
   1   1 -11 3250.86 344.807  67
   1   1 -11 2847.53 349.655  72
  -1  -1  11 3054.46 334.052 136
  -1  -1  11 3327.88 342.848  48
   1   1 -11 3102.66 361.599 150
  -1  -1  11 3424.82 347.470 135
   1   1 -11 3124.12 350.308  44
  -1  -1  11 2453.12 300.817  42
   1   1 -11 2931.51 347.028 109
   1   1 -11 3210.30 365.032 131
   1   1 -11 2963.44 342.366 143
   1   1 -11 3136.12 349.457  71
   1   1 -11 3071.75 347.229 152
   1   1 -11 2756.25 338.408 128
  -1  -1  11 3036.41 327.753 125
   1   1 -11 3226.17 366.328 129
  -1  -1  11 2825.75 330.979 146
  -1  -1  11 2806.88 322.634  69
  -1  -1  11 2887.50 328.519  59
  -1  -1  11 3094.33 328.982  49
   1   1 -11 2742.97 339.458 153
   1   1 -11 3013.08 355.976 149
  -1  -1  11 2796.51 322.235 134
   1   1 -11 3366.09 362.149  52
   1   1 -11 2800.99 326.967 138
  -1  -1  11 3636.75 355.699 126
   1   1 -11 2694.29 348.349 130
   1   1 -10 3513.35 376.835  44
  -1  -1  10 4922.75 416.571 142
  -1  -1  10 4145.42 388.382 124
  -1  -1  10 3975.82 378.842  35
  -1  -1  10 4622.44 409.682 135
   1   1 -10 3927.60 397.579 152
  -1  -1  10 4399.13 391.070 147
   1   1 -10 5031.69 421.679  92
   1   1 -10 4506.07 436.303 131
   1   1 -10 4136.90 415.269 153
  -1  -1  10 4227.06 396.617  59
  -1  -1  10 4757.35 428.555 146
   1   1 -10 4289.31 414.949  71
   1   1 -10 4297.15 440.990 101
   1   1 -10 5219.61 424.109  91
  -1  -1  10 4467.69 402.427  48
  -1  -1  10 5166.56 421.562  49
  -1  -1  10 4623.67 401.589  42
  -1  -1  10 3761.45 371.808  97
   1   1 -10 3914.81 440.986  96
   1   1 -10 3751.93 399.845  72
   1   1 -10 4374.91 429.551 129
   1   1 -10 3862.00 410.630 149
   1   1 -10 4751.97 411.866  93
  -1  -1  10 4708.25 409.786 136
  -1  -1  10 3905.79 381.525 102
   1   1 -10 3390.63 382.721 128
  -1  -1  10 4422.44 397.026  99
   1   1 -10 4442.73 451.643 105
   1   1 -10 4411.26 408.001 138
  -1  -1  10 4544.22 402.224 104
  -1  -1  10 5061.53 419.902 126
   1   1 -10 3681.45 396.319 132
   1   1 -10 4906.33 471.438 100
   1   1 -10 3779.91 434.725  98
   1   1 -10 4059.45 415.154 150
   1   1 -10 4752.46 414.575  67
  -1  -1  10 4492.82 409.314 125
   1   1 -10 4679.01 428.598  52
   1   1 -10 5137.70 443.857 109
  -1  -1  10 4152.88 396.352 134
  -1  -1  10 4164.96 390.533  69
   1   1 -10 4548.88 434.419 130
  -1  -1  10 3812.76 375.642  95
   1   1 -10 4169.02 412.029 143
   1   1 -10 4112.28 408.296 122
   1   1 -10 5318.97 431.072  94
   1   1 -10 5159.30 420.824  90
  -1  -1   9 5127.05 420.990  35
   1   1  -9 4230.52 422.287 132
  -1  -1   9 6179.38 450.489  42
  -1  -1   9 5788.34 460.232 146
   1   1  -9 5900.42 465.387  37
  -1  -1   9 6517.35 464.007 124
   1   1  -9 7611.97 493.846  92
   1   1  -9 5339.26 456.839 128
   1   1  -9 5916.96 481.883 130
  -1  -1   9 5017.36 422.414  95
   1   1  -9 5606.27 481.930 101
   1   1  -9 8132.96 501.834  90
  -1  -1   9 6676.25 481.042  59
   1   1  -9 5515.43 481.616 105
  -1  -1   9 5628.87 444.539 136
   1   1  -9 5731.37 453.917 138
  -1  -1   9 5922.27 442.885  97
  -1  -1   9 5796.56 450.552 142
  -1  -1   9 4671.67 413.198 104
  -1  -1   9 5789.23 452.716 134
   1   1  -9 5852.49 471.163 109
   1   1  -9 5958.14 468.358  71
   1   1  -9 5238.72 458.642 150
   1   1  -9 5404.20 456.767  52
   1   1  -9 5876.11 496.463 100
   1   1  -9 4914.99 448.335 149
   1   1  -9 7020.27 476.573  93
  -1  -1   9 6295.03 453.522 102
  -1  -1   9 5240.39 437.442 147
   1   1  -9 6653.95 464.740  94
  -1  -1   9 6019.00 454.619  48
   1   1  -9 5155.42 481.358  98
   1   1  -9 6167.66 471.373  44
   1   1  -9 4442.80 450.390  96
   1   1  -9 6509.38 470.621  67
   1   1  -9 5417.23 454.777 143
   1   1  -9 5367.59 447.841 152
  -1  -1   9 5966.36 451.662  69
  -1  -1   9 5307.52 429.526  99
   1   1  -9 5707.98 472.958  72
   1   1  -9 7233.35 476.442  91
   1   1  -9 5220.88 455.652 153
  -1  -1   9 5671.96 447.204 125
   1   1  -9 5472.60 467.701 131
  -1  -1   9 5369.79 432.748  49
   1   1  -9 4740.03 442.231 129
   1   1  -9 4880.24 435.881 122
  -1  -1   9 5147.18 431.464 126
  -1  -1   9 5720.01 444.845 135
   1   1  -8 9708.33 636.885 122
  -1  -1   8 10843.8 633.440  95
  -1  -1   8 11185.4 648.822 136
   1   1  -8 10605.2 700.619  98
   1   1  -8 10114.9 651.061 153
   1   1  -8 10286.3 649.239  37
   1   1  -8 11031.3 664.726 109
   1   1  -8 13021.2 663.825  90
  -1  -1   8 11011.3 649.782 135
  -1  -1   8 10457.5 624.907  97
   1   1  -8 10514.7 656.359  52
  -1  -1   8 11016.6 647.853 125
   1   1  -8 10270.8 665.439 106
   1   1  -8 9626.07 647.904  72
   1   1  -8 9383.83 641.906 129
   1   1  -8 9758.66 644.417 112
  -1  -1   8 11035.8 651.596  59
  -1  -1   8 11374.9 642.757  49
   1   1  -8 12556.1 657.739  92
   1   1  -8 10599.3 693.142 100
   1   1  -8 9716.19 647.548 131
   1   1  -8 10869.1 683.309 105
  -1  -1   8 10713.2 633.401 104
  -1  -1   8 10809.1 640.049 103
  -1  -1   8 10603.2 625.230  42
   1   1  -8 9813.53 659.379 101
  -1  -1   8 10332.1 630.355 126
   1   1  -8 12062.9 648.344  94
  -1  -1   8 9879.85 618.328  99
   1   1  -8 12989.4 666.301  93
   1   1  -8 11226.9 650.915  67
   1   1  -8 7893.34 603.832 128
   1   1  -8 12368.1 681.021  44
  -1  -1   8 10405.0 645.096 146
   1   1  -8 10231.4 648.180 143
   1   1  -8 9479.36 642.454 149
   1   1  -8 10289.1 648.030  71
  -1  -1   8 11831.6 659.102 134
   1   1  -8 8763.33 618.618 152
   1   1  -8 8792.45 628.707 132
   1   1  -8 10034.8 655.763 150
  -1  -1   8 11085.6 643.542  69
  -1  -1   8 11205.6 646.301 142
   1   1  -8 9175.19 636.934 130
   1   1  -8 11507.8 657.646 138
  -1  -1   8 10422.5 643.266 147
  -1  -1   8 11377.2 649.408  48
   1   1  -8 11526.8 639.570  91
  -1  -1   8 11327.0 647.623 124
  -1  -1   8 10294.0 622.174  35
   1   1  -7 34095.1 1891.24 112
  -1  -1   7 41048.6 1870.80  35
   1   1  -7 43229.3 1932.31 101
   1   1  -7 40306.2 1930.57 100
   1   1  -7 42785.6 1925.52 106
  -1  -1   7 44460.3 1880.31  97
   1   1  -7 45571.8 1924.51 109
  -1  -1   7 42592.1 1879.42 104
  -1  -1   7 41428.7 1872.93  99
   1   1  -7 41399.9 1908.08  52
   1   1  -7 48207.1 1905.82  93
   1   1  -7 49265.5 1910.21  92
   1   1  -7 40841.3 1925.64 105
   1   1  -7 46845.0 1895.19  91
   1   1  -7 41653.1 1898.78  44
  -1  -1   7 39310.0 1865.38 118
   1   1  -7 50828.8 1915.04  90
  -1  -1   7 43003.0 1888.92  48
  -1  -1   7 42130.7 1885.85 103
  -1  -1   7 42476.1 1875.71  95
   1   1  -7 41164.1 1900.75  37
   1   1  -7 39603.6 1939.59  98
  -1  -1   7 41611.5 1871.87  42
   1   1  -7 48833.1 1907.76  94
  -1  -1   7 45434.2 1896.39  49
  -1  -1   6 1615.67 172.743  99
   1   1  -6 1787.36 179.071  90
  -1  -1   6 1403.78 160.488 111
  -1  -1   6 1808.96 183.136 104
   1   1  -6 1657.88 192.843 101
  -1  -1   6 1714.30 176.026  95
  -1  -1   6 1444.73 169.065  49
   1   1  -6 1625.76 185.072  44
   1   1  -6 1829.30 180.797  91
   1   1  -6 1800.92 196.472 109
   1   1  -6 1560.03 183.437  52
   1   1  -6 1906.30 205.060 106
  -1  -1   6 1688.72 178.452 103
   1   1  -6 1421.01 179.000  37
   1   1  -6 1419.57 187.939 105
  -1  -1   6 1783.31 174.576  97
  -1  -1   6 1590.57 173.758  48
  -1  -1   6 2313.66 196.544  42
   1   1  -6 1438.08 190.781 100
   1   1  -6 2056.50 188.850  93
  -1  -1   6 1847.33 178.616 118
   1   1  -6 1528.69 196.404  98
   1   1  -6 1647.87 184.773 112
  -1  -1   6 1692.50 167.358 113
   1   1  -6 1931.45 185.811  92
  -1  -1   6 1807.67 178.936  35
   1   1  -6 1772.64 181.634  94
  -1  -1   5 3119.97 212.197  43
   1   1  -5 3149.99 241.672  52
   1   1  -5 3147.91 222.884  93
  -1  -1   5 3322.77 218.821  40
  -1  -1   5 3392.70 211.830 108
  -1  -1   5 3039.36 217.278  97
  -1  -1   5 3046.19 222.950  49
   1   1  -5 2565.65 213.227  36
  -1  -1   5 2686.45 207.795 118
  -1  -1   5 2716.04 214.706  48
  -1  -1   5 2451.61 203.498  35
   1   1  -5 2351.75 229.037  98
  -1  -1   5 3131.86 210.743 115
   1   1  -5 3169.87 253.554 100
   1   1  -5 2360.44 217.499  37
   1   1  -5 2715.70 228.168 106
   1   1  -5 3085.46 238.632 109
  -1  -1   5 2947.51 209.024 113
   1   1  -5 2978.73 230.341  44
   1   1  -5 2804.81 223.325 112
  -1  -1   5 2864.95 217.941 103
   1   1  -5 3104.95 227.956  45
   1   1  -5 2786.53 234.221 101
   1   1  -5 3167.05 222.785  94
  -1  -1   5 2832.25 210.660  95
   1   1  -5 3088.82 219.873  92
  -1  -1   5 2801.82 212.817 104
  -1  -1   5 3134.43 221.527  42
   1   1  -5 3387.20 227.172  90
   1   1  -5 3071.05 219.347  91
  -1  -1   5 2964.18 207.419 111
  -1  -1   5 3039.49 216.657  99
   1   1  -5 2800.46 240.304 105
  -1  -1   4 66213.2 2693.27 104
   1   1  -4 69912.1 2699.36  91
  -1  -1   4 63999.4 2693.32  35
   1   1  -4 69090.9 2686.78 107
   1   1  -4 70647.1 2717.78 112
  -1  -1   4 65854.0 2696.47  42
   1   1  -4 68277.3 2722.76 109
  -1  -1   4 66806.7 2691.84  95
   1   1  -4 62943.2 2712.32 106
  -1  -1   4 66500.0 2691.26  97
  -1  -1   4 65320.0 2685.34  43
   1   1  -4 64758.7 2715.22  37
   1   1  -4 66288.4 2708.64  45
  -1  -1   4 65102.3 2691.18  99
   1   1  -4 76243.3 2710.57  93
   1   1  -4 76130.7 2709.81  92
  -1  -1   4 68379.9 2693.32  40
   1   1  -4 75229.5 2708.69  90
   1   1  -4 54212.1 2714.77  98
   1   1  -4 67285.2 2708.35  44
   1   1  -4 63509.5 2718.81 101
  -1  -1   4 67158.9 2677.65 108
  -1  -1   4 65933.3 2695.03 103
  -1  -1   4 62831.2 2682.99 113
   1   1  -4 60387.8 2726.43 100
  -1  -1   4 67436.3 2681.12 110
  -1  -1   4 64645.0 2684.43 115
   1   1  -4 72760.7 2705.03  94
   1   1  -4 65278.5 2704.37  36
   1   1  -4 62581.0 2724.61 105
  -1  -1   4 68822.3 2685.57 111
   1   1  -3 51388.4 2343.07 102
   1   1  -3 53341.5 2350.14 101
  -1  -1   3 58689.2 2336.05  96
   1   1  -3 57487.4 2351.43  36
   1   1  -3 64549.9 2345.64  90
  -1  -1   3 60687.8 2329.53 110
  -1  -1   3 59051.7 2337.15 103
   1   1  -3 41479.7 2297.12   1
  -1  -1   3 59556.8 2336.50 104
   1   1  -3 58682.3 2356.78 109
   1   1  -3 59946.2 2356.53 112
  -1  -1   3 59283.1 2318.26  16
   1   1  -3 61860.7 2341.88  94
   1   1  -3 54646.7 2348.46 106
   1   1  -3 60457.0 2307.68  20
  -1  -1   3 59097.6 2341.34  42
  -1  -1   3 62166.4 2329.67 108
  -1  -1   3 66047.6 2318.10  14
   1   1  -3 54091.3 2359.43 105
  -1  -1   3 57447.2 2339.26  35
   1   1  -3 61353.6 2361.33  37
   1   1  -3 63878.7 2345.22  92
  -1  -1   3 61711.9 2323.05  22
  -1  -1   3 56979.3 2332.26 113
   1   1  -3 60272.5 2339.01  91
  -1  -1   3 59215.9 2334.37  95
  -1  -1   3 59751.7 2336.39  99
   1   1  -3 59218.9 2317.86   3
   1   1  -3 50570.9 2358.81 100
   1   1  -3 63566.7 2344.22  93
   1   1  -3 61139.1 2323.85 107
  -1  -1   3 58221.3 2326.42  27
   1   1  -2 20215.8 878.435 106
  -1  -1   2 22823.0 874.760 103
   1   1  -2 20638.3 882.929 101
   1   1  -2 22356.6 875.943  93
  -1  -1   2 20688.1 868.218  95
   1   1  -2 20522.1 888.197 105
   1   1  -2 20842.4 847.698 107
  -1  -1   2 21617.5 870.748 110
   1   1  -2 22934.2 885.673 109
   1   1  -2 23489.0 878.333  92
   1   1  -2 19977.4 877.123 102
   1   1  -2 20801.6 884.772 112
   1   1  -2 20482.3 886.668  36
   1   1  -2 22084.4 874.766  94
  -1  -1   2 21969.6 872.942 104
   1   1  -2 22102.2 873.607  91
  -1  -1   2 21074.3 870.177  99
  -1  -1   2 21461.8 875.656 113
  -1  -1   2 21985.8 880.147  35
   1   1  -2 19973.7 891.293 100
   1   1  -2 20719.2 865.960  20
   1   1  -2 24236.4 884.839   3
  -1  -1   2 22434.8 875.403  18
  -1  -1   2 22061.2 872.767  96
   1   1  -2 23649.7 878.535  90
   1   1  -1 48287.8 1862.71  13
   1   1  -1 44304.6 1850.40 106
   1   1  -1 46516.7 1851.49 102
  -1  -1   1 50579.8 1852.38  98
  -1  -1   1 44431.0 1845.92  99
  -1  -1   1 47576.8 1849.76 103
  -1  -1   1 46656.1 1848.69 104
   1   1  -1 47339.2 1861.62 105
   1   1  -1 46500.6 1844.45  21
   1   1  -1 46046.1 1855.05 101
   1   1  -1 43667.7 1847.76  93
  -1  -1   1 49311.6 1850.85  96
  -1  -1   1 46730.4 1856.59  17
   1   1  -1 42192.0 1845.75  94
   1   1  -1 47059.5 1850.66  90
   1   1  -1 45701.5 1849.77  92
  -1  -1   1 47652.0 1856.46 110
   1   1  -1 43677.4 1847.91  97
   1   1  -1 45492.1 1858.18  36
   1   1   0 387178. 14745.0 102
   1   1   0 397515. 14736.0   8
  -1  -1   0 402258. 14764.4  26
   1   1   0 360682. 14748.3  90
   1   1   0 382622. 14744.0  97
   1   1   0 397907. 14736.2  21
  -1  -1   0 368776. 14746.2 103
  -1  -1   0 406827. 14742.6 107
  -1  -1   0 403024. 14756.0  30
  -1  -1   0 392803. 14748.8  96
  -1  -1   0 373367. 14742.6  91
   1   1   0 375333. 14742.9  99
  -1  -1   0 400822. 14749.0  98
  -1  -1   0 408812. 14750.1 100
   1   1   0 334942. 14742.8  93
   1   1   0 386773. 14743.9  95
  -1  -1   0 415345. 14753.1 105
   1   1   0 403797. 14747.5 106
   1   1   0 350432. 14748.5  92
   1   1   0 391464. 14754.8  13
   1   1   0 359944. 14728.3  12
  -1  -1   0 392372. 14754.5  13
   1   1   1 539.190 52.8012  20
  -1  -1  -1 472.970 59.7232 103
  -1  -1  -1 557.430 64.6469 105
   1   1   1 533.558 64.1193  90
   1   1   1 520.509 55.8453 102
   1   1   1 558.048 55.7831  95
  -1  -1  -1 513.394 62.1656  98
   1   1   1 422.009 58.5705  92
   1   1   1 616.729 61.0556 106
  -1  -1  -1 469.257 53.0462  13
   1   1   1 500.279 54.1188  97
  -1  -1  -1 510.659 63.7105  26
   1   1   1 172.845 40.3487   1
  -1  -1  -1 644.658 60.8470  94
   1   1   1 489.710 53.9666  99
  -1  -1  -1 558.094 65.0155  96
   1   1   1 364.690 56.8337 108
  -1  -1  -1 512.716 62.4970 100
  -1  -1  -1 665.091 71.3894 107
   1   1   1 575.763 60.4326 111
   1   1   1 316.282 46.0787  11
   1   1   1 544.050 60.8109  24
  -1  -1  -1 583.550 59.7532  91
   1   1   2 119.345 41.9416 114
   1   1   2 61.5073 33.8613  95
  -1  -1  -2 44.0393 31.4783  91
   1   1   2 57.8689 37.3785  24
   1   1   2 56.0791 33.6806  97
  -1  -1  -2 40.2568 47.0856  96
   1   1   2 114.424 34.7063   3
   1   1   2 71.3539 38.5470 108
  -1  -1  -2 46.0877 42.8732 100
   1   1   2 26.6635 41.0000  90
   1   1   2 98.0938 42.7971  22
  -1  -1  -2 71.1350 39.7415  26
  -1  -1  -2 65.4875 48.5519 105
  -1  -1  -2 67.3144 37.2343 109
   1   1   2 61.8541 35.7889 102
  -1  -1  -2 60.8820 45.2167  98
   1   1   2 117.859 47.1942  40
  -1  -1  -2 79.2530 45.8101 101
  -1  -1  -2 14.6646 33.1361  94
   1   1   2 31.0065 33.6885 104
  -1  -1  -2 78.7125 38.7163  93
  -1  -1  -2 96.9401 50.2506  38
  -1  -1  -2 282.104 63.8479 107
   1   1   2 10.9381 34.1740 111
   1   1   2 92.6832 38.2075  99
   1   1   3 14394.1 671.820 114
  -1  -1  -3 13121.9 694.705  96
  -1  -1  -3 14031.2 699.802 107
  -1  -1  -3 15937.6 680.041  93
   1   1   3 14034.6 678.563  99
  -1  -1  -3 16159.5 681.162  91
  -1  -1  -3 14906.5 708.737  38
  -1  -1  -3 14183.1 692.794  44
  -1  -1  -3 13721.5 667.335  26
  -1  -1  -3 15273.4 708.402 105
   1   1   3 15946.4 686.374  97
  -1  -1  -3 15322.2 707.635 101
  -1  -1  -3 14608.6 703.676  46
   1   1   3 14123.1 676.499 111
   1   1   3 14950.6 682.535  95
  -1  -1  -3 14480.2 704.567  98
   1   1   3 14693.3 682.571 104
   1   1   3 16876.6 699.800  40
   1   1   3 13555.7 701.215  90
   1   1   3 16246.6 694.935 108
  -1  -1  -3 15568.1 678.505  94
   1   1   3 13232.7 672.073  42
   1   1   3 15081.5 677.377  24
   1   1   3 14677.3 681.794  22
   1   1   3 15787.6 686.528 102
   1   1   3 16926.9 703.560 118
  -1  -1  -3 15172.4 677.381 109
  -1  -1  -3 14910.6 705.022 100
   1   1   4 40902.7 1798.46  48
  -1  -1  -4 44999.7 1780.85  91
   1   1   4 38344.9 1772.66 108
  -1  -1  -4 44702.0 1821.69  44
   1   1   4 36808.5 1774.06  42
   1   1   4 42342.8 1790.78  95
   1   1   4 45162.1 1805.36  40
   1   1   4 40728.3 1783.20  22
   1   1   4 41861.8 1783.57 111
  -1  -1  -4 42294.3 1775.53  92
   1   1   4 43355.6 1795.10  99
   1   1   4 43891.3 1776.91 114
  -1  -1  -4 47302.7 1785.12  26
  -1  -1  -4 43239.4 1787.64 109
  -1  -1  -4 43155.0 1777.75  93
  -1  -1  -4 37832.1 1809.57  96
   1   1   4 44380.7 1797.00  97
   1   1   4 41023.6 1792.01 104
  -1  -1  -4 44204.6 1828.54 107
   1   1   4 42835.0 1799.86 118
  -1  -1  -4 40959.1 1819.70  98
  -1  -1  -4 41619.2 1818.11 105
   1   1   4 45386.1 1814.02  49
  -1  -1  -4 44394.9 1830.74  38
  -1  -1  -4 41677.4 1819.34 101
  -1  -1  -4 41700.4 1819.20 100
  -1  -1  -4 40970.9 1812.40  46
  -1  -1  -4 44248.5 1779.19  94
   1   1   4 43026.7 1792.42 102
   1   1   5 32759.3 1424.47  95
  -1  -1  -5 30920.8 1442.31  44
  -1  -1  -5 31958.7 1396.50  92
  -1  -1  -5 32168.1 1455.41 101
  -1  -1  -5 33447.5 1461.72 105
   1   1   5 31964.7 1409.87 108
  -1  -1  -5 33178.9 1399.73  91
   1   1   5 30122.1 1412.11  42
   1   1   5 32260.0 1424.28 104
   1   1   5 30872.5 1415.51  99
   1   1   5 32099.0 1418.39  97
  -1  -1  -5 29300.3 1442.50  98
  -1  -1  -5 34751.8 1463.69  38
  -1  -1  -5 33758.0 1435.45  41
  -1  -1  -5 33286.7 1452.49  46
   1   1   5 32218.1 1436.88  49
  -1  -1  -5 27467.9 1429.61  96
  -1  -1  -5 34191.5 1406.46  94
   1   1   5 30579.6 1403.55 111
   1   1   5 31333.3 1423.44 118
   1   1   5 33963.7 1431.56 102
  -1  -1  -5 32766.1 1453.50 107
  -1  -1  -5 30958.6 1445.62 100
   1   1   5 29605.1 1409.52  40
   1   1   5 31164.1 1432.08  48
  -1  -1  -5 34349.4 1405.61  93
   1   1   6 5928.43 403.293 108
  -1  -1  -6 6807.53 408.409  91
  -1  -1  -6 6249.66 439.680 107
   1   1   6 7395.04 449.031 118
   1   1   6 6103.52 419.606  40
  -1  -1  -6 6269.69 398.257  94
  -1  -1  -6 6024.22 435.489  44
   1   1   6 5181.94 396.989  95
   1   1   6 6593.80 428.503  97
  -1  -1  -6 7322.18 449.475 119
  -1  -1  -6 7258.50 456.639  46
  -1  -1  -6 5510.86 429.106 105
   1   1   6 5699.50 405.747  42
  -1  -1  -6 5727.58 425.811  38
  -1  -1  -6 5710.35 438.183 100
   1   1   6 5627.60 407.838  99
   1   1   6 6354.11 414.320 111
  -1  -1  -6 5654.38 437.492  98
  -1  -1  -6 5896.01 445.495  96
  -1  -1  -6 6568.04 406.712  92
  -1  -1  -6 6144.48 446.082 101
   1   1   6 6102.90 431.182  48
   1   1   6 5773.92 409.860 104
  -1  -1  -6 6529.29 404.432  93
   1   1   6 6228.60 419.293 102
   1   1   6 5984.20 425.982  49
  -1  -1  -7 1752.70 246.521 149
   1   1   7 2039.34 243.581  81
  -1  -1  -7 2550.80 277.709 107
  -1  -1  -7 2139.48 267.036 105
  -1  -1  -7 1942.29 248.206  38
   1   1   7 1956.74 250.276 136
  -1  -1  -7 2157.99 268.024 101
   1   1   7 2335.10 253.268  99
  -1  -1  -7 1601.20 232.667 128
  -1  -1  -7 1540.70 233.733 129
   1   1   7 1841.07 239.766  69
   1   1   7 2533.15 275.325 146
  -1  -1  -7 2329.29 236.294  93
  -1  -1  -7 1733.59 241.409  67
   1   1   7 2211.50 252.581  49
   1   1   7 2056.71 250.907 125
   1   1   7 2003.44 235.786 104
   1   1   7 2160.02 248.166  40
   1   1   7 2054.30 251.955 126
  -1  -1  -7 2092.69 266.955  98
  -1  -1  -7 2136.88 257.293  83
  -1  -1  -7 2219.73 269.469 100
   1   1   7 2013.75 236.352  97
   1   1   7 1728.29 236.234  59
   1   1   7 2312.90 263.462 135
   1   1   7 1817.17 239.109  48
  -1  -1  -7 2247.11 231.519  94
   1   1   7 2099.63 246.608  95
   1   1   7 2271.13 257.819 147
  -1  -1  -7 1640.15 241.074 130
  -1  -1  -7 2028.83 268.444  96
  -1  -1  -7 1940.06 254.634 131
   1   1   7 1926.60 250.648  65
  -1  -1  -7 2480.80 239.945  92
  -1  -1  -7 1792.44 249.783 153
   1   1   7 2138.53 254.210 134
   1   1   7 2065.90 250.249 124
  -1  -1  -7 2187.25 266.527 150
  -1  -1  -7 1870.66 236.854  46
  -1  -1  -7 2033.16 251.303 152
   1   1   7 2299.15 261.900 118
  -1  -1  -7 1875.03 240.083 138
  -1  -1  -7 2177.32 262.062  44
   1   1   7 1847.52 230.019 102
  -1  -1  -7 2136.13 227.587  91
  -1  -1  -8 7108.29 533.141  67
  -1  -1  -8 7830.86 542.665  38
  -1  -1  -8 7416.71 543.619 120
  -1  -1  -8 6609.63 528.462 153
  -1  -1  -8 6486.83 519.755 152
  -1  -1  -8 6747.24 528.059  83
   1   1   8 7764.37 544.471 134
  -1  -1  -8 7321.77 563.442 105
  -1  -1  -8 7518.54 550.668  44
  -1  -1  -8 6806.55 517.763 138
   1   1   8 7292.20 539.684  65
   1   1   8 7306.69 521.408  97
  -1  -1  -8 7203.64 569.162  98
  -1  -1  -8 7115.29 492.421  92
   1   1   8 6824.66 515.119  95
  -1  -1  -8 7480.33 500.874  91
   1   1   8 6973.81 522.345 118
   1   1   8 7103.34 516.107 102
   1   1   8 6852.56 518.932  69
   1   1   8 7916.98 552.391  59
  -1  -1  -8 7361.30 567.208 100
  -1  -1  -8 7791.04 579.527 101
   1   1   8 7928.40 545.845 135
   1   1   8 6623.80 506.662  81
   1   1   8 7159.89 529.792 125
  -1  -1  -8 8195.78 515.572  93
   1   1   8 7117.35 515.176  99
  -1  -1  -8 7650.64 558.613 129
   1   1   8 7548.11 530.362 126
  -1  -1  -8 7914.66 569.215 130
   1   1   8 7175.74 528.447 147
  -1  -1  -8 6652.27 525.631 128
  -1  -1  -8 7625.07 502.425  94
  -1  -1  -8 6924.48 557.926  96
   1   1   8 7076.31 528.078 124
  -1  -1  -8 7230.17 549.911 150
  -1  -1  -8 7126.87 545.884 149
   1   1   8 7939.89 558.926 146
  -1  -1  -8 7072.43 534.401 107
   1   1   8 6049.08 503.862  49
   1   1   8 6571.34 516.841  48
   1   1   8 6529.58 503.597 104
  -1  -1  -8 7155.74 552.356 131
   1   1   8 7134.73 527.139 136
   1   1   9 7951.31 577.409 136
   1   1   9 7516.94 563.796 124
  -1  -1  -9 8486.96 551.781  91
   1   1   9 7175.68 544.991  81
   1   1   9 7234.05 551.545 135
  -1  -1  -9 7119.63 557.949 148
  -1  -1  -9 6833.37 559.283 128
  -1  -1  -9 7570.03 568.962 107
   1   1   9 7806.35 581.805 133
  -1  -1  -9 7138.38 554.163 120
   1   1   9 7754.80 572.433 125
  -1  -1  -9 8282.71 547.327  92
   1   1   9 8293.90 588.835  65
   1   1   9 7611.01 572.239 146
  -1  -1  -9 7485.19 589.434 130
   1   1   9 6291.32 518.717  99
  -1  -1  -9 7835.58 596.604 150
   1   1   9 6665.45 529.853  97
  -1  -1  -9 6806.57 554.081 127
  -1  -1  -9 7290.04 559.263 138
   1   1   9 6923.87 545.420  69
  -1  -1  -9 8144.72 604.966 149
  -1  -1  -9 7212.01 604.149  96
   1   1   9 6341.62 524.789 126
   1   1   9 6442.54 523.013 104
  -1  -1  -9 7708.88 621.603  98
   1   1   9 9346.83 617.552 147
   1   1   9 6725.87 529.435  95
  -1  -1  -9 8915.16 558.913  90
  -1  -1  -9 7481.67 578.450  44
   1   1   9 8017.89 586.364 123
  -1  -1  -9 7861.78 608.286 105
   1   1   9 7075.85 537.066 102
  -1  -1  -9 7702.31 610.512 101
  -1  -1  -9 8129.36 541.968  94
   1   1   9 6876.32 548.507  59
  -1  -1  -9 7289.94 602.477 100
  -1  -1  -9 7431.44 588.407 129
  -1  -1  -9 8410.54 546.348  93
  -1  -1  -9 7102.86 559.900 152
  -1  -1  -9 7229.32 574.392 153
   1   1   9 8483.66 588.440 134
  -1  -1  -9 8098.79 585.132  67
  -1  -1  -9 6948.58 568.884 131
   1   1   9 6413.93 534.798  48
   1   1   9 6348.99 532.774  49
  -1  -1  -9 7252.64 563.425  83
  -1  -1 -10 23808.2 1360.58 127
   1   1  10 27610.2 1381.18 136
  -1  -1 -10 26463.9 1387.14 148
  -1  -1 -10 26808.2 1420.80 129
  -1  -1 -10 28467.4 1405.92  83
   1   1  10 26007.4 1373.55  49
   1   1  10 28605.8 1403.49 123
   1   1  10 27595.7 1379.89 125
  -1  -1 -10 27736.9 1408.54 152
  -1  -1 -10 26704.4 1421.87 131
   1   1  10 27649.1 1379.77 135
  -1  -1 -10 26538.4 1417.23 150
   1   1  10 28323.9 1382.48 124
   1   1  10 25347.5 1367.30  59
   1   1  10 24953.4 1352.67  69
   1   1  10 27733.0 1379.61 147
  -1  -1 -10 25051.6 1369.81  67
  -1  -1 -10 28080.1 1429.89 153
   1   1  10 28851.9 1394.52 134
   1   1  10 26360.5 1370.20  65
   1   1  10 25106.6 1339.52  81
  -1  -1 -10 24511.8 1381.38 128
  -1  -1 -10 27902.3 1437.23 130
   1   1  10 26050.5 1360.27 126
  -1  -1 -10 26180.3 1414.77 149
   1   1  10 27673.8 1401.10 133
  -1  -1 -10 25852.7 1389.53  44
   1   1  10 28976.2 1409.79 146
  -1  -1 -10 25666.6 1363.25 138
   1   1  10 26327.0 1380.47  48
   1   1  11 681.895 159.645 125
   1   1  11 789.309 169.703  48
   1   1  11 671.199 171.988 146
  -1  -1 -11 678.641 176.090 127
   1   1  11 716.286 165.523  59
  -1  -1 -11 805.516 182.747 138
  -1  -1 -11 547.165 163.839 148
  -1  -1 -11 788.812 186.330 152
  -1  -1 -11 560.909 158.756  44
   1   1  11 834.362 174.813  49
   1   1  11 557.416 147.144  69
  -1  -1 -11 588.567 157.303  67
  -1  -1 -11 716.368 185.786 130
  -1  -1 -11 829.831 193.402 131
  -1  -1 -11 875.156 199.991 129
  -1  -1 -11 654.456 183.913 150
  -1  -1 -11 813.223 179.280 128
   1   1  11 657.412 158.928 123
   1   1  11 827.456 170.476 134
   1   1  11 587.160 154.928 135
  -1  -1 -11 576.500 178.015 149
   1   1  11 696.311 176.756 124
   1   1  11 543.053 153.705 133
   1   1  11 695.051 156.243  81
   1   1  11 792.531 162.696 147
  -1  -1 -11 751.823 177.775  83
  -1  -1 -11 699.530 188.217 153
   1   1  11 540.987 150.850 136
   1   1  11 727.469 161.971 126
   1   1  12 1142.75 178.167 123
  -1  -1 -12 1250.02 203.765 130
  -1  -1 -12 1137.71 189.012 127
   1   1  12 1371.81 193.856 133
   1   1  12 1016.31 166.351 125
  -1  -1 -12 1328.13 196.957 148
  -1  -1 -12 1193.99 188.992 138
  -1  -1 -12 1580.77 214.610 152
   1   1  12 1396.92 192.081 124
   1   1  12 925.798 168.794  69
   1   1  12 1404.16 193.014 135
  -1  -1 -12 1369.45 212.507 150
  -1  -1 -12 930.402 179.563  67
   1   1  12 1046.34 178.936  59
   1   1  12 1226.31 185.394  49
   1   1  12 1590.65 200.790 134
  -1  -1 -12 1287.94 207.331 128
  -1  -1 -12 1364.78 216.197 153
  -1  -1 -12 1148.60 182.816  83
   1   1  12 1408.23 196.199 146
  -1  -1 -12 1210.61 199.705 129
   1   1  12 1132.34 174.643 136
   1   1  13 512.626 99.6924 133
  -1  -1 -13 424.265 100.183 138
   1   1  13 331.209 86.5999 136
   1   1  13 526.840 97.4057 135
   1   1  13 569.455 98.0249 134
   1   1  13 436.792 95.4077 125
   1   1  13 558.703 106.057  59
  -1  -1 -13 511.694 103.051  83
  -1  -1 -13 541.076 114.698  67
   1   1  13 430.609 93.1159  69
   1   1  13 494.844 95.8306 146
   1   1  13 332.103 85.2600 123
   1   1  13 455.648 92.1886 124
   1   1  13 14.9893 57.2680  80
   1   2 -14 126.526 87.9392 129
   1   2 -14 47.9614 59.3572 130
   1   2 -14 87.6546 73.3670  71
  -1  -2  14 115.117 71.1700 123
  -1  -2  14 150.227 73.4160 134
   1   2 -14 161.614 77.0510 152
  -1  -2  14 117.673 67.1627  59
   1   2 -14 93.2806 70.6332 153
  -1  -2  14 160.770 70.0790 125
  -1  -2  14 36.7258 58.6822 124
  -1  -2  14 221.723 71.0329 135
   1   2 -14 189.026 74.6585 143
   1   2 -14 206.169 91.3788 149
   1   2 -14 30.2976 81.0704 128
  -1  -2  14 124.285 58.0719  69
  -1  -2  14 122.738 58.8341 136
  -1  -2  14 167.081 77.8272 133
  -1  -2  14 65.2825 60.9884 146
  -1  -2  14 143.897 70.3349 126
   1   2 -14 237.274 87.9530 150
   1   2 -14 188.758 79.2490 127
   1   2 -14 71.8136 68.7914 148
   1   2 -14 63.9340 72.6092 131
   1   2 -13 3022.00 326.837 131
  -1  -2  13 3951.67 323.628 134
   1   2 -13 3042.89 308.769 148
   1   2 -13 2955.86 313.573  72
  -1  -2  13 3105.82 296.215  49
  -1  -2  13 3088.74 296.251 124
   1   2 -13 2994.45 313.983 128
   1   2 -13 2956.52 313.209  52
   1   2 -13 2999.01 322.271 130
  -1  -2  13 3113.56 291.768 136
   1   2 -13 3416.22 328.300  71
   1   2 -13 2841.08 313.776 149
   1   2 -13 3270.78 327.770 153
  -1  -2  13 3049.17 291.882 125
   1   2 -13 3348.54 334.280 129
   1   2 -13 2716.34 298.558 152
  -1  -2  13 3233.22 297.063 135
  -1  -2  13 3310.18 298.656 126
   1   2 -13 3299.11 328.333 143
   1   2 -13 2745.73 301.288 127
  -1  -2  13 3784.11 328.427  59
  -1  -2  13 3086.47 303.432 146
  -1  -2  13 2823.25 289.713  69
   1   2 -13 3035.60 322.129 150
  -1  -2  13 3698.00 322.770 123
  -1  -2  13 3227.25 308.185 133
  -1  -2  12-22.2419 82.3395 136
  -1  -2  12 67.3743 83.1398 125
   1   2 -12 151.373 100.879 152
   1   2 -12-25.4467 112.122  71
  -1  -2  12 42.9954 102.741 147
   1   2 -12 191.301 116.819 131
   1   2 -12-26.9457 91.0606  72
   1   2 -12 27.4310 92.7007 130
  -1  -2  12 112.430 89.9122  49
   1   2 -12 27.1280 100.426 149
  -1  -2  12 66.4527 100.431 124
  -1  -2  12-116.890 99.9328  59
  -1  -2  12-22.2873 85.8763 135
  -1  -2  12-21.6989 69.5686  42
  -1  -2  12 181.596 108.484 134
   1   2 -12 25.7033 86.8624 143
  -1  -2  12 190.215 104.765 146
   1   2 -12 130.342 107.894 128
   1   2 -12-26.3282 93.3164  52
  -1  -2  12 45.8652 88.3625  48
   1   2 -12 26.7565 94.8343 153
   1   2 -12 27.1561 108.584 150
  -1  -2  12 67.6458 93.3267  69
  -1  -2  12 43.5907 87.1508 126
   1   2 -12 81.6697 108.853 129
   1   2 -11 87.1002 93.1518 130
   1   2 -11 115.736 97.8473 131
  -1  -2  11 120.739 89.4682  69
  -1  -2  11 69.7195 96.2562  35
  -1  -2  11 210.888 117.507 147
   1   2 -11 80.6529 99.5905  71
  -1  -2  11 70.8509 79.8954 126
   1   2 -11 229.780 126.607 149
  -1  -2  11 99.8190 96.2221  59
  -1  -2  11 24.3901 101.014  48
   1   2 -11 55.5927 102.964  52
   1   2 -11 84.9718 109.195 153
  -1  -2  11 154.577 106.691 146
  -1  -2  11 121.646 93.8135 125
  -1  -2  11 93.0116 82.4977  42
  -1  -2  11 96.5391 99.9575 135
  -1  -2  11 48.1706 89.2373 136
   1   2 -11 172.874 115.264 129
  -1  -2  11 119.956 81.1585 124
   1   2 -11 85.9513 96.8896  72
   1   2 -11 136.254 112.846 143
   1   2 -11 133.563 98.9552 152
   1   2 -11 110.402 97.8929 128
   1   2 -11 111.899 107.850 109
   1   2 -11 57.4920 110.820 150
  -1  -2  11 49.1884 87.2470 134
  -1  -2  11 24.1281 81.6207  49
  -1  -2  10 6768.23 507.734  97
  -1  -2  10 6489.68 493.344  35
  -1  -2  10 6641.03 525.585 146
   1   2 -10 7519.58 528.834  90
   1   2 -10 6194.99 542.640  21
   1   2 -10 6987.76 581.467 105
  -1  -2  10 6662.49 510.145 135
   1   2 -10 6442.71 541.304 129
   1   2 -10 6626.82 526.189  71
   1   2 -10 7211.40 525.333  92
   1   2 -10 7755.72 574.916 130
  -1  -2  10 6929.76 513.570  69
  -1  -2  10 6811.30 510.668 126
   1   2 -10 6345.18 533.840 131
   1   2 -10 6666.82 529.069 152
  -1  -2  10 6612.34 497.401  42
   1   2 -10 6013.74 518.687  72
   1   2 -10 7457.12 528.397  94
   1   2 -10 5809.83 512.075 132
   1   2 -10 6172.27 518.785 122
   1   2 -10 7729.70 566.824 109
   1   2 -10 7678.83 541.642  93
  -1  -2  10 7602.91 527.260 147
   1   2 -10 6083.08 526.232 150
   1   2 -10 5932.24 547.463 100
   1   2 -10 7049.83 570.396 101
  -1  -2  10 6731.28 512.819 125
  -1  -2  10 6045.19 491.575 104
  -1  -2  10 5958.41 487.078  95
  -1  -2  10 6101.67 486.765  49
  -1  -2  10 6154.87 488.034 102
   1   2 -10 6182.02 521.992 128
   1   2 -10 5968.87 519.345 149
  -1  -2  10 7014.06 519.285 136
   1   2 -10 6259.45 520.832 154
   1   2 -10 6456.94 524.889  52
  -1  -2  10 6547.52 504.704  48
   1   2 -10 5370.12 525.470  96
  -1  -2  10 8723.47 567.367  59
   1   2 -10 6929.01 536.206 143
  -1  -2  10 6440.28 500.127  99
   1   2 -10 6247.56 533.169 153
   1   2 -10 7103.22 516.275  91
   1   2 -10 7572.29 554.571  37
   1   2 -10 6848.74 580.062  98
  -1  -2  10 7200.37 526.399 134
  -1  -2  10 6433.59 501.584 124
  -1  -2  10 6994.12 523.303 142
   1   2  -9 2770.41 317.525 128
  -1  -2   9 3207.83 323.188 125
  -1  -2   9 3360.04 319.437 104
  -1  -2   9 2882.22 315.869 146
   1   2  -9 3137.98 336.688 122
   1   2  -9 3212.16 344.748 131
   1   2  -9 3123.12 326.496  71
   1   2  -9 3013.30 337.798 130
  -1  -2   9 3651.14 334.070  48
   1   2  -9 2247.00 309.859  96
   1   2  -9 3679.64 334.209  94
   1   2  -9 3018.94 337.363 153
   1   2  -9 2732.98 312.148  68
   1   2  -9 4097.71 348.575  90
   1   2  -9 3168.78 330.000  37
   1   2  -9 3391.64 338.346 154
   1   2  -9 3167.72 344.003  21
  -1  -2   9 3195.38 324.279 135
  -1  -2   9 3764.19 332.311  35
  -1  -2   9 4170.31 350.774 102
  -1  -2   9 3427.54 329.507 124
   1   2  -9 3494.03 355.614 129
   1   2  -9 2540.13 302.679 152
  -1  -2   9 3496.22 333.774 134
   1   2  -9 3353.17 318.274  91
   1   2  -9 3156.66 324.644 137
   1   2  -9 3744.76 356.768 109
   1   2  -9 2832.43 338.121 105
  -1  -2   9 3112.09 310.292  49
   1   2  -9 2858.66 328.173 132
   1   2  -9 3114.18 348.498 101
  -1  -2   9 3468.51 329.995  69
  -1  -2   9 3306.95 315.029  97
   1   2  -9 2972.60 351.467 100
  -1  -2   9 3010.72 305.398  99
   1   2  -9 2885.29 330.787 150
  -1  -2   9 3150.19 319.267 136
   1   2  -9 3497.51 342.587 143
  -1  -2   9 3709.60 342.824  59
   1   2  -9 3189.33 344.622 149
   1   2  -9 3467.39 324.737  93
  -1  -2   9 3300.84 322.121 126
   1   2  -9 3718.53 331.743  92
  -1  -2   9 3097.21 305.394  42
   1   2  -9 3323.08 346.623  72
  -1  -2   9 3229.65 321.025 142
   1   2  -9 3309.29 325.831  44
   1   2  -9 2841.54 351.039  98
   1   2  -9 3369.94 336.787  52
  -1  -2   9 3413.46 322.948  95
  -1  -2   9 3134.02 315.678 147
   1   2  -8 29205.0 1512.11 122
   1   2  -8 31592.2 1532.26  52
   1   2  -8 38912.6 1547.14  93
  -1  -2   8 33317.0 1513.13 126
   1   2  -8 29740.9 1526.03 149
   1   2  -8 25387.2 1487.08 128
  -1  -2   8 34327.6 1513.28  49
  -1  -2   8 34151.1 1524.06  69
   1   2  -8 30532.6 1531.65 153
   1   2  -8 31595.7 1543.52  37
   1   2  -8 33799.3 1602.45 100
   1   2  -8 33601.9 1543.67 143
  -1  -2   8 33026.4 1501.16  42
  -1  -2   8 32020.6 1503.09 104
  -1  -2   8 33508.8 1503.14  35
   1   2  -8 27426.5 1510.06 132
   1   2  -8 28440.4 1517.42 150
   1   2  -8 32634.7 1568.74 101
   1   2  -8 28514.6 1519.40 129
   1   2  -8 37326.8 1533.34  94
   1   2  -8 29781.7 1516.49  71
   1   2  -8 32037.7 1537.09 109
  -1  -2   8 34502.8 1526.28 124
   1   2  -8 30206.4 1533.20 131
   1   2  -8 31937.7 1570.98 105
  -1  -2   8 32028.8 1508.19 103
   1   2  -8 33203.8 1537.77 154
  -1  -2   8 35495.9 1524.56  48
  -1  -2   8 33673.0 1500.02 118
  -1  -2   8 32298.8 1500.61  99
  -1  -2   8 32640.5 1518.54  59
   1   2  -8 29622.7 1572.60  98
   1   2  -8 26079.7 1484.46 152
   1   2  -8 29716.9 1519.27  68
  -1  -2   8 33763.4 1507.32  97
  -1  -2   8 34045.3 1527.20 125
  -1  -2   8 33164.5 1506.29  95
   1   2  -8 30379.0 1535.98 130
  -1  -2   8 29589.7 1508.99 146
   1   2  -8 38759.9 1545.17  90
  -1  -2   8 34322.4 1524.73 135
  -1  -2   8 33565.9 1520.47 136
   1   2  -8 39295.6 1551.88  92
   1   2  -8 33506.2 1533.57 137
  -1  -2   8 32848.3 1516.74 142
   1   2  -8 35300.0 1517.76  91
   1   2  -8 32204.5 1546.94  72
   1   2  -8 32732.5 1523.04  44
   1   2  -8 32861.6 1566.84 106
  -1  -2   8 36375.4 1545.74 134
  -1  -2   7 2523.54 234.805  42
  -1  -2   7 2484.49 235.412  40
   1   2  -7 2671.03 251.041  45
  -1  -2   7 2882.21 251.274  49
   1   2  -7 2778.32 245.591  93
   1   2  -7 2616.53 249.012  44
   1   2  -7 3316.96 264.122  92
   1   2  -7 2001.42 240.304 112
  -1  -2   7 2223.59 225.844 103
   1   2  -7 2494.63 257.998 106
   1   2  -7 2669.14 240.500  94
   1   2  -7 2411.11 254.117 109
   1   2  -7 2379.27 269.605 100
  -1  -2   7 2660.05 243.656 104
  -1  -2   7 2913.73 247.632  97
   1   2  -7 2432.67 264.084 105
  -1  -2   7 2452.63 223.419 111
  -1  -2   7 2519.64 236.492  48
   1   2  -7 2411.08 256.120 101
   1   2  -7 2872.87 246.732  91
  -1  -2   7 2741.83 244.329 118
   1   2  -7 2609.32 256.923  52
  -1  -2   7 2639.51 239.509  35
  -1  -2   7 2506.37 233.690  95
   1   2  -7 3237.97 258.662  90
   1   2  -7 2427.13 273.654  98
   1   2  -7 2453.29 262.954  37
  -1  -2   7 2648.40 244.115  99
  -1  -2   6 12037.3 597.909 111
  -1  -2   6 10913.4 603.731 118
  -1  -2   6 11454.6 576.616 108
   1   2  -6 12151.3 635.836  52
   1   2  -6 10867.5 632.765 105
  -1  -2   6 9847.62 592.440  40
   1   2  -6 12376.7 606.374  91
   1   2  -6 10589.3 620.910 106
   1   2  -6 12103.8 607.070  94
  -1  -2   6 11698.5 595.757  97
  -1  -2   6 12207.5 604.731 104
   1   2  -6 10990.1 622.737 109
   1   2  -6 10251.5 618.446  37
   1   2  -6 13108.3 617.694  92
  -1  -2   6 11562.2 594.467  95
  -1  -2   6 11621.6 602.199 103
  -1  -2   6 11420.0 601.427  49
  -1  -2   6 11618.4 599.537  42
   1   2  -6 11599.9 658.688 100
   1   2  -6 9032.53 599.535 112
   1   2  -6 10336.0 643.335  98
   1   2  -6 11341.8 608.058  44
  -1  -2   6 11713.2 603.717  48
   1   2  -6 12593.4 611.813  93
   1   2  -6 10310.7 600.153  45
   1   2  -6 13420.1 622.358  90
  -1  -2   6 11071.3 591.648  99
  -1  -2   6 11938.2 599.618  35
   1   2  -6 11262.4 634.611 101
   1   2  -5 25443.9 1083.83  94
   1   2  -5 23533.2 1106.60 106
   1   2  -5 26787.7 1088.81  92
   1   2  -5 25563.7 1113.15  52
   1   2  -5 22400.6 1092.73  45
  -1  -2   5 24938.0 1073.01  97
  -1  -2   5 25467.5 1085.97  49
   1   2  -5 26934.2 1092.47  93
  -1  -2   5 22044.2 1067.05 108
  -1  -2   5 24116.6 1078.52  48
   1   2  -5 23421.9 1102.11 112
   1   2  -5 26908.8 1089.51  90
  -1  -2   5 24790.3 1076.19 104
   1   2  -5 23328.9 1106.38 109
   1   2  -5 20562.1 1108.47  98
  -1  -2   5 24057.6 1075.64 103
  -1  -2   5 24568.1 1078.33  42
   1   2  -5 23505.8 1110.42  37
   1   2  -5 23911.8 1112.90 101
   1   2  -5 25611.7 1080.62  91
  -1  -2   5 25619.9 1079.08  95
  -1  -2   5 25366.7 1077.67 111
  -1  -2   5 23699.3 1069.60  35
  -1  -2   5 24186.9 1059.00 113
   1   2  -5 23191.4 1124.59 100
   1   2  -5 23258.3 1116.47 105
   1   2  -5 22506.7 1087.16  53
  -1  -2   5 24297.2 1072.36  99
   1   2  -4 3217.65 226.376  37
   1   2  -4 2802.18 212.773  45
  -1  -2   4 2871.42 196.503 104
   1   2  -4 2882.86 212.837 102
   1   2  -4 3284.47 207.777  93
   1   2  -4 3333.43 208.157  90
  -1  -2   4 2989.78 202.660  42
  -1  -2   4 3298.77 206.613 103
  -1  -2   4 2802.99 189.876 115
   1   2  -4 3223.79 237.087 100
  -1  -2   4 3118.00 189.277  14
   1   2  -4 3213.59 224.695 109
   1   2  -4 2595.30 206.688  36
  -1  -2   4 3268.61 197.748  43
  -1  -2   4 3121.22 202.359  96
   1   2  -4 3032.60 221.131 101
  -1  -2   4 3220.47 195.904  16
   1   2  -4 3439.99 209.594  94
   1   2  -4 2889.32 223.198 105
  -1  -2   4 3009.44 206.023  48
   1   2  -4 3161.87 204.786  92
  -1  -2   4 2881.87 192.829 113
  -1  -2   4 2875.82 200.759  35
   1   2  -4 2940.81 199.795  91
   1   2  -4 3050.55 219.627 112
  -1  -2   4 2873.21 192.487  27
   1   2  -4 3186.36 222.730 106
  -1  -2   4 3324.76 204.354 108
  -1  -2   4 3029.37 199.915  99
  -1  -2   4 3282.89 203.512  95
   1   2  -3 28352.9 1307.05  36
   1   2  -3 31303.0 1289.34  91
  -1  -2   3 32368.8 1293.03 113
   1   2  -3 31640.2 1284.09  20
   1   2  -3 31886.8 1301.52   3
   1   2  -3 32446.4 1319.04  21
  -1  -2   3 32447.7 1293.70 115
  -1  -2   3 30452.8 1283.77  95
  -1  -2   3 32119.8 1303.07  35
   1   2  -3 33754.1 1297.73  93
   1   2  -3 30225.7 1316.89 105
  -1  -2   3 31539.6 1288.49  16
   1   2  -3 29270.3 1303.06 109
  -1  -2   3 31321.0 1289.17 103
   1   2  -3 28875.7 1300.75 102
   1   2  -3 31477.7 1314.37 112
   1   2  -3 29549.5 1311.95  45
  -1  -2   3 31852.0 1289.43  43
  -1  -2   3 32328.6 1295.25  27
  -1  -2   3 29457.7 1291.70  18
  -1  -2   3 32303.0 1290.10 104
   1   2  -3 33429.8 1296.20  94
  -1  -2   3 31005.7 1286.03  99
   1   2  -3 33046.2 1295.69  90
   1   2  -3 30092.2 1309.31 101
  -1  -2   3 33303.2 1282.84 110
   1   2  -3 29804.2 1279.04   1
  -1  -2   3 30522.1 1298.06  42
  -1  -2   3 31143.3 1288.31  96
   1   2  -3 28650.6 1317.73 100
   1   2  -3 30450.8 1313.98  37
   1   2  -3 33168.8 1296.69  92
   1   2  -3 30494.4 1306.50 106
  -1  -2   2 215401. 8571.45 113
   1   2  -2 208511. 8575.94 105
  -1  -2   2 226174. 8573.62  18
   1   2  -2 219833. 8571.82  20
  -1  -2   2 225453. 8557.72  96
  -1  -2   2 229146. 8557.07 104
   1   2  -2 224191. 8568.70 102
   1   2  -2 207764. 8580.24 100
   1   2  -2 234610. 8563.31  90
   1   2  -2 217940. 8573.71 101
   1   2  -2 204339. 8561.72 109
  -1  -2   2 225930. 8555.82  99
  -1  -2   2 231157. 8579.66  35
   1   2  -2 211172. 8566.01 106
  -1  -2   2 219590. 8562.19 110
   1   2  -2 211161. 8589.70   3
   1   2  -2 220291. 8559.90  94
   1   2  -2 203556. 8579.10  36
   1   2  -2 206036. 8577.61 112
   1   2  -2 232013. 8578.95  21
  -1  -2   2 219577. 8553.68  95
  -1  -2   2 225102. 8576.49  17
   1   2  -2 209087. 8572.83   1
   1   2  -2 214826. 8560.18  93
   1   2  -2 215592. 8558.76  92
  -1  -2   2 233555. 8559.76 103
   1   2  -1 327349. 13133.9   3
  -1  -2   1 360299. 13095.8  98
   1   2  -1 300301. 13089.0  94
  -1  -2   1 323554. 13114.8  30
   1   2  -1 328010. 13095.3  90
  -1  -2   1 343142. 13091.9 104
   1   2  -1 351463. 13106.2  21
   1   2  -1 364312. 13128.8   1
  -1  -2   1 346833. 13117.2  17
   1   2  -1 323109. 13091.8  97
   1   2  -1 321544. 13104.9  36
   1   2  -1 337212. 13120.4  20
   1   2  -1 327304. 13096.0  92
  -1  -2   1 331323. 13089.2  99
  -1  -2   1 356625. 13094.2 103
  -1  -2   1 354738. 13116.6  26
   1   2  -1 328328. 13093.6 102
   1   2  -1 345422. 13101.1 101
  -1  -2   1 346677. 13101.5   9
   1   2  -1 338853. 13096.0 106
  -1  -2   1 358804. 13094.8  96
  -1  -2   1 360635. 13122.0  13
  -1  -2   1 327759. 13086.7   8
   1   2  -1 299634. 13090.8  93
  -1  -2   1 335348. 13111.0 110
   1   2  -1 353153. 13109.1 105
   1   2   0 308028. 12018.3   8
  -1  -2   0 293157. 12014.9 107
  -1  -2   0 318333. 12013.2  94
  -1  -2   0 312881. 12040.8  31
  -1  -2   0 295388. 12035.6  13
   1   2   0 311850. 12011.8 102
   1   2   0 312303. 12055.7   3
   1   2   0 361441. 12049.0  20
  -1  -2   0 302088. 12014.4 103
  -1  -2   0 314482. 12026.3  25
  -1  -2   0 306563. 12012.5  91
   1   2   0 316264. 12041.7   1
   1   2   0 325050. 12057.0  24
  -1  -2   0 324437. 12018.1  98
  -1  -2   0 314744. 12012.4  33
  -1  -2   0 278231. 12009.1 104
  -1  -2   0 315011. 12017.6  96
   1   2   0 330307. 12024.8  21
   1   2   0 290458. 12021.9  92
  -1  -2   0 278040. 12013.2   8
  -1  -2   0 307604. 12043.5  26
   1   2   0 329509. 12015.3 106
   1   2   0 287167. 12018.5  90
  -1  -2   0 342647. 12022.2 100
   1   2   0 311123. 12010.7  97
   1   2   0 330187. 12021.2 101
   1   2   0 270291. 12004.8  95
   1   2   1 16249.5 708.687  20
   1   2   1 18007.9 706.330 106
   1   2   1 13395.5 706.840  92
  -1  -2  -1 16373.3 721.936 107
  -1  -2  -1 14941.8 705.597 103
   1   2   1 17527.8 738.618  24
  -1  -2  -1 16892.7 704.016  91
  -1  -2  -1 17922.1 719.680 105
   1   2   1 15840.9 698.016  99
  -1  -2  -1 16118.4 718.031  13
  -1  -2  -1 16285.7 729.799  26
   1   2   1 17574.1 722.956 114
   1   2   1 16375.7 710.843   1
   1   2   1 15237.5 715.694  90
  -1  -2  -1 16442.6 702.134  94
  -1  -2  -1 17554.7 735.112  38
  -1  -2  -1 17630.0 720.685  96
   1   2   1 15688.6 722.521   3
   1   2   1 14966.4 719.981  40
   1   2   1 17567.7 702.140  97
  -1  -2  -1 17051.2 717.762  98
  -1  -2  -1 16677.9 739.569  31
   1   2   1 16664.5 699.455  95
   1   2   1 16538.7 698.982 102
  -1  -2  -1 19187.9 724.478 100
   1   2   1 17553.9 717.840   8
   1   2   2 5315.16 305.635  40
   1   2   2 5419.97 289.570  99
   1   2   2 5065.26 308.716  90
   1   2   2 5370.62 312.115  24
   1   2   2 4607.07 281.317   3
  -1  -2  -2 5612.24 311.081  26
  -1  -2  -2 6042.85 322.004  96
   1   2   2 5676.01 290.337  97
  -1  -2  -2 5651.04 307.143 100
  -1  -2  -2 5792.86 329.837  31
  -1  -2  -2 5322.44 286.689  94
   1   2   2 4973.49 300.494 118
  -1  -2  -2 5897.23 292.952  91
  -1  -2  -2 5934.17 312.562 105
   1   2   2 5724.18 291.592  95
   1   2   2 5160.33 304.295 111
   1   2   2 6071.13 311.457   8
  -1  -2  -2 5961.02 293.035  93
  -1  -2  -2 6190.21 318.634 101
  -1  -2  -2 6272.29 333.717  46
  -1  -2  -2 6243.88 333.054  38
   1   2   2 5691.03 291.489 102
   1   2   2 5639.48 323.686  22
   1   2   2 5522.55 290.297 104
   1   2   2 5034.55 301.787 108
   1   2   2 5746.82 301.298 114
  -1  -2  -2 5646.63 319.048 107
  -1  -2  -2 6357.97 318.673  98
  -1  -2  -3 1569.69 131.464  91
   1   2   3 1256.00 129.431 108
  -1  -2  -3 1416.48 149.121  96
   1   2   3 1306.88 143.119  48
   1   2   3 1504.86 151.246  22
   1   2   3 1494.32 138.202 111
   1   2   3 1628.27 138.275 114
   1   2   3 1370.23 139.267   8
  -1  -2  -3 1247.24 147.223  31
  -1  -2  -3 1784.99 161.799 105
  -1  -2  -3 1493.69 129.499  93
   1   2   3 820.198 117.855  40
  -1  -2  -3 1421.92 145.507  44
  -1  -2  -3 1446.36 139.794  26
   1   2   3 1479.28 132.963  99
  -1  -2  -3 1448.35 155.572 107
   1   2   3 1762.59 141.292 102
  -1  -2  -3 1693.76 165.812  38
  -1  -2  -3 1620.86 157.803  98
   1   2   3 1502.91 135.877  95
   1   2   3 1592.68 135.764  97
   1   2   3 1545.39 135.316 104
  -1  -2  -3 1755.21 158.416 100
  -1  -2  -3 1495.80 128.234  94
  -1  -2  -3 1464.23 155.493  46
   1   2   3 1287.43 144.305  90
   1   2   3 1501.12 148.937  24
   1   2   3 1218.48 135.732 118
  -1  -2  -3 1879.14 165.037 101
   1   2   3 1698.13 156.839  49
   1   2   4 57483.3 2501.49  99
  -1  -2  -4 66526.4 2577.84  38
   1   2   4 65908.6 2533.54  40
  -1  -2  -4 62470.3 2564.09 107
  -1  -2  -4 57300.1 2539.72  98
   1   2   4 64250.8 2515.80 111
  -1  -2  -4 65240.8 2569.54  46
   1   2   4 61894.8 2537.37  49
   1   2   4 61152.0 2506.38 102
   1   2   4 64350.3 2544.18  22
   1   2   4 57934.2 2500.97 104
  -1  -2  -4 57352.3 2525.98  44
   1   2   4 59522.1 2511.69 108
   1   2   4 60713.0 2503.37  97
  -1  -2  -4 60854.6 2548.09 101
  -1  -2  -4 54343.4 2529.52  96
  -1  -2  -4 61778.8 2546.36 100
   1   2   4 59818.0 2532.65  48
   1   2   4 65164.0 2535.32 118
  -1  -2  -4 59445.9 2485.41  92
  -1  -2  -4 63011.7 2490.66  91
   1   2   4 58363.6 2515.55  24
  -1  -2  -4 63094.4 2490.97  93
  -1  -2  -4 59472.3 2541.53 105
   1   2   4 58658.8 2523.19   8
  -1  -2  -4 58911.3 2504.86  26
  -1  -2  -4 61518.1 2488.42  94
   1   2   4 57228.2 2498.05  95
   1   2   5 20137.1 987.218 111
   1   2   5 21225.0 1003.21  99
  -1  -2  -5 22073.7 1056.05  46
  -1  -2  -5 21845.3 978.408  91
   1   2   5 19923.5 991.967  95
   1   2   5 21316.1 1020.57  22
  -1  -2  -5 18604.6 1021.37  96
   1   2   5 20554.9 1025.25  48
   1   2   5 20811.0 997.553 102
  -1  -2  -5 21061.6 974.871  93
  -1  -2  -5 22608.7 1060.55 107
   1   2   5 23571.0 1012.25 108
  -1  -2  -5 21265.5 1029.43  44
   1   2   5 20478.4 1022.69  49
  -1  -2  -5 22382.0 1052.82 101
  -1  -2  -5 20466.5 1035.17 100
  -1  -2  -5 20984.5 974.273  92
   1   2   5 21997.9 1022.65 118
   1   2   5 21287.6 1009.48  40
  -1  -2  -5 20305.0 1039.58  98
   1   2   5 20975.0 1001.11 104
   1   2   5 20154.1 990.872  97
  -1  -2  -5 21744.5 1052.89  38
  -1  -2  -5 21061.4 974.480  94
  -1  -2  -5 21656.9 1043.54 105
  -1  -2  -6 1683.33 175.977  94
   1   2   6 1150.31 181.118  48
  -1  -2  -6 1418.40 193.718  41
   1   2   6 1293.67 178.634  99
  -1  -2  -6 1237.12 188.931 101
  -1  -2  -6 1099.39 187.537  83
   1   2   6 1181.70 183.323 118
  -1  -2  -6 1476.81 208.038  38
  -1  -2  -6 1532.80 169.770  91
   1   2   6 1084.94 161.253 102
  -1  -2  -6 1309.15 190.065 119
  -1  -2  -6 1299.44 191.267  44
   1   2   6 1154.78 181.770  49
   1   2   6 1101.41 178.876  59
  -1  -2  -6 1463.35 168.538  93
   1   2   6 1395.78 184.205 104
   1   2   6 1313.13 174.528  97
  -1  -2  -6 1057.12 148.100  92
  -1  -2  -6 1111.70 169.577 138
  -1  -2  -6 1415.28 202.712 100
   1   2   6 1124.25 178.930  65
   1   2   6 1652.58 212.751 147
   1   2   6 1432.34 187.665  40
   1   2   6 1003.89 170.230  69
   1   2   6 1110.82 165.844  95
  -1  -2  -6 1225.58 194.487  98
  -1  -2  -6 1339.04 196.709  96
   1   2   6 853.209 160.247  81
  -1  -2  -6 1190.21 185.162  67
  -1  -2  -6 1406.97 206.655 107
  -1  -2  -6 1085.90 181.176 105
  -1  -2  -6 1381.60 199.917  46
  -1  -2  -7 17119.7 986.285  83
   1   2   7 18711.8 1020.38  49
  -1  -2  -7 19897.0 1019.62  46
  -1  -2  -7 16650.6 957.110 138
   1   2   7 18428.2 979.857 124
  -1  -2  -7 19225.8 1031.81 107
  -1  -2  -7 20101.5 1016.48 119
  -1  -2  -7 19058.2 1009.65  44
   1   2   7 17742.9 1002.80  48
   1   2   7 19312.7 980.331 104
   1   2   7 17984.2 977.252 136
   1   2   7 19055.9 979.297 102
  -1  -2  -7 18246.1 988.206  67
   1   2   7 17769.0 989.594 147
   1   2   7 18542.7 971.946  95
   1   2   7 16542.8 967.391 118
   1   2   7 19769.0 996.169 135
   1   2   7 18275.5 996.150  69
   1   2   7 19429.7 1008.29 123
   1   2   7 18440.2 993.833  81
   1   2   7 17799.9 979.601 125
  -1  -2  -7 18416.3 1014.62  38
   1   2   7 18424.9 970.470  97
   1   2   7 18499.8 1014.53  59
   1   2   7 18102.5 970.776 126
   1   2   7 20408.0 1019.45 133
   1   2   7 20079.8 1015.32 146
   1   2   7 17641.0 960.715  99
   1   2   7 18822.9 1010.91  65
   1   2   7 19889.6 1005.55 134
  -1  -2  -8 2088.47 278.158 120
  -1  -2  -8 2183.41 276.188  46
   1   2   8 2017.46 276.548 147
   1   2   8 2389.32 279.305 135
   1   2   8 2037.06 267.890 123
   1   2   8 2377.15 279.063 124
   1   2   8 1890.23 254.275 126
  -1  -2  -8 2001.50 275.829  83
   1   2   8 1997.50 273.772  65
  -1  -2  -8 2253.28 292.190  38
   1   2   8 2087.12 269.960 136
   1   2   8 2415.50 293.340  59
  -1  -2  -8 2150.52 276.249 119
   1   2   8 2294.47 285.342  81
   1   2   8 2128.81 273.038 146
   1   2   8 2044.71 276.461  48
   1   2   8 2172.56 274.046  69
   1   2   8 1948.49 261.722 134
  -1  -2  -8 2329.37 291.326 107
  -1  -2  -8 2586.79 300.424  67
   1   2   8 2096.70 272.899 133
   1   2   8 2206.43 288.050  49
  -1  -2  -8 2246.77 280.631  44
  -1  -2  -8 2061.18 263.689 138
   1   2   8 2428.58 277.827 125
   1   2   9 6203.11 513.416  81
  -1  -2  -9 5843.64 493.351 138
   1   2   9 7533.99 550.976 146
   1   2   9 6353.38 526.630  59
   1   2   9 7739.27 562.493 147
   1   2   9 6115.97 517.178  69
   1   2   9 7126.16 534.259 134
  -1  -2  -9 7710.76 568.758 107
   1   2   9 7177.76 553.047  48
   1   2   9 6650.54 526.065 123
  -1  -2  -9 6606.47 532.914  44
   1   2   9 7114.30 529.911 135
  -1  -2  -9 6878.34 534.213  67
  -1  -2  -9 7184.58 544.978 120
   1   2   9 7064.95 529.420 125
   1   2   9 6479.79 512.817 126
  -1  -2  -9 7116.01 547.283  38
   1   2   9 6656.26 537.363  49
   1   2   9 6622.03 514.631 124
  -1  -2  -9 6352.94 525.036  83
   1   2   9 6660.46 517.373 136
   1   2   9 7370.51 549.274 133
   1   2  10 19500.8 1004.14 125
   1   2  10 16208.3 975.219  69
   1   2  10 18314.6 1017.78  48
  -1  -2 -10 17196.5 990.472  67
  -1  -2 -10 18832.4 1012.34 120
   1   2  10 17942.0 996.578  81
   1   2  10 15603.7 971.343  49
  -1  -2 -10 15710.5 977.034  44
  -1  -2 -10 15366.3 952.297 138
   1   2  10 18050.9 976.141 126
   1   2  10 18338.4 985.819 124
   1   2  10 17721.1 989.601 123
   1   2  10 16402.8 986.057  59
   1   2  10 19449.0 1022.96 146
   1   2  10 18176.9 988.709 134
   1   2  10 18307.7 1000.70 133
   1   2  10 19636.1 1001.64 136
   1   2  10 17526.7 974.672 135
  -1  -2 -10 15698.6 970.929  83
   1   2  11 370.666 124.422  69
   1   2  11 471.103 130.177  59
  -1  -2 -11 421.548 130.933  67
  -1  -2 -11 557.075 149.644  83
  -1  -2 -11 570.950 145.348  44
  -1  -2 -11 363.453 117.690 138
   1   2  11 310.921 112.565  49
   1   2  11 508.346 131.097  81
   1   2  12 360.287 102.465  81
  -1  -2 -12 375.863 108.616  83
   1   2  12 269.360 92.4449  59
   1   2  12 295.002 98.1821  69
  -1  -2 -12 429.449 116.662  67
  -1  -2 -12 433.195 113.188 138
   1   2  12 83.1273 83.8801  80
   1   3 -14 142.409 75.8685 149
   1   3 -14 191.378 90.3897 131
  -1  -3  14 208.358 70.7986  69
   1   3 -14 239.679 90.7624 143
  -1  -3  14 319.542 87.6742 123
  -1  -3  14 131.713 67.9860 126
   1   3 -14 173.649 91.0527 150
  -1  -3  14 183.871 70.8084 136
  -1  -3  14 141.283 70.2547 133
   1   3 -14 128.882 70.3955 148
   1   3 -14 151.084 84.1175 128
   1   3 -14 157.790 81.0992 129
   1   3 -14 90.1958 70.2911  57
   1   3 -14 117.966 75.8200  71
   1   3 -14 46.5251 62.3125 153
   1   3 -14 207.423 95.1317 130
  -1  -3  14 307.704 87.4614 135
  -1  -3  14 169.673 72.7326 146
  -1  -3  14 281.289 80.7977 124
   1   3 -14 115.845 74.4659 127
  -1  -3  14 148.186 63.5845 125
  -1  -3  14 212.713 77.0568 134
   1   3 -14 161.189 78.5359 152
  -1  -3  14 169.188 69.8084  59
   1   3 -14 47.3402 61.1096  72
   1   3 -13 8091.52 562.766  52
   1   3 -13 8158.10 570.055  72
  -1  -3  13 8771.27 538.734 136
  -1  -3  13 8657.91 551.615 133
   1   3 -13 7927.79 566.359 150
  -1  -3  13 8762.45 547.476  49
   1   3 -13 8668.36 581.462 149
  -1  -3  13 8555.32 546.388 123
  -1  -3  13 9582.70 560.775 134
   1   3 -13 7338.79 535.800 148
  -1  -3  13 8236.64 527.475 124
   1   3 -13 8471.66 574.287 153
   1   3 -13 8553.68 582.562 130
  -1  -3  13 8548.70 549.620 146
   1   3 -13 8834.90 572.093  71
  -1  -3  13 7923.73 522.746 147
   1   3 -13 8458.01 568.193 143
  -1  -3  13 8034.57 524.580 135
  -1  -3  13 8048.68 535.545  59
   1   3 -13 8217.44 559.108 152
   1   3 -13 7563.98 558.451 129
   1   3 -13 7255.46 535.124 127
   1   3 -13 9482.73 603.330 131
  -1  -3  13 7998.03 533.728 125
  -1  -3  13 7657.20 520.683  69
  -1  -3  13 8545.75 531.851 126
   1   3 -13 7528.36 546.355 128
   1   3 -12 2239.27 299.005 152
   1   3 -12 2270.72 297.506  52
  -1  -3  12 2305.61 283.850  48
  -1  -3  12 2932.53 305.913 126
  -1  -3  12 2650.85 293.917 134
   1   3 -12 2044.58 296.794 131
   1   3 -12 2678.87 324.528 149
  -1  -3  12 2819.39 300.084 147
   1   3 -12 2248.18 297.501  72
  -1  -3  12 2765.95 307.743  59
  -1  -3  12 2659.17 302.277 146
  -1  -3  12 2624.47 291.988 135
   1   3 -12 2578.74 309.471  71
   1   3 -12 2552.24 308.949 143
   1   3 -12 2214.80 299.435 153
   1   3 -12 2979.57 338.721 150
  -1  -3  12 2169.79 264.525  42
   1   3 -12 1949.82 280.402 128
   1   3 -12 2552.24 315.023 129
   1   3 -12 1669.11 275.409 130
  -1  -3  12 2596.62 293.299 136
  -1  -3  12 2717.81 295.060 124
  -1  -3  12 2762.98 302.897  49
  -1  -3  12 3132.66 317.871 125
  -1  -3  12 2309.70 277.716  69
   1   3 -11 5830.94 504.025  52
   1   3 -11 6739.85 543.886 149
   1   3 -11 6691.71 533.007  68
   1   3 -11 6016.52 517.395  72
   1   3 -11 6191.11 523.869 153
  -1  -3  11 6840.89 513.744  59
  -1  -3  11 5875.73 482.001 147
   1   3 -11 6524.86 529.340 154
   1   3 -11 5966.83 519.247 150
  -1  -3  11 6302.79 498.197  49
  -1  -3  11 6452.05 499.018 125
   1   3 -11 5009.20 483.480 128
  -1  -3  11 6673.86 503.638 136
  -1  -3  11 5743.00 468.598  35
  -1  -3  11 6616.71 498.641 135
   1   3 -11 5677.27 510.243 130
   1   3 -11 6714.25 529.430 143
  -1  -3  11 6424.28 493.133  69
  -1  -3  11 5744.51 465.961  42
  -1  -3  11 6386.99 492.427 124
   1   3 -11 5303.31 487.984 152
   1   3 -11 6273.73 514.435 137
   1   3 -11 6450.87 516.720  71
  -1  -3  11 6377.88 495.176 134
   1   3 -11 5977.19 521.950 131
  -1  -3  11 6123.28 486.536 126
   1   3 -11 6558.25 540.842 129
  -1  -3  11 5745.95 479.265  48
  -1  -3  11 6273.16 504.585 146
   1   3 -10 32022.8 1663.42  71
  -1  -3  10 33757.3 1635.77  42
  -1  -3  10 34011.6 1649.27 104
   1   3 -10 30883.6 1719.05  96
  -1  -3  10 34792.0 1660.43  49
   1   3 -10 33450.9 1701.07 149
   1   3 -10 34680.0 1689.00 143
  -1  -3  10 34707.5 1657.66  69
  -1  -3  10 36542.2 1680.36 134
   1   3 -10 32858.3 1681.44  52
  -1  -3  10 33903.4 1652.66 135
  -1  -3  10 35426.3 1667.84  48
   1   3 -10 36677.4 1669.02  94
   1   3 -10 38099.0 1685.84  93
  -1  -3  10 34032.7 1653.59 136
   1   3 -10 35899.8 1702.88 137
  -1  -3  10 34183.5 1667.60  65
   1   3 -10 34360.1 1717.12 150
  -1  -3  10 37971.9 1686.88 147
  -1  -3  10 33686.8 1652.79 126
  -1  -3  10 36558.9 1680.17 125
   1   3 -10 34905.7 1751.10 105
   1   3 -10 40411.1 1698.12  90
  -1  -3  10 36786.0 1660.03  35
  -1  -3  10 34360.1 1659.28 142
   1   3 -10 34033.0 1689.49 109
   1   3 -10 32982.8 1699.83 153
   1   3 -10 33375.6 1753.69  98
   1   3 -10 35683.2 1765.85 100
  -1  -3  10 35456.7 1687.60 146
  -1  -3  10 36416.0 1670.92 124
   1   3 -10 35909.3 1725.33 154
   1   3 -10 34162.5 1702.43  72
  -1  -3  10 35156.6 1658.42 102
   1   3 -10 36190.8 1754.54 101
   1   3 -10 32270.5 1669.40 152
  -1  -3  10 31795.8 1626.58  99
   1   3 -10 32086.8 1698.87 129
   1   3 -10 39553.9 1697.49  92
  -1  -3  10 34416.4 1667.38  59
  -1  -3  10 31857.3 1630.92  95
  -1  -3  10 35917.4 1644.67 118
   1   3 -10 29837.0 1684.39  21
   1   3 -10 31247.1 1673.62 128
   1   3 -10 31462.1 1671.37 122
   1   3 -10 36218.5 1718.30  68
  -1  -3  10 33517.7 1639.83  97
   1   3 -10 34277.3 1723.58 130
   1   3 -10 36565.2 1662.40  91
   1   3 -10 34704.5 1719.20 131
   1   3 -10 30254.1 1672.45 132
   1   3  -9 5713.05 477.558  72
   1   3  -9 7136.32 481.011  92
   1   3  -9 6211.01 517.751 100
  -1  -3   9 6229.59 459.226 126
   1   3  -9 5616.83 468.591 122
   1   3  -9 5693.68 480.835 130
   1   3  -9 6324.40 455.673  90
   1   3  -9 5237.49 464.760 132
   1   3  -9 5775.48 481.721 131
  -1  -3   9 6408.54 472.819 147
   1   3  -9 5775.38 510.172  98
  -1  -3   9 5817.83 448.281  48
  -1  -3   9 6103.64 463.370  59
  -1  -3   9 6003.06 462.267 134
  -1  -3   9 5504.70 443.165 103
  -1  -3   9 5696.98 436.469  42
  -1  -3   9 6426.56 464.130  69
   1   3  -9 7372.91 482.680  94
  -1  -3   9 6631.28 460.189 118
  -1  -3   9 5391.38 435.705  95
   1   3  -9 6124.47 501.790 106
   1   3  -9 6229.11 478.322  71
  -1  -3   9 5734.83 451.078 125
  -1  -3   9 5672.09 439.119  97
   1   3  -9 5411.29 463.610 109
   1   3  -9 5436.82 471.102 150
  -1  -3   9 5825.11 446.390  49
   1   3  -9 5457.93 488.891 105
   1   3  -9 4897.65 440.557  52
  -1  -3   9 5428.56 438.114 104
   1   3  -9 5185.43 452.284 152
   1   3  -9 6226.54 509.255 101
   1   3  -9 4737.41 444.996 128
  -1  -3   9 5557.03 442.027  99
   1   3  -9 6867.74 467.422  91
  -1  -3   9 6203.10 448.073  35
   1   3  -9 6279.95 488.160  68
   1   3  -9 5838.81 468.087 137
  -1  -3   9 5728.37 452.934 142
   1   3  -9 6612.92 499.204 154
  -1  -3   9 5995.63 452.199 124
   1   3  -9 5516.63 477.712 153
   1   3  -9 6074.02 509.478  21
  -1  -3   9 4910.15 433.760 146
  -1  -3   9 6260.04 462.337 136
   1   3  -9 6272.39 488.650  37
  -1  -3   9 6245.05 461.027 135
   1   3  -9 5805.48 468.828 143
   1   3  -9 6424.59 504.995 129
   1   3  -9 6155.71 455.472  93
   1   3  -9 5058.45 460.789 149
   1   3  -8 14148.4 856.323  98
   1   3  -8 14642.4 813.606  68
   1   3  -8 17015.8 805.238  92
   1   3  -8 12530.3 790.474 131
  -1  -3   8 14895.2 780.025  49
  -1  -3   8 13855.4 770.606 135
   1   3  -8 15096.8 772.329  90
  -1  -3   8 13391.8 755.346 118
   1   3  -8 13025.2 796.589 149
  -1  -3   8 13692.9 745.260 111
   1   3  -8 12740.8 795.453 129
   1   3  -8 12474.8 785.302 153
   1   3  -8 12664.5 777.814 137
   1   3  -8 12759.9 782.407 122
  -1  -3   8 14534.7 783.917 125
   1   3  -8 13570.5 805.431 130
   1   3  -8 13162.3 785.229  71
   1   3  -8 12420.8 795.544  37
   1   3  -8 14574.7 830.765  21
  -1  -3   8 13162.4 746.385  35
  -1  -3   8 13466.9 766.812 103
   1   3  -8 11717.2 769.886 128
   1   3  -8 14650.8 843.259 105
  -1  -3   8 14458.0 782.688  59
   1   3  -8 13391.7 815.430 101
  -1  -3   8 14742.9 789.469 134
  -1  -3   8 13991.2 754.788  40
  -1  -3   8 15104.5 786.583 124
  -1  -3   8 13486.1 763.926 126
   1   3  -8 14798.6 859.452 100
  -1  -3   8 13232.0 754.184  99
  -1  -3   8 12974.9 752.424 104
   1   3  -8 13367.2 800.550  72
   1   3  -8 14652.0 814.712 154
  -1  -3   8 14410.4 765.627  97
   1   3  -8 14595.2 817.445 109
   1   3  -8 13401.9 799.789 132
  -1  -3   8 14181.9 775.516 142
   1   3  -8 13794.9 817.816 106
   1   3  -8 16289.3 795.761  93
   1   3  -8 14214.8 803.565  52
   1   3  -8 14308.5 761.595  91
  -1  -3   8 13860.8 773.904 136
  -1  -3   8 14423.9 777.060  69
   1   3  -8 14461.2 802.123 143
  -1  -3   8 13869.5 761.355  95
  -1  -3   8 14242.1 765.866  42
  -1  -3   8 14355.6 772.355  48
   1   3  -8 13243.4 801.472 150
   1   3  -8 15770.9 784.669  94
   1   3  -7 1459.91 203.426  68
   1   3  -7 1858.06 196.829  91
   1   3  -7 2026.04 244.819 105
   1   3  -7 1469.05 215.184  37
   1   3  -7 1662.22 214.836  72
   1   3  -7 1828.12 238.748 100
  -1  -3   7 1914.34 191.996 108
  -1  -3   7 1918.75 204.973  40
   1   3  -7 2335.64 218.387  92
   1   3  -7 1806.28 226.827 109
   1   3  -7 1740.59 221.340 106
   1   3  -7 2274.18 213.704  93
  -1  -3   7 1902.48 207.799  48
   1   3  -7 1772.25 218.415 154
   1   3  -7 2259.30 215.831  90
  -1  -3   7 2145.71 210.422  42
   1   3  -7 1592.49 214.873 101
  -1  -3   7 1693.53 192.549  99
  -1  -3   7 1775.48 200.736 111
  -1  -3   7 2083.29 215.572 118
  -1  -3   7 1864.73 211.514  59
  -1  -3   7 1689.90 191.412  95
  -1  -3   7 1710.29 194.813 104
  -1  -3   7 2198.96 217.896  69
   1   3  -7 1915.68 223.184 137
  -1  -3   7 1735.10 194.480  97
  -1  -3   7 1629.04 194.456 103
   1   3  -7 1848.18 218.653  52
  -1  -3   7 2217.66 218.214  49
   1   3  -7 1517.49 220.343  98
   1   3  -7 1953.58 233.560  21
   1   3  -7 2219.75 213.512  94
  -1  -3   7 1992.53 201.381  35
   1   3  -6 7579.90 471.912  52
  -1  -3   6 7448.60 458.316  40
  -1  -3   6 6828.54 431.348  35
  -1  -3   6 7788.63 446.213 104
   1   3  -6 7657.40 483.671 106
  -1  -3   6 7380.90 438.265  97
   1   3  -6 7179.88 491.293 100
  -1  -3   6 7843.05 448.573  42
  -1  -3   6 7756.52 456.352  48
  -1  -3   6 7904.90 457.892  49
  -1  -3   6 7885.31 457.140 108
   1   3  -6 8995.45 462.862  90
   1   3  -6 9137.94 466.293  93
  -1  -3   6 8205.39 455.672 111
   1   3  -6 7535.25 476.039  45
   1   3  -6 6314.10 475.579  37
   1   3  -6 8417.50 455.685  94
  -1  -3   6 7529.00 441.407  95
   1   3  -6 6631.29 480.839  98
   1   3  -6 7653.71 485.486 101
   1   3  -6 5639.47 465.818 112
  -1  -3   6 7783.04 445.889  99
   1   3  -6 7593.05 485.379  21
  -1  -3   6 8188.66 456.280 103
   1   3  -6 8081.71 448.404  91
   1   3  -6 8685.22 459.155  92
   1   3  -6 7221.52 479.901 109
   1   3  -6 7790.28 497.932 105
  -1  -3   5 5163.89 315.192  95
   1   3  -5 4951.09 339.830  52
   1   3  -5 5778.97 329.646  92
  -1  -3   5 5436.80 321.114  99
   1   3  -5 4776.57 346.469 109
   1   3  -5 4808.65 355.878  98
  -1  -3   5 5119.33 324.049 108
   1   3  -5 5104.05 354.861  21
   1   3  -5 5254.96 322.722  93
  -1  -3   5 5099.91 312.972  16
   1   3  -5 5523.64 358.282  53
  -1  -3   5 5341.13 321.594 103
  -1  -3   5 5154.13 323.189  35
   1   3  -5 5306.14 361.248 105
   1   3  -5 5224.54 363.243 100
   1   3  -5 5517.77 354.953 106
  -1  -3   5 5528.83 311.457  14
   1   3  -5 5886.49 364.706 101
  -1  -3   5 5688.40 339.444  48
   1   3  -5 4584.22 341.127 112
   1   3  -5 4894.48 341.760  45
  -1  -3   5 5195.14 316.617  27
  -1  -3   5 6009.48 339.174  42
  -1  -3   5 5339.49 320.171 104
   1   3  -5 6066.81 332.422  90
   1   3  -5 6057.73 336.437  94
  -1  -3   5 5681.06 322.374  97
   1   3  -5 5758.95 328.316  91
   1   3  -5 4279.63 341.838  37
   1   3  -4 10570.9 573.490 109
  -1  -3   4 11377.9 559.671  27
  -1  -3   4 11757.7 555.312 104
   1   3  -4 11065.1 591.252  37
   1   3  -4 11932.2 599.689  21
  -1  -3   4 12476.2 572.472  35
   1   3  -4 13161.7 565.375  90
  -1  -3   4 11826.1 566.373  42
   1   3  -4 11610.6 591.066  45
  -1  -3   4 11233.8 548.663 113
  -1  -3   4 11569.1 550.677  95
   1   3  -4 11852.1 549.877   1
   1   3  -4 11355.6 550.161  91
   1   3  -4 12857.2 564.216  92
  -1  -3   4 11823.1 556.607  16
   1   3  -4 12047.6 600.980 105
  -1  -3   4 11575.7 553.566 103
   1   3  -4 11263.6 584.084 101
   1   3  -4 9195.07 585.608 112
   1   3  -4 11001.4 590.687  53
  -1  -3   4 12132.5 556.024  99
   1   3  -4 11854.6 555.931  94
  -1  -3   4 11163.2 551.031  96
   1   3  -4 11562.9 602.420 100
   1   3  -4 11688.8 550.571  20
   1   3  -4 12215.7 590.089 106
   1   3  -4 11099.0 580.914 102
   1   3  -4 12515.4 562.092  93
   1   3  -3 125.708 58.9855  45
   1   3  -3 117.593 48.7295 101
  -1  -3   3 198.389 46.7039 115
  -1  -3   3 153.042 50.1732  35
   1   3  -3 234.886 51.1880  92
   1   3  -3 114.344 42.2742   1
   1   3  -3 63.0832 44.1331 105
   1   3  -3 109.086 42.3927  94
  -1  -3   3 199.629 46.2832 104
  -1  -3   3 134.496 41.3671  99
   1   3  -3 105.654 55.2061  21
  -1  -3   3 132.760 40.5061 103
   1   3  -3 102.593 47.6887 102
   1   3  -3 182.590 58.4207   3
   1   3  -3 151.796 48.1111 109
  -1  -3   3 222.519 54.6822  17
  -1  -3   3 152.276 44.1581  43
   1   3  -3 292.346 56.3626  90
   1   3  -3 78.4933 52.0017 112
   1   3  -3 69.9108 45.0424  37
  -1  -3   3 240.948 53.9201 113
   1   3  -3 150.620 60.8988 100
  -1  -3   3 121.371 40.2561  96
   1   3  -3 152.386 43.4842  93
   1   3  -3 133.058 50.5745  20
  -1  -3   3 142.798 40.4284  95
  -1  -3   3 167.129 56.9721  18
   1   3  -3 90.8100 44.5067 106
   1   3  -2 3459.47 188.633  92
  -1  -3   2 3493.67 205.870  43
   1   3  -2 3380.68 201.407  37
  -1  -3   2 3198.54 206.425  17
   1   3  -2 3390.99 193.972 106
   1   3  -2 3628.59 211.757  21
   1   3  -2 3485.66 194.826 102
   1   3  -2 3179.70 204.258 100
   1   3  -2 3563.75 215.077   1
   1   3  -2 3334.68 186.658  94
  -1  -3   2 3405.65 189.482   8
  -1  -3   2 3706.85 210.710 113
   1   3  -2 3538.28 200.302 101
   1   3  -2 3646.40 190.353  90
  -1  -3   2 3924.62 213.752  30
   1   3  -2 3269.80 211.098  20
   1   3  -2 3207.64 210.984 112
   1   3  -2 3420.78 230.697   3
  -1  -3   2 3490.86 207.879  18
  -1  -3   2 3262.85 194.888 110
   1   3  -2 3268.88 187.571  93
   1   3  -2 3253.53 202.812 105
   1   3  -1 15935.0 785.091  92
  -1  -3   1 17741.0 819.655  30
   1   3  -1 18108.1 823.772  20
   1   3  -1 17533.0 806.870  21
   1   3  -1 20861.7 839.049   1
  -1  -3   1 18341.6 818.429  26
   1   3  -1 18271.9 846.324   3
  -1  -3   1 19459.9 817.021 110
  -1  -3   1 17324.5 815.647  13
   1   3  -1 21564.7 794.414 106
   1   3  -1 21600.5 799.953 101
   1   3  -1 17892.5 789.184  90
   1   3  -1 20150.2 790.651 102
   1   3  -1 21022.7 807.061 105
   1   3  -1 19957.4 788.860  97
  -1  -3   1 18905.8 796.557   8
  -1  -3   1 21848.0 817.317   9
   1   3  -1 16189.2 782.859  93
   1   3   0 176691. 6960.03 101
   1   3   0 185169. 7008.87   1
  -1  -3   0 170235. 6995.13  31
   1   3   0 157131. 6948.12 102
   1   3   0 186409. 6955.53  97
   1   3   0 183328. 7030.66  24
  -1  -3   0 216894. 7041.99  11
   1   3   0 165323. 7015.37   3
  -1  -3   0 172593. 6975.29   8
   1   3   0 187741. 6984.31   8
   1   3   0 188467. 6957.57 106
   1   3   0 184713. 7004.75  20
   1   3   0 169503. 6949.72  95
  -1  -3   0 165698. 6996.95  13
   1   3   0 198346. 6995.36  21
  -1  -3   0 169365. 7001.87  26
  -1  -3  -1 615.482 87.1248  13
  -1  -3  -1 704.720 96.7236  31
   1   3   1 646.800 80.4418  20
  -1  -3  -1 804.248 91.7194 107
   1   3   1 540.084 85.1267   3
  -1  -3  -1 555.823 86.0650  38
   1   3   1 694.251 84.0244   8
   1   3   1 727.142 69.2767 102
   1   3   1 632.564 68.1297 106
   1   3   1 634.106 64.9139  99
   1   3   1 667.978 86.9303   1
   1   3   1 666.626 68.2434  95
   1   3   1 672.236 66.8864  97
  -1  -3  -1 758.177 96.2299  26
   1   3   1 599.068 92.6565  24
  -1  -3  -1 554.580 84.6598  25
  -1  -3  -2 18439.7 878.055  26
   1   3   2 20962.4 909.547  24
   1   3   2 20209.5 875.316   8
  -1  -3  -2 18563.1 894.081  31
   1   3   2 17727.4 854.565 114
  -1  -3  -2 19355.8 890.454  38
   1   3   2 20330.7 885.041  40
   1   3   2 20397.2 868.255   3
   1   3   2 21029.9 917.944  22
   1   3   2 19907.6 886.319  49
   1   3   2 17637.7 870.378 118
  -1  -3  -2 18821.5 879.962 107
   1   3   3 10133.8 534.229  40
  -1  -3  -3 10317.5 540.876  26
   1   3   3 10622.9 556.717  24
  -1  -3  -3 10678.3 569.819  31
   1   3   3 10444.1 537.682 118
   1   3   3 10571.5 542.811   8
   1   3   3 11388.2 576.562  22
   1   3   3 9532.31 514.700 111
   1   3   3 9520.23 535.258  48
  -1  -3  -3 10510.9 562.313  46
  -1  -3  -3 11400.2 575.369  38
  -1  -3  -3 11797.6 573.130 107
   1   3   4 14942.9 770.303  48
  -1  -3  -4 15366.6 791.929  46
   1   3   4 13612.2 759.807  49
  -1  -3  -4 14449.8 773.453 107
   1   3   4 15624.4 742.262 111
   1   3   4 16250.4 764.129  40
   1   3   4 14859.6 767.030  24
   1   3   4 15489.4 787.898  22
  -1  -3  -4 14162.4 748.266  26
  -1  -3  -4 15650.3 794.811  38
   1   3   4 14323.9 746.808 118
   1   3   5 5026.95 388.962  81
   1   3   5 5533.86 395.854  69
  -1  -3  -5 5002.51 400.041  46
   1   3   5 5251.94 373.054  40
  -1  -3  -5 6577.57 438.232  38
   1   3   5 5765.37 388.895 118
   1   3   5 5324.39 402.020  79
   1   3   5 5042.53 392.040  59
  -1  -3  -5 5261.90 373.584  26
   1   3   5 5826.81 408.667  49
   1   3   5 4624.03 376.623  48
  -1  -3  -5 5054.53 394.337 107
   1   3   6 2326.73 268.549  69
   1   3   6 2281.90 268.024  48
  -1  -3  -6 2708.31 295.107  38
   1   3   6 2774.62 289.135  81
  -1  -3  -6 2631.31 277.120 119
   1   3   6 2403.81 271.978  65
   1   3   6 3243.58 313.606  79
   1   3   6 2312.06 266.586 147
  -1  -3  -6 2306.61 274.402  83
   1   3   6 2554.42 284.957  49
  -1  -3  -6 2705.13 281.168  41
  -1  -3  -6 3113.78 308.127 107
  -1  -3  -6 2816.25 296.412  46
   1   3   6 2893.09 297.169  59
   1   3   7 7213.51 537.347  48
   1   3   7 6811.51 520.524  81
   1   3   7 6190.28 505.311  69
  -1  -3  -7 6135.34 486.293  67
  -1  -3  -7 6462.34 519.294 107
   1   3   7 8112.29 561.491  59
  -1  -3  -7 6478.13 506.992  83
  -1  -3  -7 7180.81 539.082  38
   1   3   7 7392.08 542.009  49
  -1  -3  -7 7526.85 549.802  46
   1   3   7 6921.72 516.827 147
  -1  -3  -7 7469.64 536.010 119
  -1  -3  -7 7886.91 537.110  41
  -1  -3  -8 1643.74 244.865  46
  -1  -3  -8 1746.31 261.278  38
   1   3   8 1404.53 238.457  48
  -1  -3  -8 1311.65 228.515 107
  -1  -3  -8 1754.93 249.213  44
  -1  -3  -8 1558.49 239.205 119
  -1  -3  -8 1548.96 243.734 120
  -1  -3  -8 1178.73 208.153  67
  -1  -3  -8 1184.06 215.610  83
   1   3   8 1010.46 204.463  69
   1   3   8 1028.02 202.867  59
   1   3   8 1266.01 225.314  49
   1   3   8 1314.81 228.131  81
   1   3   9 7911.90 609.626  48
  -1  -3  -9 9078.90 621.871  46
  -1  -3  -9 9321.42 636.268  38
   1   3   9 9257.32 645.867  49
  -1  -3  -9 8584.66 614.837 120
  -1  -3  -9 7851.36 587.727  83
  -1  -3  -9 8578.38 596.892  67
   1   3   9 7950.21 610.123  59
   1   3   9 8074.31 604.334  69
  -1  -3  -9 7597.14 565.472 138
   1   3   9 8376.21 620.990  81
   1   3  10 1844.05 263.796  81
   1   3  10 2148.89 271.349  69
  -1  -3 -10 1889.39 255.343  67
  -1  -3 -10 2310.62 273.271  66
   1   3  10 1786.36 261.249  49
   1   3  10 1955.34 271.753  59
  -1  -3 -10 2348.73 283.015  83
  -1  -3 -10 2191.18 269.078 138
  -1  -3 -10 2183.31 279.362 120
  -1  -3 -11 658.240 139.126 138
  -1  -3 -11 567.860 136.976 120
   1   3  11 470.097 125.327  69
  -1  -3 -11 529.491 133.938  83
   1   3  11 646.943 144.600  59
   1   3  11 154.772 115.282  80
[truncated: 2,775,226 more chars]
