# Supplementary material for: New copper carboxyl­ate pyrene dimers: synthesis, crystal structure, Hirshfeld surface analysis and electrochemical characterization
Source: Acta Crystallogr E Crystallogr Commun. 2024 Jan 1;80(Pt 1):1–9. doi: 10.1107/S2056989023010277 (PMC10833376; doi:10.1107/S2056989023010277)
Supplement: Supplementary file 2 [file e-80-00001-1sup2.hkl]

data_1                                                                
_shelx_title ' dpc238_auto_a.res in P-1'                                        
_shelx_refln_list_code          4                                               
_shelx_F_calc_maximum      217.30                                               
_exptl_crystal_F_000       650.00                                               
_reflns_d_resolution_high  0.8278                                               
                                                                                
loop_                                                                           
 _space_group_symop_operation_xyz                                               
 'x, y, z'                                                                      
 '-x, -y, -z'                                                                   
                                                                                
_cell_length_a    10.5283                                                       
_cell_length_b    11.8583                                                       
_cell_length_c    11.9401                                                       
_cell_angle_alpha 101.044                                                       
_cell_angle_beta   98.136                                                       
_cell_angle_gamma 104.142                                                       
                                                                                
_shelx_F_squared_multiplier     1.000                                           
                                                                                
loop_                                                                           
 _refln_index_h                                                                 
 _refln_index_k                                                                 
 _refln_index_l                                                                 
 _refln_F_squared_calc                                                          
 _refln_F_squared_meas                                                          
 _refln_F_squared_sigma                                                         
 _refln_observed_status                                                         
   1   0   0       1462.81       1423.38        14.02 o                         
   2   0   0          0.17          1.40         0.28 o                         
   3   0   0       1509.33       1453.03        15.15 o                         
   4   0   0         41.78         36.85         0.98 o                         
   5   0   0        215.90        215.21         2.73 o                         
   6   0   0         28.48         14.81         0.64 o                         
   7   0   0        459.47        421.22         4.44 o                         
   8   0   0        173.29        150.50         2.15 o                         
   9   0   0         64.49         60.72         1.75 o                         
  10   0   0        325.78        345.82         4.93 o                         
  11   0   0        267.36        276.19         4.55 o                         
  12   0   0         28.16         26.54         1.12 o                         
 -12   1   0          9.64          8.53         0.74 o                         
 -11   1   0        269.77        284.42         4.51 o                         
 -10   1   0        181.43        188.02         3.33 o                         
  -9   1   0        107.78        106.08         2.24 o                         
  -8   1   0          2.26          4.68         0.58 o                         
  -7   1   0       2525.01       2479.41        14.84 o                         
  -6   1   0       1150.00       1069.91         9.90 o                         
  -5   1   0          6.79         12.20         0.68 o                         
  -4   1   0         71.47         64.77         1.18 o                         
  -3   1   0        519.44        502.64         6.23 o                         
  -2   1   0         95.96         79.39         1.20 o                         
  -1   1   0       1273.83       1494.08        18.22 o                         
   0   1   0       1724.38       1739.80        21.63 o                         
   1   1   0      18998.12      18757.54       172.46 o                         
   2   1   0        194.72        197.55         2.58 o                         
   3   1   0       1188.43       1123.18        12.37 o                         
   4   1   0       1149.20       1088.95         9.28 o                         
   5   1   0       2479.88       2934.34        23.13 o                         
   6   1   0        225.03        236.34         2.57 o                         
   7   1   0       1285.25       1260.09         8.85 o                         
   8   1   0        271.20        286.66         3.19 o                         
   9   1   0         70.88         76.36         1.99 o                         
  10   1   0        191.41        200.02         3.78 o                         
  11   1   0        251.87        289.96         4.42 o                         
 -12   2   0          4.85          2.20         0.56 o                         
 -11   2   0         65.65         64.33         1.99 o                         
 -10   2   0        150.59        158.40         2.93 o                         
  -9   2   0       1661.29       1685.43        13.17 o                         
  -8   2   0         99.79        105.23         1.69 o                         
  -7   2   0       1465.12       1402.79         9.44 o                         
  -6   2   0       2962.17       2874.90        23.72 o                         
  -5   2   0        294.06        287.48         3.27 o                         
  -4   2   0        147.42        132.66         1.76 o                         
  -3   2   0        216.43        263.31         3.67 o                         
  -2   2   0         84.85        110.63         1.47 o                         
  -1   2   0       1069.77       1071.58         9.83 o                         
   0   2   0       3294.44       2974.58        30.83 o                         
   1   2   0      15230.97      14688.08       135.36 o                         
   2   2   0         51.19         82.93         1.21 o                         
   3   2   0         85.24         80.76         1.45 o                         
   4   2   0       7066.34       7271.05        63.40 o                         
   5   2   0       1198.56       1269.95        10.73 o                         
   6   2   0        117.68        125.24         1.76 o                         
   7   2   0        642.09        662.10         5.39 o                         
   8   2   0        117.34        132.75         2.64 o                         
   9   2   0         51.23         43.98         1.74 o                         
  10   2   0        153.03        155.06         3.20 o                         
  11   2   0        374.52        372.87         4.91 o                         
 -12   3   0        237.86        254.82         7.05 o                         
 -11   3   0          0.99          1.98         1.20 o                         
 -10   3   0       1994.75       2037.93        24.09 o                         
  -9   3   0        181.04        210.17         4.40 o                         
  -8   3   0        389.18        352.14         5.33 o                         
  -7   3   0       2367.20       2296.47        20.82 o                         
  -6   3   0       3602.18       3482.90        30.77 o                         
  -5   3   0       1927.95       2001.09        19.84 o                         
  -4   3   0       1185.92       1250.60        17.70 o                         
  -3   3   0         13.39         14.44         0.75 o                         
  -2   3   0         65.82        100.55         1.92 o                         
  -1   3   0       1059.33       1130.12        19.55 o                         
   0   3   0       1298.77       1344.81        22.73 o                         
   1   3   0       8350.09       8346.03       137.36 o                         
   2   3   0       1214.68       1102.17        12.61 o                         
   3   3   0          6.09          5.42         0.72 o                         
   4   3   0        290.33        231.76         3.74 o                         
   5   3   0       2810.58       2838.10        27.44 o                         
   6   3   0        477.52        460.89         5.00 o                         
   7   3   0        223.67        225.56         3.95 o                         
   8   3   0        456.60        416.84         5.11 o                         
   9   3   0       1168.62       1046.46        13.94 o                         
  10   3   0         94.76        101.71         2.97 o                         
  11   3   0        394.64        427.24        23.48 o                         
 -12   4   0         88.94         90.08         3.95 o                         
 -11   4   0         25.88         29.53         2.03 o                         
 -10   4   0        219.17        218.60         5.27 o                         
  -9   4   0        735.76        788.90        12.34 o                         
  -8   4   0         56.52         53.27         2.26 o                         
  -7   4   0        534.91        550.56         7.76 o                         
  -6   4   0       3785.67       3658.44        45.31 o                         
  -5   4   0        418.14        355.48         6.43 o                         
  -4   4   0        485.74        565.32        12.33 o                         
  -3   4   0          1.17          3.41         0.77 o                         
  -2   4   0        145.16        184.55         5.24 o                         
  -1   4   0         29.08         44.94         1.73 o                         
   0   4   0        347.89        301.65         6.48 o                         
   1   4   0       5393.28       5264.37       120.11 o                         
   2   4   0       1552.33       1494.78        29.40 o                         
   3   4   0          4.59          3.79         1.01 o                         
   4   4   0        529.53        498.33         6.96 o                         
   5   4   0       3282.67       3198.26        31.39 o                         
   6   4   0        328.52        331.59         6.16 o                         
   7   4   0         24.82         24.84         1.97 o                         
   8   4   0         28.42         24.94         2.20 o                         
   9   4   0         54.43         44.98         3.91 o                         
  10   4   0        156.12        127.19         5.61 o                         
 -12   5   0        198.91        210.87         6.55 o                         
 -11   5   0         58.25         59.28         3.34 o                         
 -10   5   0        356.12        395.49        10.76 o                         
  -9   5   0         65.10         66.95         3.07 o                         
  -8   5   0       1849.68       1861.74        24.85 o                         
  -7   5   0       1319.77       1324.21        23.36 o                         
  -6   5   0       6246.49       6161.16        81.47 o                         
  -5   5   0       1370.65       1396.49        27.46 o                         
  -4   5   0       1452.11       1471.99        46.96 o                         
  -3   5   0          2.10          3.59         0.96 o                         
  -2   5   0         30.32         15.84         1.41 o                         
  -1   5   0        681.10        820.56        12.75 o                         
   0   5   0       1824.76       2196.32        39.19 o                         
   1   5   0       2941.05       2941.83        71.10 o                         
   2   5   0       1393.04       1369.67        23.50 o                         
   3   5   0         88.40         62.71         2.41 o                         
   4   5   0        403.85        414.12         8.38 o                         
   5   5   0       3152.09       3159.84        47.64 o                         
   6   5   0        386.87        397.94         8.33 o                         
   7   5   0        145.60        146.55         4.86 o                         
   8   5   0        399.22        399.71         9.41 o                         
   9   5   0         11.55         13.01         1.91 o                         
  10   5   0         92.07         84.35         8.13 o                         
 -12   6   0        334.98        340.13         7.62 o                         
 -11   6   0        312.93        325.61        10.17 o                         
 -10   6   0          1.63          5.38         1.53 o                         
  -9   6   0        224.10        230.80         6.38 o                         
  -8   6   0        213.35        244.52         5.46 o                         
  -7   6   0        216.15        208.09         4.44 o                         
  -6   6   0       1217.43       1148.88        16.28 o                         
  -5   6   0         64.23         49.54         1.87 o                         
  -4   6   0         48.05         45.64         2.62 o                         
  -3   6   0        297.42        335.02         8.33 o                         
  -2   6   0        498.04        410.41         8.87 o                         
  -1   6   0       5799.10       6190.73        94.03 o                         
   0   6   0          1.61          6.57         1.22 o                         
   1   6   0        574.00        621.38        12.54 o                         
   2   6   0        186.64        188.08         4.19 o                         
   3   6   0          4.50          3.02         0.90 o                         
   4   6   0       1217.70       1249.24        21.70 o                         
   5   6   0          3.41          5.25         1.29 o                         
   6   6   0        427.27        456.86         9.44 o                         
   7   6   0          5.03          6.70         1.60 o                         
   8   6   0         84.91         85.06         4.64 o                         
   9   6   0         75.83         73.43         4.05 o                         
 -12   7   0        391.04        360.93        10.41 o                         
 -11   7   0        199.15        195.04         7.25 o                         
 -10   7   0          5.10          3.62         1.81 o                         
  -9   7   0          1.75          0.92         1.52 o                         
  -8   7   0         62.70         60.68         3.38 o                         
  -7   7   0        313.12        340.53         6.40 o                         
  -6   7   0        374.48        377.53         6.79 o                         
  -5   7   0       2044.51       2059.01        26.96 o                         
  -4   7   0        138.31        154.54         3.54 o                         
  -3   7   0        177.69        166.98         3.73 o                         
  -2   7   0       1073.13        993.26        11.35 o                         
  -1   7   0        961.95        881.35        13.94 o                         
   0   7   0          0.90          2.19         0.85 o                         
   1   7   0          2.45          3.97         1.02 o                         
   2   7   0         60.58         54.30         2.58 o                         
   3   7   0         10.69         10.61         1.48 o                         
   4   7   0        839.94        859.40        13.31 o                         
   5   7   0       1643.03       1678.26        31.11 o                         
   6   7   0       1772.87       1861.41        33.29 o                         
   7   7   0        335.40        372.35        16.86 o                         
   8   7   0          8.27          7.81         1.78 o                         
 -11   8   0         11.36         13.33         2.62 o                         
 -10   8   0        196.92        161.12         6.86 o                         
  -9   8   0          2.15          1.30         1.75 o                         
  -8   8   0         24.97         23.40         2.49 o                         
  -7   8   0        184.09        186.09         5.06 o                         
  -6   8   0        197.86        183.27         4.89 o                         
  -5   8   0       2876.52       2941.30        50.77 o                         
  -4   8   0          3.84          6.91         1.11 o                         
  -3   8   0         63.33         61.82         2.10 o                         
  -2   8   0        561.95        562.48        11.32 o                         
  -1   8   0       2114.68       1946.48        37.68 o                         
   0   8   0       1163.82       1301.92        25.79 o                         
   1   8   0        408.25        420.72        12.93 o                         
   2   8   0        146.79        137.71         6.23 o                         
   3   8   0        112.83        109.09         5.29 o                         
   4   8   0         14.26         12.85         1.68 o                         
   5   8   0        936.50        930.59        22.73 o                         
   6   8   0       1384.42       1403.50        35.08 o                         
   7   8   0        415.08        451.55        14.32 o                         
 -11   9   0        405.03        380.12        13.39 o                         
 -10   9   0          0.67          3.37         2.04 o                         
  -9   9   0         20.92         19.61         2.93 o                         
  -8   9   0         31.78         29.27         3.94 o                         
  -7   9   0        271.10        261.97        13.67 o                         
  -6   9   0       1271.74       1322.88        29.19 o                         
  -5   9   0        359.86        382.43         8.22 o                         
  -4   9   0        667.30        699.91        13.52 o                         
  -3   9   0         17.21         17.98         1.77 o                         
  -2   9   0        188.70        190.81         5.41 o                         
  -1   9   0        473.82        464.27        13.80 o                         
   0   9   0        863.76        876.46        22.49 o                         
   1   9   0          3.28          4.06         1.80 o                         
   2   9   0          3.96          3.84         2.46 o                         
   3   9   0        146.09        133.33         6.29 o                         
   4   9   0         38.52         47.72         4.19 o                         
   5   9   0         13.84         12.30         2.74 o                         
   6   9   0       1426.18       1443.09        84.27 o                         
 -10  10   0        221.78        227.98        10.28 o                         
  -9  10   0         85.64         80.18         6.71 o                         
  -8  10   0         14.48         15.11         2.44 o                         
  -7  10   0        454.96        451.00        13.16 o                         
  -6  10   0        111.15        110.35         5.22 o                         
  -5  10   0       1470.02       1581.97        27.17 o                         
  -4  10   0         31.37         39.61         2.65 o                         
  -3  10   0          7.08          8.72         1.86 o                         
  -2  10   0         36.81         38.05         4.14 o                         
  -1  10   0        777.18        833.25        23.78 o                         
   0  10   0        603.94        607.40        23.17 o                         
   1  10   0         22.52         35.38         4.58 o                         
   2  10   0        468.65        485.91        23.09 o                         
   3  10   0        222.30        223.67        15.14 o                         
   4  10   0       1308.84       1525.98       223.49 o                         
   5  10   0         28.92         25.46         4.17 o                         
 -10  11   0        137.00        129.01        10.81 o                         
  -9  11   0         29.62         24.74         3.51 o                         
  -8  11   0        478.44        505.17        20.55 o                         
  -7  11   0       1096.09       1138.22        29.69 o                         
  -6  11   0        275.42        288.63         8.65 o                         
  -5  11   0         20.49         19.69         2.43 o                         
  -4  11   0         19.23         18.21         2.48 o                         
  -3  11   0         52.51         49.20         3.52 o                         
  -2  11   0         77.09         68.56         5.65 o                         
  -1  11   0         80.25         98.55         6.57 o                         
   0  11   0        943.73        997.34        41.24 o                         
   1  11   0        269.14        379.09        24.40 o                         
   2  11   0        113.01        100.87        11.74 o                         
   3  11   0         46.79         27.84         5.08 o                         
   4  11   0        837.37        894.05        46.61 o                         
  -9  12   0          6.12          1.46         1.43 o                         
  -8  12   0         45.32         28.64         4.16 o                         
  -7  12   0        324.92        310.95        14.94 o                         
  -6  12   0         44.33         39.90         6.00 o                         
  -5  12   0         10.94         11.95         2.47 o                         
  -4  12   0         36.32         41.22         3.20 o                         
  -3  12   0          2.67          1.86         1.86 o                         
  -2  12   0          0.09          1.12         2.18 o                         
  -1  12   0        990.42        940.65        30.56 o                         
   0  12   0        755.84        865.36        32.61 o                         
   1  12   0        304.37        286.97        15.71 o                         
   2  12   0          1.83          0.90         2.36 o                         
   3  12   0        442.11        463.82        26.69 o                         
  -7  13   0         26.67         26.15         2.60 o                         
  -6  13   0        201.96        196.39         9.76 o                         
  -5  13   0         62.42         76.72        11.34 o                         
  -4  13   0         13.84         18.59         3.68 o                         
  -3  13   0        326.46        354.56        18.25 o                         
  -2  13   0        105.08        102.35         7.44 o                         
  -1  13   0        522.65        541.34        19.28 o                         
   0  13   0        319.06        360.56        21.93 o                         
   1  13   0        362.96        403.61        24.29 o                         
   2 -14   1        276.31        258.50        19.09 o                         
  -1 -13   1        255.57        269.41        14.43 o                         
   0 -13   1        106.40        111.54        13.84 o                         
   1 -13   1        229.54        249.57        10.34 o                         
   2 -13   1        525.72        593.34        35.34 o                         
   3 -13   1          4.22          2.66         1.84 o                         
   4 -13   1        345.91        388.83        12.20 o                         
   5 -13   1        424.68        447.64        16.93 o                         
   6 -13   1         89.88         90.31         6.22 o                         
   7 -13   1         36.14         29.80         5.67 o                         
  -3 -12   1          1.15         -2.59         3.81 o                         
  -2 -12   1        105.81        115.70        13.83 o                         
  -1 -12   1        527.20        564.63        20.50 o                         
   0 -12   1        132.81        135.87         7.33 o                         
   1 -12   1        147.87        149.36        12.22 o                         
   2 -12   1         83.18         93.58         5.17 o                         
   3 -12   1         73.06         82.31         4.86 o                         
   4 -12   1        396.74        440.21        14.59 o                         
   5 -12   1        369.60        330.64        27.18 o                         
   6 -12   1        326.80        346.31        10.31 o                         
   7 -12   1         35.20         33.91         3.41 o                         
   8 -12   1         87.06         76.01         6.03 o                         
   9 -12   1         68.28         73.62         4.52 o                         
  -4 -11   1        492.41        497.31        31.09 o                         
  -3 -11   1         39.06         48.95         5.25 o                         
  -2 -11   1        258.55        234.63        12.05 o                         
  -1 -11   1       1112.14       1154.74        34.01 o                         
   0 -11   1          8.69         22.40         3.39 o                         
   1 -11   1         34.00         25.74         3.41 o                         
   2 -11   1         48.06         54.58         3.68 o                         
   3 -11   1         80.11         79.80         5.20 o                         
   4 -11   1         17.36         22.73         2.38 o                         
   5 -11   1        544.94        576.47        14.65 o                         
   6 -11   1       1492.17       1628.72        28.75 o                         
   7 -11   1        251.00        272.37         9.54 o                         
   8 -11   1         51.20         54.57         4.25 o                         
   9 -11   1         68.46         72.98         5.69 o                         
  10 -11   1         63.49         56.16         5.29 o                         
  -6 -10   1        145.19        118.09         7.77 o                         
  -5 -10   1        253.52        287.80        12.18 o                         
  -4 -10   1         27.94         34.27         5.81 o                         
  -3 -10   1         42.32         37.50         4.32 o                         
  -2 -10   1        143.18        156.60        15.91 o                         
  -1 -10   1        152.03        203.26        16.35 o                         
   0 -10   1       2039.46       2042.61        43.28 o                         
   1 -10   1         44.72         42.72         3.20 o                         
   2 -10   1          0.07          1.93         1.46 o                         
   3 -10   1        122.66        117.33         4.22 o                         
   4 -10   1         16.77         11.90         1.83 o                         
   5 -10   1       6476.21       6697.04        84.30 o                         
   6 -10   1        980.64       1026.75        27.42 o                         
   7 -10   1        477.76        478.05        15.17 o                         
   8 -10   1        149.98        142.31         6.55 o                         
   9 -10   1        411.58        394.71        15.06 o                         
  10 -10   1         98.15        101.83         7.93 o                         
  -7  -9   1        642.12        647.60        51.56 o                         
  -6  -9   1        253.46        227.30        13.07 o                         
  -5  -9   1         48.49         49.57         4.88 o                         
  -4  -9   1        256.66        279.41         9.59 o                         
  -3  -9   1        162.11        147.37         6.73 o                         
  -2  -9   1        284.90        275.30        10.44 o                         
  -1  -9   1        182.47        162.08         6.10 o                         
   0  -9   1         37.67         42.64         3.06 o                         
   1  -9   1          6.10          6.61         1.36 o                         
   2  -9   1         83.77         83.03         3.17 o                         
   3  -9   1          3.97          7.04         1.28 o                         
   4  -9   1       1019.84       1094.94        18.09 o                         
   5  -9   1        127.35        139.30         5.67 o                         
   6  -9   1       2640.24       2594.07        67.57 o                         
   7  -9   1        838.59        795.05        21.89 o                         
   8  -9   1         73.68         69.05         4.00 o                         
   9  -9   1        526.44        485.07        13.36 o                         
  10  -9   1         14.51         16.54         2.85 o                         
  11  -9   1         21.10         17.53         3.07 o                         
  -8  -8   1        370.88        354.62        15.66 o                         
  -7  -8   1        729.45        791.81        20.03 o                         
  -6  -8   1        288.86        292.95         8.85 o                         
  -5  -8   1         57.30         59.74         3.73 o                         
  -4  -8   1        504.12        525.82        13.24 o                         
  -3  -8   1          4.25          4.93         1.20 o                         
  -2  -8   1         26.37         27.57         2.35 o                         
  -1  -8   1        733.44        673.62        12.01 o                         
   0  -8   1        510.54        511.39        12.86 o                         
   1  -8   1          8.47          5.71         0.99 o                         
   2  -8   1         22.81         28.04         1.49 o                         
   3  -8   1         72.09         69.66         2.89 o                         
   4  -8   1        240.60        222.98         4.93 o                         
   5  -8   1        643.80        654.46        12.78 o                         
   6  -8   1       1274.35       1236.68        18.22 o                         
   7  -8   1        727.27        696.37        13.29 o                         
   8  -8   1          3.73          2.67         1.42 o                         
   9  -8   1        702.65        681.83        14.98 o                         
  10  -8   1        299.76        298.30         9.96 o                         
  11  -8   1        187.67        192.26         7.35 o                         
  -8  -7   1        239.67        243.83         9.83 o                         
  -7  -7   1        893.95        917.81        17.73 o                         
  -6  -7   1         65.09         64.56         3.61 o                         
  -5  -7   1       1310.18       1367.65        21.79 o                         
  -4  -7   1       1445.09       1417.90        18.08 o                         
  -3  -7   1         22.42         21.86         1.87 o                         
  -2  -7   1         39.01         41.52         2.26 o                         
  -1  -7   1        921.72        921.77        18.21 o                         
   0  -7   1       2324.11       2432.91        38.30 o                         
   1  -7   1        258.99        236.81         5.21 o                         
   2  -7   1        348.95        328.41         7.62 o                         
   3  -7   1        362.28        329.52         5.06 o                         
   4  -7   1       1063.53       1031.17        15.74 o                         
   5  -7   1        104.80         98.50         3.11 o                         
   6  -7   1        626.68        590.44         8.87 o                         
   7  -7   1        514.44        489.81        11.01 o                         
   8  -7   1        306.92        324.26         7.02 o                         
   9  -7   1        651.58        674.57        13.02 o                         
  10  -7   1        703.78        715.64        16.11 o                         
  11  -7   1        606.12        612.04        16.02 o                         
  12  -7   1        163.13        159.34         5.32 o                         
  -9  -6   1         33.02         25.59         2.41 o                         
  -8  -6   1         90.08         81.16         4.07 o                         
  -7  -6   1        402.53        398.71         8.65 o                         
  -6  -6   1        478.84        492.50         9.51 o                         
  -5  -6   1       1058.88       1035.91        15.84 o                         
  -4  -6   1         77.85         72.48         2.43 o                         
  -3  -6   1          9.46          7.06         1.12 o                         
  -2  -6   1        442.43        457.16         8.99 o                         
  -1  -6   1       2375.54       2483.49        63.11 o                         
   0  -6   1       1331.00       1253.31        21.70 o                         
   1  -6   1       2439.84       2615.07        46.64 o                         
   2  -6   1          3.34          5.08         1.08 o                         
   3  -6   1         82.18         84.45         5.66 o                         
   4  -6   1        441.36        387.72         8.30 o                         
   5  -6   1        455.55        430.29         6.44 o                         
   6  -6   1        481.92        490.07        10.26 o                         
   7  -6   1        251.82        240.18         4.85 o                         
   8  -6   1       2347.76       2254.91        33.03 o                         
   9  -6   1        560.83        567.83        11.29 o                         
  10  -6   1        920.97        946.32        15.02 o                         
  11  -6   1        413.21        418.91        11.79 o                         
  12  -6   1        226.06        222.67         6.06 o                         
 -10  -5   1        161.37        138.31         5.97 o                         
  -9  -5   1        252.47        258.95         6.85 o                         
  -8  -5   1          1.98          0.58         1.24 o                         
  -7  -5   1        247.44        254.91         6.30 o                         
  -6  -5   1        406.96        396.83         7.26 o                         
  -5  -5   1        352.99        361.88         6.33 o                         
  -4  -5   1         13.12         14.46         1.22 o                         
  -3  -5   1        528.68        546.17        10.70 o                         
  -2  -5   1       2764.31       2833.22        41.80 o                         
  -1  -5   1       5468.17       6046.14       112.87 o                         
   0  -5   1       1984.39       1965.24        33.71 o                         
   1  -5   1        707.91        589.92        14.99 o                         
   2  -5   1        143.12        132.58         3.36 o                         
   3  -5   1        297.30        250.91         5.02 o                         
   4  -5   1          2.44          6.02         1.02 o                         
   5  -5   1       2068.38       2205.04        33.93 o                         
   6  -5   1        320.91        342.82         6.29 o                         
   7  -5   1        285.79        299.67         4.88 o                         
   8  -5   1         39.77         47.81         2.08 o                         
   9  -5   1         43.65         45.84         2.55 o                         
  10  -5   1        325.74        329.50         6.64 o                         
  11  -5   1        407.98        409.53         8.42 o                         
  12  -5   1        169.89        168.32         5.29 o                         
 -10  -4   1         36.53         26.36         3.77 o                         
  -9  -4   1        126.71        109.29         5.70 o                         
  -8  -4   1         36.07         37.44         2.71 o                         
  -7  -4   1        308.52        300.79         5.84 o                         
  -6  -4   1       1389.14       1358.44        15.33 o                         
  -5  -4   1       1429.36       1485.32        16.47 o                         
  -4  -4   1          5.28         14.30         1.17 o                         
  -3  -4   1       2901.16       2856.42        37.64 o                         
  -2  -4   1       4318.64       4307.03        61.54 o                         
  -1  -4   1       2512.83       2415.34        33.30 o                         
   0  -4   1        840.49        851.62        16.26 o                         
   1  -4   1         25.98         12.53         0.98 o                         
   2  -4   1         69.77         71.67         2.62 o                         
   3  -4   1        122.72        167.08         3.80 o                         
   4  -4   1       5868.13       6306.47        79.68 o                         
   5  -4   1        705.84        585.61         8.94 o                         
   6  -4   1        650.96        674.45         7.30 o                         
   7  -4   1        287.88        269.48         4.30 o                         
   8  -4   1          0.29          1.06         0.81 o                         
   9  -4   1        208.72        217.97         5.08 o                         
  10  -4   1         47.07         44.91         2.33 o                         
  11  -4   1        167.50        161.04         4.60 o                         
  12  -4   1        431.77        431.17        10.53 o                         
 -11  -3   1         30.85         25.63         1.87 o                         
 -10  -3   1          9.53         11.40         0.94 o                         
  -9  -3   1         60.29         59.57         2.44 o                         
  -8  -3   1        147.61        157.94         3.02 o                         
  -7  -3   1        520.36        492.25         6.19 o                         
  -6  -3   1        796.09        763.46         6.71 o                         
  -5  -3   1        182.77        167.83         2.35 o                         
  -4  -3   1       1211.63       1313.80        12.01 o                         
  -3  -3   1        615.54        589.47         5.66 o                         
  -2  -3   1       1212.24       1239.97        13.31 o                         
  -1  -3   1        736.49        873.95        17.55 o                         
   0  -3   1       1227.32       1370.09        23.27 o                         
   1  -3   1        435.42        501.49         8.72 o                         
   2  -3   1         17.54         23.82         0.70 o                         
   3  -3   1        373.23        371.82         5.09 o                         
   4  -3   1          7.63         35.50         1.13 o                         
   5  -3   1       3714.16       3821.80        34.77 o                         
   6  -3   1       1875.24       1862.17        17.13 o                         
   7  -3   1          2.83          3.54         0.71 o                         
   8  -3   1          0.15          0.74         0.80 o                         
   9  -3   1        640.66        659.98         7.39 o                         
  10  -3   1        179.25        191.63         3.65 o                         
  11  -3   1        342.28        355.47         7.62 o                         
  12  -3   1        113.05         91.61         6.84 o                         
 -11  -2   1        117.96        105.12         2.20 o                         
 -10  -2   1        106.03         95.76         2.67 o                         
  -9  -2   1        356.09        326.32         4.75 o                         
  -8  -2   1        339.03        341.36         3.73 o                         
  -7  -2   1        451.41        433.76         3.94 o                         
  -6  -2   1        369.21        367.10         3.30 o                         
  -5  -2   1       1058.75       1094.78         9.69 o                         
  -4  -2   1        371.98        384.45         3.99 o                         
  -3  -2   1          8.02          4.16         0.42 o                         
  -2  -2   1       3415.97       3440.96        31.27 o                         
  -1  -2   1      16446.11      16025.92       134.72 o                         
   0  -2   1      11355.34      11348.12       117.05 o                         
   1  -2   1       5145.95       5225.94        39.52 o                         
   2  -2   1         46.57         49.53         0.77 o                         
   3  -2   1        100.39         83.90         1.21 o                         
   4  -2   1        427.50        391.83         4.04 o                         
   5  -2   1       3925.09       3884.83        40.69 o                         
   6  -2   1        751.19        705.53         6.30 o                         
   7  -2   1         16.48         14.20         0.67 o                         
   8  -2   1        594.88        623.84         5.35 o                         
   9  -2   1        141.89        138.12         2.46 o                         
  10  -2   1          1.74          2.16         0.68 o                         
  11  -2   1        238.02        230.26         3.81 o                         
  12  -2   1        278.86        285.54         4.13 o                         
 -11  -1   1         42.83         43.67         1.55 o                         
 -10  -1   1         87.19         82.27         2.37 o                         
  -9  -1   1        742.26        764.00         8.63 o                         
  -8  -1   1       1162.20       1096.58         8.99 o                         
  -7  -1   1        752.55        767.31         5.97 o                         
  -6  -1   1        987.00       1053.50         7.22 o                         
  -5  -1   1         99.43        162.04         2.27 o                         
  -4  -1   1        385.87        394.47         3.75 o                         
  -3  -1   1       1342.85       1429.25        11.50 o                         
  -2  -1   1       2229.12       2164.22        19.41 o                         
  -1  -1   1       2047.58       2123.64        19.45 o                         
   0  -1   1       1502.25       1650.18        16.00 o                         
   1  -1   1      12317.36      12045.13        93.63 o                         
   2  -1   1       3302.98       3525.74        28.24 o                         
   3  -1   1         22.38         31.02         0.74 o                         
   4  -1   1        103.36        132.16         1.83 o                         
   5  -1   1        470.50        395.96         5.55 o                         
   6  -1   1        281.90        298.74         2.86 o                         
   7  -1   1        231.26        230.37         2.52 o                         
   8  -1   1        300.96        293.08         3.06 o                         
   9  -1   1        421.81        449.33         4.97 o                         
  10  -1   1         46.75         53.27         1.56 o                         
  11  -1   1        129.60        118.66         3.00 o                         
  12  -1   1        307.31        266.03         4.74 o                         
 -12   0   1         69.36         58.00         1.58 o                         
 -11   0   1         71.16         85.24         2.22 o                         
 -10   0   1          0.14          0.57         0.74 o                         
  -9   0   1       1020.20       1028.74         9.96 o                         
  -8   0   1       1438.05       1403.01         9.47 o                         
  -7   0   1        283.69        272.26         2.81 o                         
  -6   0   1          0.01          2.91         0.51 o                         
  -5   0   1        733.83        699.28         6.49 o                         
  -4   0   1       2205.69       2166.38        16.34 o                         
  -3   0   1       1172.43       1272.52        10.04 o                         
  -2   0   1       3309.84       3238.67        29.34 o                         
  -1   0   1       2602.88       2649.01        24.52 o                         
   0   0   1       9080.72       8803.74        84.17 o                         
   1   0   1        154.75        174.28         2.05 o                         
   2   0   1       1855.53       1872.60        15.52 o                         
   3   0   1        683.51        668.74         7.46 o                         
   4   0   1       2059.43       2080.14        23.98 o                         
   5   0   1         44.20         21.04         0.86 o                         
   6   0   1        460.24        412.99         3.64 o                         
   7   0   1        247.52        308.60         3.16 o                         
   8   0   1        360.02        345.09         3.60 o                         
   9   0   1        727.01        764.44         7.47 o                         
  10   0   1        143.61        142.13         3.16 o                         
  11   0   1        131.14        139.52         3.05 o                         
 -12   1   1        344.26        336.87         4.38 o                         
 -11   1   1        510.21        503.95         5.98 o                         
 -10   1   1        322.74        322.24         4.59 o                         
  -9   1   1        724.57        696.95         7.34 o                         
  -8   1   1       1563.48       1550.83        10.10 o                         
  -7   1   1       1105.39       1050.62         7.17 o                         
  -6   1   1         72.51         78.07         1.55 o                         
  -5   1   1        188.72        205.63         2.59 o                         
  -4   1   1        199.11        207.12         2.40 o                         
  -3   1   1       1484.81       1384.73        13.25 o                         
  -2   1   1       6152.02       6290.35        54.38 o                         
  -1   1   1      17347.57      16795.87       142.29 o                         
   0   1   1       1792.00       1805.27        18.54 o                         
   1   1   1         11.68         23.35         0.69 o                         
   2   1   1       2463.92       2553.08        28.03 o                         
   3   1   1          5.83          4.46         0.56 o                         
   4   1   1        199.96        249.96         3.05 o                         
   5   1   1       1724.42       1828.89        18.75 o                         
   6   1   1        680.43        651.90         5.15 o                         
   7   1   1        178.37        186.05         2.50 o                         
   8   1   1        384.48        390.69         4.23 o                         
   9   1   1        940.24        896.39         9.43 o                         
  10   1   1        129.03        139.49         3.11 o                         
  11   1   1         51.19         50.00         1.80 o                         
 -12   2   1        350.84        386.29         6.04 o                         
 -11   2   1        408.54        403.98         5.08 o                         
 -10   2   1         62.59         66.97         2.12 o                         
  -9   2   1         10.66         15.27         1.03 o                         
  -8   2   1        316.01        297.06         2.97 o                         
  -7   2   1       1814.57       1830.79        11.12 o                         
  -6   2   1         96.43        106.81         1.86 o                         
  -5   2   1        126.25        149.18         2.08 o                         
  -4   2   1        465.28        452.95         4.77 o                         
  -3   2   1        620.13        665.36         5.73 o                         
  -2   2   1       2780.73       2787.73        28.49 o                         
  -1   2   1       7632.56       7509.06        88.51 o                         
   0   2   1        628.44        590.91         4.85 o                         
   1   2   1        747.17        760.21         8.22 o                         
   2   2   1        473.83        428.46         4.23 o                         
   3   2   1         41.81        100.92         1.56 o                         
   4   2   1        910.83        970.77         9.75 o                         
   5   2   1        233.29        238.31         3.06 o                         
   6   2   1        902.87        882.87         7.48 o                         
   7   2   1        351.16        367.56         3.80 o                         
   8   2   1         37.82         48.85         1.67 o                         
   9   2   1         59.03         74.33         2.04 o                         
  10   2   1        853.27        818.95        11.05 o                         
  11   2   1        147.93        133.05         2.58 o                         
 -12   3   1        137.61        140.23         5.12 o                         
 -11   3   1        111.81        114.42         4.03 o                         
 -10   3   1       2154.79       2208.95        28.46 o                         
  -9   3   1       1795.86       1828.74        20.71 o                         
  -8   3   1       6190.41       6036.30        55.67 o                         
  -7   3   1       3323.80       3259.10        29.72 o                         
  -6   3   1       1165.74       1241.62        14.97 o                         
  -5   3   1         37.58         35.38         1.50 o                         
  -4   3   1        257.87        251.78         6.10 o                         
  -3   3   1        709.01        725.99         9.14 o                         
  -2   3   1       1229.71       1338.29        19.54 o                         
  -1   3   1       3312.37       3279.80        42.34 o                         
   0   3   1        217.09        156.50         2.99 o                         
   1   3   1         11.22         30.01         0.91 o                         
   2   3   1        270.39        269.07         3.83 o                         
   3   3   1       1878.05       1903.83        19.10 o                         
   4   3   1        893.00        800.40        11.39 o                         
   5   3   1        915.60        913.96         9.79 o                         
   6   3   1       1009.57       1021.82        10.55 o                         
   7   3   1        102.96         98.28         2.64 o                         
   8   3   1          8.31          7.49         1.06 o                         
   9   3   1        245.36        239.66         5.22 o                         
  10   3   1        493.74        496.72        11.01 o                         
 -12   4   1         12.06         16.09         1.81 o                         
 -11   4   1         67.70         71.64         3.34 o                         
 -10   4   1        273.13        292.83         6.46 o                         
  -9   4   1        981.45        996.89        15.97 o                         
  -8   4   1       3433.89       3382.58        40.73 o                         
  -7   4   1       4244.04       4109.10        42.70 o                         
  -6   4   1        463.37        408.38         5.94 o                         
  -5   4   1          1.24          1.53         0.94 o                         
  -4   4   1        172.53        246.13         5.79 o                         
  -3   4   1        243.09        283.30         4.96 o                         
  -2   4   1        605.59        640.72        10.22 o                         
  -1   4   1        739.60        697.69         9.61 o                         
   0   4   1          7.29          4.35         0.57 o                         
   1   4   1         21.64         14.80         1.24 o                         
   2   4   1        299.00        286.03         6.67 o                         
   3   4   1       2644.77       2510.16        43.55 o                         
   4   4   1       1391.37       1345.54        17.56 o                         
   5   4   1       1292.62       1365.66        20.97 o                         
   6   4   1         57.94         66.82         3.06 o                         
   7   4   1         25.66         27.59         2.31 o                         
   8   4   1        227.61        227.56         7.02 o                         
   9   4   1        117.86        134.39         8.91 o                         
  10   4   1        357.98        379.02        10.32 o                         
 -12   5   1          4.44          5.03         1.40 o                         
 -11   5   1         74.37         77.40         3.84 o                         
 -10   5   1        146.55        147.66         5.50 o                         
  -9   5   1        238.74        260.40         5.58 o                         
  -8   5   1        486.82        450.98         7.66 o                         
  -7   5   1       2799.55       2602.54        55.15 o                         
  -6   5   1       4075.60       4310.10        62.19 o                         
  -5   5   1        183.25        221.55         9.92 o                         
  -4   5   1       2638.88       2798.18        74.74 o                         
  -3   5   1         24.01         14.27         1.21 o                         
  -2   5   1        111.36         94.30         2.53 o                         
  -1   5   1        755.65        922.09        14.22 o                         
   0   5   1       3109.03       3247.10        81.30 o                         
   1   5   1       1031.69        979.60        17.49 o                         
   2   5   1        124.67        124.68         5.15 o                         
   3   5   1       1551.20       1506.88        26.44 o                         
   4   5   1       1764.46       1755.03        24.88 o                         
   5   5   1       1201.40       1232.48        18.04 o                         
   6   5   1        172.68        181.49         6.75 o                         
   7   5   1        180.86        167.85         6.39 o                         
   8   5   1         62.47         62.05         3.49 o                         
   9   5   1         38.77         38.62         3.20 o                         
 -12   6   1         38.20         31.70         2.62 o                         
 -11   6   1          9.46          7.33         1.92 o                         
 -10   6   1          6.84          4.39         2.02 o                         
  -9   6   1         21.18         20.41         2.16 o                         
  -8   6   1        235.20        232.25         5.55 o                         
  -7   6   1       2925.33       2911.03        60.18 o                         
  -6   6   1       1735.15       1624.43        24.97 o                         
  -5   6   1        721.69        808.48        12.22 o                         
  -4   6   1        250.66        243.85         8.43 o                         
  -3   6   1       1618.75       1562.61        28.27 o                         
  -2   6   1        952.56        832.86        13.49 o                         
  -1   6   1       4014.09       4361.44        94.05 o                         
   0   6   1        147.89        131.02         4.74 o                         
   1   6   1        274.80        307.77         7.86 o                         
   2   6   1        203.38        215.89         5.54 o                         
   3   6   1       1379.30       1340.33        28.20 o                         
   4   6   1       2025.98       1980.89        32.16 o                         
   5   6   1         95.45         95.33         3.45 o                         
   6   6   1        155.52        156.40         5.26 o                         
   7   6   1          8.67          9.00         1.75 o                         
   8   6   1         17.69         16.11         2.34 o                         
   9   6   1          2.57          0.56         1.09 o                         
 -12   7   1         34.45         21.56         4.02 o                         
 -11   7   1        103.34         94.64         8.97 o                         
 -10   7   1        314.89        297.07        10.05 o                         
  -9   7   1         46.75         34.87         2.88 o                         
  -8   7   1          0.56         -0.50         1.22 o                         
  -7   7   1        775.41        751.75        13.45 o                         
  -6   7   1        547.37        537.05         9.20 o                         
  -5   7   1        393.07        381.68         6.89 o                         
  -4   7   1        449.56        439.78         7.64 o                         
  -3   7   1       2062.84       1945.34        27.31 o                         
  -2   7   1       2449.34       2451.18        43.60 o                         
  -1   7   1        594.43        558.99        10.19 o                         
   0   7   1       1243.88       1369.36        36.98 o                         
   1   7   1         86.70         79.94         3.59 o                         
   2   7   1          6.31          6.04         1.36 o                         
   3   7   1        216.82        214.18         6.81 o                         
   4   7   1        466.19        452.42        11.80 o                         
   5   7   1        869.25        883.10        13.31 o                         
   6   7   1        186.56        195.32         5.58 o                         
   7   7   1          1.92          1.91         1.41 o                         
   8   7   1          3.04          5.62         1.59 o                         
 -11   8   1         69.31         55.81         4.52 o                         
 -10   8   1        104.95        103.98         6.87 o                         
  -9   8   1          3.04          3.24         1.76 o                         
  -8   8   1         25.79         23.14         2.30 o                         
  -7   8   1        166.27        158.56         5.18 o                         
  -6   8   1        250.63        246.25         6.71 o                         
  -5   8   1       1243.77       1259.98        27.54 o                         
  -4   8   1         34.15         21.48         1.66 o                         
  -3   8   1       2911.52       2743.98        93.98 o                         
  -2   8   1       3073.94       2967.54        49.07 o                         
  -1   8   1        226.28        230.74         7.32 o                         
   0   8   1          0.29          5.88         1.87 o                         
   1   8   1         73.79         89.48         5.24 o                         
   2   8   1         48.81         44.95         3.69 o                         
   3   8   1        926.01        942.64        18.49 o                         
   4   8   1        380.76        364.07         8.63 o                         
   5   8   1         69.44         65.36         3.62 o                         
   6   8   1        370.14        416.32        18.81 o                         
   7   8   1         25.58         15.92         2.17 o                         
 -11   9   1        144.28        142.63         7.91 o                         
 -10   9   1         62.97         59.53         7.60 o                         
  -9   9   1        103.46        106.80         6.20 o                         
  -8   9   1          1.03          0.24         1.85 o                         
  -7   9   1        161.92        151.36         7.72 o                         
  -6   9   1        159.64        160.44         6.12 o                         
  -5   9   1         11.62          9.04         1.63 o                         
  -4   9   1          6.53          6.67         1.61 o                         
  -3   9   1        812.87        762.87        17.54 o                         
  -2   9   1       1556.93       1473.91        37.39 o                         
  -1   9   1        492.68        522.48        17.71 o                         
   0   9   1         29.42         25.32         3.13 o                         
   1   9   1         45.95         31.06         3.76 o                         
   2   9   1         80.05         90.52         9.68 o                         
   3   9   1          1.15          0.35         1.93 o                         
   4   9   1       1705.10       1669.77        33.15 o                         
   5   9   1       1676.63       1664.21        47.07 o                         
   6   9   1        243.60        273.54        11.28 o                         
 -10  10   1          0.58          0.54         1.89 o                         
  -9  10   1         96.11        100.38         5.69 o                         
  -8  10   1          8.00          5.14         2.21 o                         
  -7  10   1         29.78         33.39         3.54 o                         
  -6  10   1        672.31        708.89        19.97 o                         
  -5  10   1        295.03        319.97         9.70 o                         
  -4  10   1        107.40        112.45         7.05 o                         
  -3  10   1         93.57         84.86         5.75 o                         
  -2  10   1       1538.04       1678.39        42.27 o                         
  -1  10   1       1713.32       1783.57        65.35 o                         
   0  10   1         13.33         19.32         4.68 o                         
   1  10   1         23.19         22.13         4.45 o                         
   2  10   1        199.05        222.32        14.82 o                         
   3  10   1         16.02         14.84         4.14 o                         
   4  10   1        292.49        292.79        16.03 o                         
   5  10   1       1499.18       1850.93        83.96 o                         
 -10  11   1          1.73          1.62         1.50 o                         
  -9  11   1        572.74        562.37        18.57 o                         
  -8  11   1        517.45        509.59        14.66 o                         
  -7  11   1        345.35        331.83        11.70 o                         
  -6  11   1          4.40          3.28         2.54 o                         
  -5  11   1          2.51          1.13         2.03 o                         
  -4  11   1          4.15          6.18         3.13 o                         
  -3  11   1         95.40         94.26         6.28 o                         
  -2  11   1       1664.67       1597.47        40.63 o                         
  -1  11   1        335.60        413.63        15.78 o                         
   0  11   1        270.41        298.07        19.32 o                         
   1  11   1         67.03         62.00         8.03 o                         
   2  11   1        182.92        171.66        12.14 o                         
   3  11   1         15.65         14.32         3.74 o                         
   4  11   1        112.42        124.30        14.29 o                         
  -9  12   1        459.68        425.40        23.72 o                         
  -8  12   1        874.51        864.94        47.83 o                         
  -7  12   1         83.22         82.49         7.56 o                         
  -6  12   1         52.37         52.01         6.69 o                         
  -5  12   1          1.19          3.65         3.30 o                         
  -4  12   1        670.38        784.40        26.83 o                         
  -3  12   1         16.50         15.97         3.23 o                         
  -2  12   1        190.77        226.04        10.67 o                         
  -1  12   1       1557.12       1454.78        63.82 o                         
   0  12   1        214.40        212.22        11.18 o                         
   1  12   1         10.09          9.83         2.84 o                         
   2  12   1        359.04        351.48        17.03 o                         
  -7  13   1         27.71         30.50         4.03 o                         
  -6  13   1          2.69          2.70         3.19 o                         
  -5  13   1        369.50        385.44        26.83 o                         
  -4  13   1         22.24         24.86         5.64 o                         
  -3  13   1        189.95        201.47        10.58 o                         
  -2  13   1        213.77        220.83        10.77 o                         
  -1  13   1        891.70        863.80        39.78 o                         
   0  13   1        157.35        140.64         9.42 o                         
   1 -14   2         97.88         78.23         9.76 o                         
   2 -14   2          6.11         17.55         4.94 o                         
  -2 -13   2         47.67         34.51         6.55 o                         
  -1 -13   2         13.73         13.71         2.79 o                         
   0 -13   2        210.93        206.02        10.32 o                         
   1 -13   2        200.72        200.20        13.59 o                         
   2 -13   2         16.00         18.29         4.02 o                         
   3 -13   2        201.12        196.66        17.11 o                         
   4 -13   2        786.57        899.25        33.53 o                         
   5 -13   2        247.48        240.55         8.96 o                         
   6 -13   2         75.59         68.17         4.45 o                         
   7 -13   2         73.13         63.14         5.68 o                         
  -3 -12   2         61.28         63.29         6.48 o                         
  -2 -12   2        269.74        233.76        11.24 o                         
  -1 -12   2         36.80         42.73         5.06 o                         
   0 -12   2        632.66        598.88        19.22 o                         
   1 -12   2         36.25         42.12         4.24 o                         
   2 -12   2         32.05         33.59         3.27 o                         
   3 -12   2        124.72        136.13         6.90 o                         
   4 -12   2       1238.18       1359.68        32.51 o                         
   5 -12   2        340.19        323.84        34.80 o                         
   6 -12   2         11.35         10.86         2.43 o                         
   7 -12   2         37.40         25.86         2.84 o                         
   8 -12   2          1.85          0.36         1.48 o                         
   9 -12   2         71.22         68.36         4.19 o                         
  -5 -11   2        480.37        464.23        26.88 o                         
  -4 -11   2        235.16        199.54        12.55 o                         
  -3 -11   2        455.54        391.17        20.19 o                         
  -2 -11   2        628.70        585.00        21.71 o                         
  -1 -11   2        146.58        122.89         6.93 o                         
   0 -11   2         70.17         38.05         4.12 o                         
   1 -11   2        252.17        253.43         9.41 o                         
   2 -11   2         43.39         45.08         3.83 o                         
   3 -11   2         91.61         98.43         4.53 o                         
   4 -11   2        734.04        773.17        22.36 o                         
   5 -11   2        629.66        689.20        15.48 o                         
   6 -11   2        136.07        137.65         6.20 o                         
   7 -11   2         36.09         34.29         4.30 o                         
   8 -11   2         14.39         18.73         2.60 o                         
   9 -11   2         41.71         40.29         3.52 o                         
  10 -11   2         20.46         14.25         2.12 o                         
  -6 -10   2        267.27        268.24        13.91 o                         
  -5 -10   2        411.58        413.81        21.90 o                         
  -4 -10   2        111.23         93.89         7.71 o                         
  -3 -10   2        691.28        619.69        62.08 o                         
  -2 -10   2       1317.16       1312.47        54.45 o                         
  -1 -10   2         26.96          8.44         2.82 o                         
   0 -10   2        199.73        251.51        23.15 o                         
   1 -10   2         71.30         88.68         3.73 o                         
   2 -10   2        118.61        105.01         4.53 o                         
   3 -10   2          5.86          9.75         1.57 o                         
   4 -10   2         90.01        105.21         4.73 o                         
   5 -10   2       6664.79       7278.42       135.67 o                         
   6 -10   2        821.73        834.28        18.57 o                         
   7 -10   2         29.58         33.42         3.55 o                         
   8 -10   2        141.06        136.97         7.00 o                         
   9 -10   2        225.88        249.38        10.18 o                         
  10 -10   2         94.21         68.58         8.58 o                         
  -7  -9   2          8.35          7.14         2.17 o                         
  -6  -9   2        572.01        606.41        28.58 o                         
  -5  -9   2        353.45        369.55        11.19 o                         
  -4  -9   2          2.29          3.81         1.96 o                         
  -3  -9   2        763.70        764.88        18.31 o                         
  -2  -9   2       1697.70       1787.11        40.56 o                         
  -1  -9   2        960.59        933.99        24.81 o                         
   0  -9   2        243.62        273.95         9.73 o                         
   1  -9   2         78.11         63.07         3.09 o                         
   2  -9   2         25.19         28.63         1.92 o                         
   3  -9   2       1222.83       1266.83        17.82 o                         
   4  -9   2        927.79        985.63        21.11 o                         
   5  -9   2        525.78        487.11        10.10 o                         
   6  -9   2        797.12        791.24        15.39 o                         
   7  -9   2        259.53        262.78         8.63 o                         
   8  -9   2        297.90        260.36         8.00 o                         
   9  -9   2        285.85        313.65         9.25 o                         
  10  -9   2         16.06         13.04         2.19 o                         
  11  -9   2          8.22          6.78         1.59 o                         
  -8  -8   2        162.39        158.63         6.02 o                         
  -7  -8   2        106.63        101.89         5.07 o                         
  -6  -8   2        122.97        121.62         5.09 o                         
  -5  -8   2          0.82          0.89         1.65 o                         
  -4  -8   2        237.85        216.86         7.10 o                         
  -3  -8   2        332.64        323.04         6.86 o                         
  -2  -8   2       2052.30       2032.69        27.34 o                         
  -1  -8   2       1090.31       1105.84        18.35 o                         
   0  -8   2        180.79        182.39         5.08 o                         
   1  -8   2        521.06        539.55        10.26 o                         
   2  -8   2          0.84          2.32         0.76 o                         
   3  -8   2         23.03         18.38         1.41 o                         
   4  -8   2       3571.70       3610.54        58.59 o                         
   5  -8   2       1318.88       1244.23        24.61 o                         
   6  -8   2       1058.54       1021.89        16.44 o                         
   7  -8   2          3.15          1.46         1.22 o                         
   8  -8   2        219.22        200.48         7.52 o                         
   9  -8   2        941.45        835.87        19.83 o                         
  10  -8   2        243.34        266.03         8.55 o                         
  11  -8   2         16.02         14.16         1.94 o                         
  -9  -7   2        540.49        524.86        14.48 o                         
  -8  -7   2       1088.77       1166.88        26.36 o                         
  -7  -7   2         78.44         77.33         3.82 o                         
  -6  -7   2         22.91         22.29         2.05 o                         
  -5  -7   2       1702.44       1698.92        23.67 o                         
  -4  -7   2         39.45         42.05         2.16 o                         
  -3  -7   2        505.91        507.60        11.99 o                         
  -2  -7   2       2745.23       2744.16        36.05 o                         
  -1  -7   2       3865.92       3852.73        56.25 o                         
   0  -7   2        267.05        259.87         5.79 o                         
   1  -7   2         30.13         28.54         1.67 o                         
   2  -7   2        440.31        465.25         6.60 o                         
   3  -7   2         51.92         44.79         1.71 o                         
   4  -7   2        204.15        202.13         3.69 o                         
   5  -7   2        312.88        262.76         7.98 o                         
   6  -7   2        383.50        350.09         7.25 o                         
   7  -7   2         68.53         59.54         2.61 o                         
   8  -7   2        904.22        791.08        12.65 o                         
   9  -7   2        489.52        479.61         8.97 o                         
  10  -7   2        431.80        430.51        10.49 o                         
  11  -7   2          7.23          5.25         1.53 o                         
  -9  -6   2         94.42         99.04         3.72 o                         
  -8  -6   2       1570.73       1605.65        24.54 o                         
  -7  -6   2        186.88        194.91         5.22 o                         
  -6  -6   2        304.02        304.96         7.00 o                         
  -5  -6   2          3.89          4.82         0.99 o                         
  -4  -6   2         50.29         40.72         1.86 o                         
  -3  -6   2        529.86        560.97         8.33 o                         
  -2  -6   2       2859.29       2907.12        36.46 o                         
  -1  -6   2       4707.25       4471.52        69.03 o                         
   0  -6   2       1912.04       2098.52        34.44 o                         
   1  -6   2        236.72        252.66         5.96 o                         
   2  -6   2         13.15         20.77         1.51 o                         
   3  -6   2        563.19        534.38        12.04 o                         
   4  -6   2         24.71         26.79         2.02 o                         
   5  -6   2         27.11         13.32         1.16 o                         
   6  -6   2        192.28        157.35         3.90 o                         
   7  -6   2        122.23        118.87         3.25 o                         
   8  -6   2       1447.39       1391.01        20.16 o                         
   9  -6   2        753.78        743.03        15.72 o                         
  10  -6   2       1067.23       1020.02        15.15 o                         
  11  -6   2        147.53        129.69         4.46 o                         
  12  -6   2          0.07          1.23         2.91 o                         
 -10  -5   2         35.97         18.80         4.02 o                         
  -9  -5   2         41.19         30.25         4.12 o                         
  -8  -5   2         60.89         67.44         3.42 o                         
  -7  -5   2         86.86         88.64         3.42 o                         
  -6  -5   2          5.10          5.48         1.15 o                         
  -5  -5   2        200.17        228.90         4.53 o                         
  -4  -5   2       1172.17       1175.05        13.76 o                         
  -3  -5   2        514.89        525.26         8.02 o                         
  -2  -5   2       2002.92       1883.20        29.51 o                         
  -1  -5   2      21741.99      22489.38       421.03 o                         
   0  -5   2        939.14        765.43        17.76 o                         
   1  -5   2          2.52          5.50         0.91 o                         
   2  -5   2        909.70        809.59        12.73 o                         
   3  -5   2        506.66        470.49         8.23 o                         
   4  -5   2         71.93        160.02         4.30 o                         
   5  -5   2        559.08        612.40        11.04 o                         
   6  -5   2        495.76        488.20         7.02 o                         
   7  -5   2        192.93        172.47         3.48 o                         
   8  -5   2          0.64          1.68         0.85 o                         
   9  -5   2        944.80       1010.38        14.34 o                         
  10  -5   2        687.52        692.55        10.70 o                         
  11  -5   2        418.83        416.78         8.69 o                         
  12  -5   2        263.50        263.05         8.75 o                         
 -10  -4   2         23.65         20.94         3.50 o                         
  -9  -4   2          1.18          1.88         1.57 o                         
  -8  -4   2        580.13        614.15        11.02 o                         
  -7  -4   2        565.46        555.14         8.53 o                         
  -6  -4   2        211.51        238.05         4.62 o                         
  -5  -4   2        947.37        948.88        10.95 o                         
  -4  -4   2          5.86          8.48         0.92 o                         
  -3  -4   2        848.23        897.42        11.77 o                         
  -2  -4   2       4061.97       4186.14        50.99 o                         
  -1  -4   2       3599.00       3715.44        49.69 o                         
   0  -4   2       2258.09       2237.05        38.93 o                         
   1  -4   2       2677.20       2707.82        85.19 o                         
   2  -4   2        487.66        451.13         6.76 o                         
   3  -4   2       1502.01       1403.92        18.33 o                         
   4  -4   2       5690.69       6332.21        76.49 o                         
   5  -4   2          2.40          1.15         0.77 o                         
   6  -4   2         69.21         47.84         1.51 o                         
   7  -4   2         53.01         42.75         1.64 o                         
   8  -4   2        251.67        263.17         4.92 o                         
   9  -4   2        707.13        706.64        10.41 o                         
  10  -4   2        343.42        368.01         6.68 o                         
  11  -4   2         13.22         18.67         1.95 o                         
  12  -4   2        238.37        231.35         8.07 o                         
 -11  -3   2          0.56         -0.17         0.71 o                         
 -10  -3   2         82.03         73.41         2.12 o                         
  -9  -3   2         63.12         56.63         1.82 o                         
  -8  -3   2        582.57        537.16         6.44 o                         
  -7  -3   2       1722.71       1703.09        12.61 o                         
  -6  -3   2        365.25        388.47         3.92 o                         
  -5  -3   2         61.00         62.54         1.37 o                         
  -4  -3   2        684.19        636.45         5.69 o                         
  -3  -3   2        582.77        556.69         4.93 o                         
  -2  -3   2       1628.71       1567.19        12.13 o                         
  -1  -3   2        218.44        156.32         1.96 o                         
   0  -3   2      47219.93      45369.64       418.61 o                         
   1  -3   2        124.35        153.96         1.89 o                         
   2  -3   2        192.29        176.11         2.28 o                         
   3  -3   2       2704.10       2601.65        23.01 o                         
   4  -3   2       2023.49       2036.23        18.23 o                         
   5  -3   2        212.18        214.77         3.14 o                         
   6  -3   2        240.49        262.46         3.31 o                         
   7  -3   2         13.53         16.98         0.95 o                         
   8  -3   2        261.84        245.14         3.98 o                         
   9  -3   2        278.33        273.46         4.62 o                         
  10  -3   2        442.76        477.81         6.43 o                         
  11  -3   2        756.48        762.64        14.03 o                         
  12  -3   2          8.49         11.45         2.09 o                         
 -11  -2   2        188.06        172.15         2.97 o                         
 -10  -2   2        345.01        327.10         4.58 o                         
  -9  -2   2        301.82        301.92         4.54 o                         
  -8  -2   2        825.99        803.93         6.79 o                         
  -7  -2   2       2522.77       2576.06        16.44 o                         
  -6  -2   2          9.43          3.67         0.43 o                         
  -5  -2   2        872.01       1039.03         9.30 o                         
  -4  -2   2         30.06         18.26         0.75 o                         
  -3  -2   2         11.55          7.54         0.46 o                         
  -2  -2   2          6.54         24.00         1.73 o                         
  -1  -2   2      10118.23      10191.92        78.09 o                         
   0  -2   2        747.28        757.27         7.44 o                         
   1  -2   2      13444.07      13321.61        99.66 o                         
   2  -2   2        704.96        749.80         6.54 o                         
   3  -2   2       3495.79       3416.37        35.21 o                         
   4  -2   2       6910.98       6964.88        50.39 o                         
   5  -2   2          6.96          1.67         0.50 o                         
   6  -2   2        176.81        186.73         2.02 o                         
   7  -2   2          0.60          3.60         0.52 o                         
   8  -2   2       1773.48       1756.67        12.13 o                         
   9  -2   2         25.18         26.93         1.19 o                         
  10  -2   2        524.74        525.40         5.83 o                         
  11  -2   2        885.08        936.68        10.21 o                         
  12  -2   2         42.06         38.11         6.41 o                         
 -12  -1   2          5.70          3.56         0.57 o                         
 -11  -1   2         56.19         51.44         1.71 o                         
 -10  -1   2        485.89        507.57         6.17 o                         
  -9  -1   2        670.80        678.52         7.60 o                         
  -8  -1   2        926.46        953.87         7.63 o                         
  -7  -1   2        641.59        633.71         5.33 o                         
  -6  -1   2       2348.95       2454.40        14.80 o                         
  -5  -1   2         90.35        103.35         1.75 o                         
  -4  -1   2          3.25         13.69         0.73 o                         
  -3  -1   2         76.32         47.23         1.27 o                         
  -2  -1   2          4.16         15.93         0.52 o                         
  -1  -1   2       1000.42        989.40         9.24 o                         
   0  -1   2       2924.80       3411.73        37.17 o                         
   1  -1   2        816.15        820.12         7.25 o                         
   2  -1   2        204.33        223.72         2.32 o                         
   3  -1   2       1120.26       1132.86         9.81 o                         
   4  -1   2      14549.35      14800.45       107.01 o                         
   5  -1   2       1751.01       1814.94        18.73 o                         
   6  -1   2       1169.96       1237.97         8.52 o                         
   7  -1   2       1276.09       1298.39         9.39 o                         
   8  -1   2          7.56          6.43         0.65 o                         
   9  -1   2        165.96        174.58         2.95 o                         
  10  -1   2        389.74        400.87         4.94 o                         
  11  -1   2        857.23        842.17         9.34 o                         
 -12   0   2        270.79        289.61         4.02 o                         
 -11   0   2         22.06         21.61         1.20 o                         
 -10   0   2         85.31         86.25         2.28 o                         
  -9   0   2       1065.43       1117.41        10.61 o                         
  -8   0   2          1.74          1.89         0.56 o                         
  -7   0   2        289.04        266.15         2.73 o                         
  -6   0   2         73.87         56.96         1.43 o                         
  -5   0   2        395.05        389.15         3.98 o                         
  -4   0   2        489.56        583.47         5.05 o                         
  -3   0   2         82.07         50.87         0.90 o                         
  -2   0   2          1.85         11.04         0.40 o                         
  -1   0   2       4262.84       4395.01        33.26 o                         
   0   0   2        885.68        926.86        10.97 o                         
   1   0   2       4571.29       4616.99        38.79 o                         
   2   0   2        479.23        487.29         5.91 o                         
   3   0   2         11.37          7.38         0.48 o                         
   4   0   2       3469.12       3463.84        30.75 o                         
   5   0   2       2787.13       2928.99        32.86 o                         
   6   0   2        299.03        345.99         3.23 o                         
   7   0   2        807.26        832.79         6.59 o                         
   8   0   2        100.92        132.71         2.15 o                         
   9   0   2       1094.81       1045.56         9.83 o                         
  10   0   2        424.29        444.32         5.50 o                         
  11   0   2        590.35        610.22         7.56 o                         
 -12   1   2        240.17        237.10         3.55 o                         
 -11   1   2         24.14         26.79         1.31 o                         
 -10   1   2         28.68         25.09         1.40 o                         
  -9   1   2       3308.78       3389.74        27.04 o                         
  -8   1   2        286.69        297.78         3.15 o                         
  -7   1   2          5.61          3.63         0.50 o                         
  -6   1   2        318.17        311.58         3.69 o                         
  -5   1   2        180.80        165.67         2.20 o                         
  -4   1   2         76.97        125.92         1.66 o                         
  -3   1   2       3148.98       2992.77        22.63 o                         
  -2   1   2      35852.87      34880.28       255.91 o                         
  -1   1   2        447.17        480.12         4.21 o                         
   0   1   2        650.93        706.94         6.04 o                         
   1   1   2          5.51          3.29         0.36 o                         
   2   1   2        204.73        212.59         2.67 o                         
   3   1   2       2413.79       2463.67        21.07 o                         
   4   1   2          9.47         67.67         1.43 o                         
   5   1   2       2268.30       2216.39        19.37 o                         
   6   1   2         13.04         17.02         0.77 o                         
   7   1   2        695.62        729.61         6.17 o                         
   8   1   2        171.35        212.43         3.37 o                         
   9   1   2         92.61        106.10         2.39 o                         
  10   1   2        214.37        192.08         3.69 o                         
  11   1   2         46.73         58.35         1.87 o                         
 -12   2   2        233.45        237.88         4.42 o                         
 -11   2   2        103.07        101.37         2.34 o                         
 -10   2   2          0.69          1.82         0.76 o                         
  -9   2   2        429.94        439.34         4.90 o                         
  -8   2   2       3684.01       3664.69        23.07 o                         
  -7   2   2         47.83         52.45         1.25 o                         
  -6   2   2        450.94        461.78         4.63 o                         
  -5   2   2          4.70          3.61         0.50 o                         
  -4   2   2          3.97          5.17         0.44 o                         
  -3   2   2       2040.88       1989.22        14.59 o                         
  -2   2   2       1810.12       1558.85        11.78 o                         
  -1   2   2        165.12        151.32         1.54 o                         
   0   2   2       2234.77       2143.36        23.89 o                         
   1   2   2        271.37        257.00         2.89 o                         
   2   2   2         41.52         36.09         0.84 o                         
   3   2   2        714.54        791.40         7.22 o                         
   4   2   2       2727.83       2889.91        29.92 o                         
   5   2   2       2774.87       2894.19        17.12 o                         
   6   2   2        431.38        465.79         4.30 o                         
   7   2   2        317.33        305.04         3.65 o                         
   8   2   2        939.53        925.17         9.48 o                         
   9   2   2          2.83          0.77         0.70 o                         
  10   2   2         23.81         24.11         1.29 o                         
 -12   3   2         64.91         68.62         3.60 o                         
 -11   3   2       1321.40       1368.11        21.88 o                         
 -10   3   2          7.68          8.38         1.64 o                         
  -9   3   2          1.86          3.81         1.19 o                         
  -8   3   2        923.87        962.72        11.45 o                         
  -7   3   2         96.95        104.40         2.62 o                         
  -6   3   2        179.37        212.81         4.45 o                         
  -5   3   2       2572.16       2853.97        42.02 o                         
  -4   3   2        846.36        813.59        11.56 o                         
  -3   3   2         97.51         74.26         2.15 o                         
  -2   3   2        981.06        780.07         9.10 o                         
  -1   3   2       1269.79       1139.35        23.53 o                         
   0   3   2       2169.68       2258.74        41.52 o                         
   1   3   2        953.64        887.08        14.06 o                         
   2   3   2        257.25        230.62         3.41 o                         
   3   3   2        774.34        772.33         9.42 o                         
   4   3   2       1359.86       1407.61        14.50 o                         
   5   3   2       2422.83       2436.80        37.19 o                         
   6   3   2        556.93        575.59         7.44 o                         
   7   3   2          0.14          1.10         0.87 o                         
   8   3   2        477.44        482.57         7.19 o                         
   9   3   2        413.54        380.44         7.61 o                         
  10   3   2        122.25        118.08         5.67 o                         
 -12   4   2        263.78        255.84         6.86 o                         
 -11   4   2         13.49         11.44         1.56 o                         
 -10   4   2          3.62          4.25         1.53 o                         
  -9   4   2        675.89        669.94        12.53 o                         
  -8   4   2       1406.98       1408.30        20.45 o                         
  -7   4   2       1026.84       1113.93        18.20 o                         
  -6   4   2       1595.60       1722.28        26.56 o                         
  -5   4   2        242.98        300.82         6.49 o                         
  -4   4   2       2945.66       3189.35        47.82 o                         
  -3   4   2        301.28        271.45         5.37 o                         
  -2   4   2        353.67        269.72         5.16 o                         
  -1   4   2       1185.34       1119.71        17.38 o                         
   0   4   2       2371.24       2403.91        57.38 o                         
   1   4   2       1262.34       1336.35        29.15 o                         
   2   4   2        600.22        558.04        12.27 o                         
   3   4   2       1282.45       1187.83        18.77 o                         
   4   4   2        747.45        731.17        11.98 o                         
   5   4   2       1504.02       1467.52        19.76 o                         
   6   4   2        687.10        689.51        15.31 o                         
   7   4   2        124.00         99.33         4.90 o                         
   8   4   2         74.76         80.71         4.13 o                         
   9   4   2        262.15        255.98         9.34 o                         
 -12   5   2          0.11          0.89         1.21 o                         
 -11   5   2          3.92          1.84         1.36 o                         
 -10   5   2         28.44         27.12         2.48 o                         
  -9   5   2        276.95        292.29         6.45 o                         
  -8   5   2       1086.50       1024.96        21.46 o                         
  -7   5   2        244.09        237.67         5.78 o                         
  -6   5   2        138.57        183.83         3.87 o                         
  -5   5   2          6.17         20.39         1.43 o                         
  -4   5   2         25.21         19.87         1.37 o                         
  -3   5   2        142.16        148.87         4.72 o                         
  -2   5   2        826.44        769.15        16.84 o                         
  -1   5   2        919.78        706.89        22.39 o                         
   0   5   2        507.35        570.98        13.43 o                         
   1   5   2       1830.77       1843.88        36.26 o                         
   2   5   2        864.47        822.92        25.61 o                         
   3   5   2       2365.00       2232.82        35.91 o                         
   4   5   2        611.19        616.47        14.43 o                         
   5   5   2        311.73        314.16         7.41 o                         
   6   5   2        183.56        169.29         4.89 o                         
   7   5   2          0.41          1.00         1.43 o                         
   8   5   2        107.16        117.80         6.07 o                         
   9   5   2        289.57        289.86         8.09 o                         
 -12   6   2          1.70          2.06         1.23 o                         
 -11   6   2         81.71         81.30         4.41 o                         
 -10   6   2          2.79          2.46         1.49 o                         
  -9   6   2        454.82        456.63         9.33 o                         
  -8   6   2       1072.86       1009.68        15.28 o                         
  -7   6   2        568.72        545.35        12.34 o                         
  -6   6   2         19.05         24.70         1.49 o                         
  -5   6   2        265.84        282.34         5.80 o                         
  -4   6   2        206.09        201.92         4.93 o                         
  -3   6   2        874.85        879.78        45.54 o                         
  -2   6   2       2948.67       3099.60        58.05 o                         
  -1   6   2       1042.96       1019.30        21.89 o                         
   0   6   2       1551.77       1619.79        38.36 o                         
   1   6   2         83.51         74.84         3.30 o                         
   2   6   2        581.02        612.35        21.03 o                         
   3   6   2       4310.71       4115.74        98.74 o                         
   4   6   2        165.49        180.05         6.31 o                         
   5   6   2        334.55        342.92         7.36 o                         
   6   6   2          0.25          0.71         1.28 o                         
   7   6   2         37.19         49.24         3.40 o                         
   8   6   2         79.04         75.41         4.24 o                         
 -12   7   2         35.01         25.85         5.51 o                         
 -11   7   2          1.73          0.28         1.58 o                         
 -10   7   2        118.05        113.72         9.10 o                         
  -9   7   2         62.79         59.31         4.15 o                         
  -8   7   2        304.75        282.66         8.56 o                         
  -7   7   2        230.07        213.55         5.42 o                         
  -6   7   2          4.34          2.71         1.31 o                         
  -5   7   2         65.49         53.20         3.00 o                         
  -4   7   2       1582.27       1541.40        33.51 o                         
  -3   7   2       2117.43       2090.84        32.92 o                         
  -2   7   2        751.46        697.71        12.05 o                         
  -1   7   2        623.92        665.83        14.34 o                         
   0   7   2         25.65         26.10         1.90 o                         
   1   7   2        152.30        141.32         5.22 o                         
   2   7   2       2076.84       2099.28        32.39 o                         
   3   7   2        391.57        405.51        11.85 o                         
   4   7   2       2590.05       2663.08        48.43 o                         
   5   7   2        521.87        528.62         9.66 o                         
   6   7   2        118.22        117.03         4.41 o                         
   7   7   2         21.08         27.17         2.64 o                         
   8   7   2         45.23         58.37         5.17 o                         
 -11   8   2        112.55        104.23         5.86 o                         
 -10   8   2         10.21          9.33         2.56 o                         
  -9   8   2         15.29         14.72         2.89 o                         
  -8   8   2        130.14        102.76         4.90 o                         
  -7   8   2        406.70        367.58        10.73 o                         
  -6   8   2        104.96        100.10         4.87 o                         
  -5   8   2        107.57        100.18         5.60 o                         
  -4   8   2        824.54        743.76        15.73 o                         
  -3   8   2       3017.40       2849.67        52.46 o                         
  -2   8   2        918.51        931.53        35.05 o                         
  -1   8   2        362.63        423.44        12.29 o                         
   0   8   2         29.36         30.77         2.75 o                         
   1   8   2         21.24         22.22         2.61 o                         
   2   8   2         81.92         71.09         4.41 o                         
   3   8   2        834.86        825.88        20.89 o                         
   4   8   2       1365.54       1381.60        28.74 o                         
   5   8   2        442.81        432.89         9.97 o                         
   6   8   2         47.45         42.25         3.48 o                         
   7   8   2          2.88          2.15         1.37 o                         
 -11   9   2        125.35        126.83        10.07 o                         
 -10   9   2        205.78        227.25         9.66 o                         
  -9   9   2        115.56        104.41         5.96 o                         
  -8   9   2         22.91         11.03         2.36 o                         
  -7   9   2       1072.49        979.08        36.79 o                         
  -6   9   2        402.03        419.44        17.83 o                         
  -5   9   2         61.89         57.45         4.48 o                         
  -4   9   2        828.93        799.76        22.06 o                         
  -3   9   2       1376.37       1302.01        33.70 o                         
  -2   9   2       1108.73       1104.35        26.52 o                         
  -1   9   2          5.38          9.84         2.51 o                         
   0   9   2          3.38          2.66         1.69 o                         
   1   9   2         40.59         32.30         4.29 o                         
   2   9   2          2.54          3.07         2.32 o                         
   3   9   2        502.52        529.10        20.51 o                         
   4   9   2        114.89        105.99         6.77 o                         
   5   9   2        291.93        319.46        30.62 o                         
   6   9   2        118.53        114.34        13.24 o                         
 -10  10   2        126.31        141.23        13.66 o                         
  -9  10   2        604.15        581.69        24.21 o                         
  -8  10   2        398.15        367.43        18.71 o                         
  -7  10   2        711.85        719.55        30.18 o                         
  -6  10   2       1066.00       1049.71        51.57 o                         
  -5  10   2         15.23         18.77         3.30 o                         
  -4  10   2         83.36         75.09         6.02 o                         
  -3  10   2       1599.29       1654.13        45.00 o                         
  -2  10   2        136.53        169.91         9.16 o                         
  -1  10   2        433.17        423.60        21.18 o                         
   0  10   2          1.11          1.07         2.51 o                         
   1  10   2         26.91         33.56         5.03 o                         
   2  10   2         33.54         24.97         4.20 o                         
   3  10   2        236.36        238.77        11.69 o                         
   4  10   2        684.90        718.22        28.29 o                         
   5  10   2        337.11        355.06        22.63 o                         
  -9  11   2        154.19        162.86         9.96 o                         
  -8  11   2        487.47        472.11        20.95 o                         
  -7  11   2        374.79        350.94        17.98 o                         
  -6  11   2         67.48         59.48         7.23 o                         
  -5  11   2        149.62        163.12        12.29 o                         
  -4  11   2        168.83        165.59        10.16 o                         
  -3  11   2        163.05        160.54        10.82 o                         
  -2  11   2        995.57        997.71        31.78 o                         
  -1  11   2         25.86         17.40         3.61 o                         
   0  11   2         80.84         70.19         6.83 o                         
   1  11   2        122.97        148.87         9.36 o                         
   2  11   2         84.17        103.29         8.72 o                         
   3  11   2        255.39        280.96        14.29 o                         
  -8  12   2        200.56        197.12        10.95 o                         
  -7  12   2          8.05          5.76         3.68 o                         
  -6  12   2         41.86         34.89         5.43 o                         
  -5  12   2         51.00         42.90         8.21 o                         
  -4  12   2        575.66        642.53        28.17 o                         
  -3  12   2         10.01         22.62         4.13 o                         
  -2  12   2        462.53        547.83        20.75 o                         
  -1  12   2         57.67         58.96         5.83 o                         
   0  12   2          2.56          4.96         5.32 o                         
   1  12   2        198.02        195.80        11.77 o                         
   2  12   2        296.47        329.58        20.83 o                         
  -6  13   2         13.29         18.38         5.55 o                         
  -5  13   2        271.65        271.56        20.73 o                         
  -4  13   2        108.83         86.74         7.74 o                         
  -3  13   2        341.01        331.30        16.50 o                         
  -2  13   2        599.26        616.07        24.93 o                         
  -1  13   2         33.57         33.43         3.74 o                         
   1 -14   3         56.31         43.61         7.56 o                         
   2 -14   3        188.79        222.16        17.41 o                         
   3 -14   3        615.33        701.43        36.35 o                         
   4 -14   3         52.14         30.73         5.87 o                         
   5 -14   3        444.53        465.45        26.13 o                         
  -2 -13   3        209.04        182.80        10.60 o                         
  -1 -13   3         25.52         29.51         3.91 o                         
   0 -13   3        525.62        545.09        28.90 o                         
   1 -13   3         48.20         54.68         6.77 o                         
   2 -13   3        359.03        376.24        18.63 o                         
   3 -13   3        280.53        260.47        15.02 o                         
   4 -13   3        122.62        137.37         9.90 o                         
   5 -13   3         77.78         71.63         4.73 o                         
   6 -13   3          0.14          0.67         1.53 o                         
   7 -13   3          0.38          0.61         1.58 o                         
  -3 -12   3        170.99        150.03        10.16 o                         
  -2 -12   3        195.73        175.90        11.97 o                         
  -1 -12   3         19.40          5.50         2.74 o                         
   0 -12   3        382.19        368.82        16.15 o                         
   1 -12   3          5.81          4.09         2.53 o                         
   2 -12   3        337.07        378.23        14.19 o                         
   3 -12   3        290.86        315.65        10.46 o                         
   4 -12   3        112.06        126.90         6.48 o                         
   5 -12   3          9.00         11.33         2.27 o                         
   6 -12   3         62.40         57.13         4.16 o                         
   7 -12   3         83.85         91.57         5.34 o                         
   8 -12   3         57.81         52.31         3.34 o                         
  -5 -11   3         39.23         30.81         4.48 o                         
  -4 -11   3        553.79        457.75        22.83 o                         
  -3 -11   3        692.42        502.19        23.87 o                         
  -2 -11   3        239.40        201.27        14.29 o                         
  -1 -11   3        537.68        529.59        29.64 o                         
   0 -11   3         74.50         56.96         4.97 o                         
   1 -11   3          1.18         -0.40         1.79 o                         
   2 -11   3        249.59        293.14        12.25 o                         
   3 -11   3        360.67        360.53        11.96 o                         
   4 -11   3          6.81          9.88         2.13 o                         
   5 -11   3         47.28         43.25         3.56 o                         
   6 -11   3         28.47         27.96         2.84 o                         
   7 -11   3        134.30        131.97         6.33 o                         
   8 -11   3         12.56         14.25         2.32 o                         
   9 -11   3        458.19        459.52        12.72 o                         
  -6 -10   3         48.59         51.35         5.93 o                         
  -5 -10   3          4.68          1.70         3.09 o                         
  -4 -10   3       1315.01       1311.37        39.14 o                         
  -3 -10   3       1053.21       1058.02        38.28 o                         
  -2 -10   3        127.76        124.83         8.97 o                         
  -1 -10   3         15.28          8.47         2.99 o                         
   0 -10   3         34.58         25.29         2.99 o                         
   1 -10   3        194.32        220.47         8.28 o                         
   2 -10   3         26.65         27.02         2.15 o                         
   3 -10   3        301.16        301.65         9.61 o                         
   4 -10   3       2832.11       3095.25        71.36 o                         
   5 -10   3         51.60         62.81         4.08 o                         
   6 -10   3         60.51         62.06         4.32 o                         
   7 -10   3          8.78          8.08         2.36 o                         
   8 -10   3         25.87         25.53         2.74 o                         
   9 -10   3       1032.24        943.88        56.11 o                         
  10 -10   3        358.97        381.94        11.13 o                         
  -7  -9   3        199.61        178.62         8.65 o                         
  -6  -9   3        336.43        358.65        25.15 o                         
  -5  -9   3          0.22          1.96         1.95 o                         
  -4  -9   3        736.00        763.59        18.16 o                         
  -3  -9   3       2120.63       2168.18        51.18 o                         
  -2  -9   3        688.62        704.62        17.65 o                         
  -1  -9   3          3.56          5.75         1.86 o                         
   0  -9   3         17.87         18.77         1.87 o                         
   1  -9   3        134.08        141.06         3.70 o                         
   2  -9   3         64.50         67.72         2.62 o                         
   3  -9   3       4329.50       4575.21        64.28 o                         
   4  -9   3        675.08        670.66        10.99 o                         
   5  -9   3        505.66        523.21        12.01 o                         
   6  -9   3         68.38         61.36         3.80 o                         
   7  -9   3        375.89        354.23        10.31 o                         
   8  -9   3         32.29         39.59         3.88 o                         
   9  -9   3        531.06        472.72        10.98 o                         
  10  -9   3        237.09        230.53         8.16 o                         
  11  -9   3          8.84          6.58         2.37 o                         
  -8  -8   3        184.87        175.40         6.37 o                         
  -7  -8   3         73.71         72.32         4.86 o                         
  -6  -8   3        351.41        365.55         9.49 o                         
  -5  -8   3          0.25          2.93         1.79 o                         
  -4  -8   3        753.92        762.76        15.73 o                         
  -3  -8   3       1484.43       1566.69        22.09 o                         
  -2  -8   3        614.50        583.10        12.83 o                         
  -1  -8   3          0.50          0.68         1.11 o                         
   0  -8   3        200.99        221.71         7.19 o                         
   1  -8   3         34.85         38.13         1.78 o                         
   2  -8   3        124.33        134.58         3.07 o                         
   3  -8   3         81.93         81.15         2.66 o                         
   4  -8   3       1429.36       1405.52        22.78 o                         
   5  -8   3        252.85        213.24         5.34 o                         
   6  -8   3        474.76        458.41        12.92 o                         
   7  -8   3        708.97        645.52        18.88 o                         
   8  -8   3        461.42        511.48        11.32 o                         
   9  -8   3          9.08          2.61         1.35 o                         
  10  -8   3         10.55         12.62         2.53 o                         
  11  -8   3          8.96          8.97         2.24 o                         
  -9  -7   3        107.14        109.21         6.36 o                         
  -8  -7   3         27.54         28.11         2.57 o                         
  -7  -7   3          0.78          0.47         1.28 o                         
  -6  -7   3       1233.76       1216.10        18.23 o                         
  -5  -7   3        318.19        318.12         8.01 o                         
  -4  -7   3         36.39         31.29         1.96 o                         
  -3  -7   3       2665.44       2713.72        32.80 o                         
  -2  -7   3       2090.19       2008.94        31.45 o                         
  -1  -7   3        704.00        769.59        12.89 o                         
   0  -7   3        463.78        505.35         8.03 o                         
   1  -7   3        347.98        353.50         5.69 o                         
   2  -7   3        205.52        220.04         4.07 o                         
   3  -7   3        316.39        328.05         7.08 o                         
   4  -7   3       1132.81       1057.74        17.26 o                         
   5  -7   3         69.46         48.56         2.10 o                         
   6  -7   3        256.93        236.96         5.53 o                         
   7  -7   3        223.57        206.35         5.79 o                         
   8  -7   3        689.03        634.72        10.85 o                         
   9  -7   3        326.88        322.21         6.90 o                         
  10  -7   3        170.08        155.30         5.85 o                         
  11  -7   3        115.07         97.40         5.50 o                         
  -9  -6   3        824.97        855.17        13.39 o                         
  -8  -6   3        221.08        248.68         7.00 o                         
  -7  -6   3        177.98        182.32         5.00 o                         
  -6  -6   3        667.19        691.08        11.05 o                         
  -5  -6   3        118.94        132.12         3.54 o                         
  -4  -6   3        367.31        385.31         6.30 o                         
  -3  -6   3       1734.68       1706.67        22.56 o                         
  -2  -6   3       3335.10       3530.34        52.03 o                         
  -1  -6   3         38.07         69.07         4.87 o                         
   0  -6   3        349.56        340.89         7.75 o                         
   1  -6   3        629.93        642.12        10.85 o                         
   2  -6   3        476.51        477.59         7.92 o                         
   3  -6   3        371.97        369.41         7.55 o                         
   4  -6   3         27.81         19.81         1.51 o                         
   5  -6   3         15.11         12.54         1.24 o                         
   6  -6   3         45.15         55.28         2.49 o                         
   7  -6   3        544.04        494.29         7.93 o                         
   8  -6   3        398.19        391.53         9.28 o                         
   9  -6   3        448.56        464.33         9.77 o                         
  10  -6   3        117.00        117.66         4.87 o                         
  11  -6   3         43.47         53.35         3.34 o                         
 -10  -5   3        549.14        524.45        11.64 o                         
  -9  -5   3        855.76        855.26        16.41 o                         
  -8  -5   3          8.02          7.30         1.49 o                         
  -7  -5   3        367.83        376.46         7.27 o                         
  -6  -5   3        149.12        152.31         3.85 o                         
  -5  -5   3         49.59         42.74         1.98 o                         
  -4  -5   3        276.11        256.61         4.41 o                         
  -3  -5   3       1394.92       1339.28        17.04 o                         
  -2  -5   3       4298.22       4130.54        48.72 o                         
  -1  -5   3      10882.26      11620.93       161.27 o                         
   0  -5   3        465.89        565.89        13.50 o                         
   1  -5   3       5079.73       5214.48        68.58 o                         
   2  -5   3        414.34        386.47         6.41 o                         
   3  -5   3        469.69        458.24         8.35 o                         
   4  -5   3        312.26        412.18         8.55 o                         
   5  -5   3         78.81         74.32         3.54 o                         
   6  -5   3         16.40         20.39         1.45 o                         
   7  -5   3         45.11         36.45         2.20 o                         
   8  -5   3       1233.35       1260.63        17.44 o                         
   9  -5   3       1264.69       1278.63        18.37 o                         
  10  -5   3        225.74        240.86         6.05 o                         
  11  -5   3          4.33          3.93         1.35 o                         
 -10  -4   3        373.34        331.22        15.68 o                         
  -9  -4   3        705.25        727.78        14.97 o                         
  -8  -4   3        500.49        483.57        10.26 o                         
  -7  -4   3         11.53         14.47         1.39 o                         
  -6  -4   3         14.92         16.94         1.36 o                         
  -5  -4   3         18.46         22.09         1.39 o                         
  -4  -4   3        618.45        579.17         7.82 o                         
  -3  -4   3       1347.38       1332.14        15.36 o                         
  -2  -4   3       4643.88       4534.74        50.68 o                         
  -1  -4   3         91.42        166.77         3.67 o                         
   0  -4   3       5213.80       5762.89       109.61 o                         
   1  -4   3         35.92         54.76         1.72 o                         
   2  -4   3        373.47        299.21         4.89 o                         
   3  -4   3       2065.51       2136.44        27.08 o                         
   4  -4   3          1.09          3.95         1.03 o                         
   5  -4   3          0.32          2.88         0.82 o                         
   6  -4   3         19.47         20.91         1.44 o                         
   7  -4   3        616.89        617.98         9.54 o                         
   8  -4   3       2205.87       2252.55        27.11 o                         
   9  -4   3        818.52        884.13        13.48 o                         
  10  -4   3        131.49        145.66         4.39 o                         
  11  -4   3        214.57        210.16         5.76 o                         
 -11  -3   3         12.06          7.06         0.94 o                         
 -10  -3   3         10.80          9.85         0.89 o                         
  -9  -3   3       1218.02       1222.62        11.97 o                         
  -8  -3   3       1079.41       1069.22        10.86 o                         
  -7  -3   3        201.71        206.98         2.94 o                         
  -6  -3   3          0.63          2.11         0.50 o                         
  -5  -3   3        625.83        628.45         5.05 o                         
  -4  -3   3        334.31        338.10         4.03 o                         
  -3  -3   3        303.10        292.55         3.05 o                         
  -2  -3   3        802.64        763.05         6.33 o                         
  -1  -3   3          2.79          6.96         0.41 o                         
   0  -3   3       6869.71       7375.71        71.23 o                         
   1  -3   3       1512.89       1414.99        11.76 o                         
   2  -3   3      11758.24      11468.75        86.48 o                         
   3  -3   3       1907.64       1863.03        15.42 o                         
   4  -3   3       2469.01       2613.45        21.75 o                         
   5  -3   3        393.93        472.89         6.34 o                         
   6  -3   3         83.92         99.94         2.01 o                         
   7  -3   3        766.93        810.03         7.88 o                         
   8  -3   3        547.04        628.94         7.84 o                         
   9  -3   3       1679.88       1715.82        16.94 o                         
  10  -3   3        274.39        273.55         4.83 o                         
  11  -3   3         16.65         12.76         1.63 o                         
 -11  -2   3        379.93        350.03         5.45 o                         
 -10  -2   3        187.49        193.49         3.46 o                         
  -9  -2   3       1072.84       1054.44         9.95 o                         
  -8  -2   3       1704.03       1735.07        11.98 o                         
  -7  -2   3        308.45        301.83         3.21 o                         
  -6  -2   3        510.72        486.25         4.10 o                         
  -5  -2   3        258.71        211.20         2.81 o                         
  -4  -2   3        332.26        325.83         3.48 o                         
  -3  -2   3          1.82          1.23         0.37 o                         
  -2  -2   3          0.23          1.41         0.31 o                         
  -1  -2   3       1396.23       1425.91        10.30 o                         
   0  -2   3         88.92        118.18         1.35 o                         
   1  -2   3         24.80         28.99         0.69 o                         
   2  -2   3       5546.88       5553.52        41.50 o                         
   3  -2   3       5903.07       6051.01        43.92 o                         
   4  -2   3       2933.13       3079.04        25.10 o                         
   5  -2   3        243.43        302.51         3.67 o                         
   6  -2   3        119.22        124.86         1.70 o                         
   7  -2   3        605.53        617.51         5.21 o                         
   8  -2   3       1851.18       1860.58        12.82 o                         
   9  -2   3        568.71        536.36         5.89 o                         
  10  -2   3        467.46        478.60         5.66 o                         
  11  -2   3         12.05         11.01         0.89 o                         
 -12  -1   3        127.39        132.76         2.72 o                         
 -11  -1   3         35.12         37.38         1.46 o                         
 -10  -1   3         54.36         58.45         1.75 o                         
  -9  -1   3       1021.52       1055.21         9.56 o                         
  -8  -1   3        404.06        395.88         4.05 o                         
  -7  -1   3       1017.14       1082.35         8.03 o                         
  -6  -1   3        237.48        230.30         2.47 o                         
  -5  -1   3        702.61        701.12         6.67 o                         
  -4  -1   3       1158.24       1021.79         8.30 o                         
  -3  -1   3         72.09         54.98         1.02 o                         
  -2  -1   3       2095.89       2140.00        16.50 o                         
  -1  -1   3       2408.59       2694.66        25.10 o                         
   0  -1   3         53.10         69.51         1.11 o                         
   1  -1   3       1503.99       1456.38        16.39 o                         
   2  -1   3       5423.50       5496.44        42.76 o                         
   3  -1   3      10028.22      10266.76        77.76 o                         
   4  -1   3        154.41        132.55         1.99 o                         
   5  -1   3        617.84        622.79         6.03 o                         
   6  -1   3        370.68        403.99         3.60 o                         
   7  -1   3        132.13        147.10         2.19 o                         
   8  -1   3         43.66         28.60         1.33 o                         
   9  -1   3        405.55        421.61         5.13 o                         
  10  -1   3       1275.85       1275.37        12.78 o                         
  11  -1   3        168.27        153.54         2.93 o                         
 -12   0   3          4.43          4.54         0.69 o                         
 -11   0   3         49.45         46.10         1.60 o                         
 -10   0   3         32.76         40.03         1.51 o                         
  -9   0   3       2615.12       2720.07        21.29 o                         
  -8   0   3       2512.11       2466.53        15.80 o                         
  -7   0   3          7.17          5.97         0.55 o                         
  -6   0   3        158.40        179.11         2.04 o                         
  -5   0   3        198.73        176.10         2.36 o                         
  -4   0   3       1192.97       1076.09         9.08 o                         
  -3   0   3       2920.31       2870.70        21.98 o                         
  -2   0   3      22074.02      22497.79       165.67 o                         
  -1   0   3      16261.17      16904.18       133.26 o                         
   0   0   3        322.69        352.00         3.11 o                         
   1   0   3        116.78        138.06         1.78 o                         
   2   0   3       2534.70       2580.72        19.66 o                         
   3   0   3       5697.72       5816.97        48.33 o                         
   4   0   3       3015.46       3252.14        25.08 o                         
   5   0   3         64.24         71.51         1.25 o                         
   6   0   3        968.71       1011.25         7.50 o                         
   7   0   3        308.69        345.50         3.77 o                         
   8   0   3          8.98         11.39         0.98 o                         
   9   0   3         30.94         45.32         1.56 o                         
  10   0   3        843.69        897.71         9.40 o                         
  11   0   3        193.76        197.31         3.60 o                         
 -12   1   3          3.34          3.94         0.72 o                         
 -11   1   3          0.84          2.51         0.76 o                         
 -10   1   3          5.85          6.71         0.90 o                         
  -9   1   3        959.21        983.82         9.27 o                         
  -8   1   3       1733.18       1741.84        11.46 o                         
  -7   1   3       1236.36       1179.94         8.15 o                         
  -6   1   3        888.24        918.05         8.09 o                         
  -5   1   3        330.18        266.61         3.12 o                         
  -4   1   3       1261.31       1105.79         9.11 o                         
  -3   1   3       2970.74       2851.95        21.10 o                         
  -2   1   3      13430.55      13789.76        94.38 o                         
  -1   1   3        802.96        854.83         7.17 o                         
   0   1   3        697.98        691.44         6.22 o                         
   1   1   3        694.00        681.90         7.07 o                         
   2   1   3        983.99        901.47         8.35 o                         
   3   1   3       8128.16       8387.21        74.73 o                         
   4   1   3        495.86        454.02         4.67 o                         
   5   1   3        277.45        288.93         2.78 o                         
   6   1   3        713.49        698.72         5.57 o                         
   7   1   3        318.42        343.36         3.92 o                         
   8   1   3        405.69        408.09         5.36 o                         
   9   1   3        165.04        159.57         2.96 o                         
  10   1   3        434.86        451.40         5.52 o                         
 -12   2   3        104.79        100.78         2.90 o                         
 -11   2   3        554.09        561.51         6.47 o                         
 -10   2   3         77.87         84.10         2.11 o                         
  -9   2   3         35.77         33.80         1.37 o                         
  -8   2   3          0.29          0.37         0.55 o                         
  -7   2   3        455.73        464.30         4.25 o                         
  -6   2   3         17.47         20.92         0.84 o                         
  -5   2   3       1917.50       2010.38        15.18 o                         
  -4   2   3      15818.35      16085.74       107.75 o                         
  -3   2   3       9176.47       9134.17        65.59 o                         
  -2   2   3        680.14        676.18         6.04 o                         
  -1   2   3       2090.05       2015.97        17.35 o                         
   0   2   3        190.82        202.64         2.39 o                         
   1   2   3         54.87         68.20         1.23 o                         
   2   2   3         28.23         65.30         1.28 o                         
   3   2   3       1693.04       1513.67        12.95 o                         
   4   2   3       3200.43       3166.89        25.24 o                         
   5   2   3        174.63        186.29         2.23 o                         
   6   2   3        213.64        187.32         2.64 o                         
   7   2   3       1106.25       1083.44        10.86 o                         
   8   2   3          4.41         17.23         1.20 o                         
   9   2   3          8.60         13.40         1.06 o                         
  10   2   3          0.17          0.47         0.65 o                         
 -12   3   3        224.28        232.13         8.40 o                         
 -11   3   3        417.72        406.79         8.70 o                         
 -10   3   3        332.21        370.72        11.38 o                         
  -9   3   3        118.17        131.32         4.59 o                         
  -8   3   3          1.14          2.50         1.02 o                         
  -7   3   3        218.56        212.01         3.92 o                         
  -6   3   3        808.26        865.01        10.00 o                         
  -5   3   3          7.88         38.74         3.48 o                         
  -4   3   3       7842.08       7824.37        77.52 o                         
  -3   3   3       9978.79       9428.39       112.11 o                         
  -2   3   3       1158.80       1119.51        18.98 o                         
  -1   3   3        313.56        339.50         7.83 o                         
   0   3   3       1043.96        994.13        14.86 o                         
   1   3   3        469.91        481.08         7.23 o                         
   2   3   3        230.53        229.20         4.70 o                         
   3   3   3       1729.57       1573.48        25.31 o                         
   4   3   3       2839.12       2759.77        36.77 o                         
   5   3   3        398.58        426.82         7.15 o                         
   6   3   3        365.17        359.60         7.58 o                         
   7   3   3          3.13          1.78         0.93 o                         
   8   3   3        468.79        434.65         6.60 o                         
   9   3   3          0.15          0.36         1.28 o                         
  10   3   3         55.76         40.75         3.17 o                         
 -12   4   3        226.60        200.57         8.54 o                         
 -11   4   3        215.70        226.56         6.08 o                         
 -10   4   3       1168.75       1207.97        23.43 o                         
  -9   4   3        267.34        281.29         6.83 o                         
  -8   4   3         17.08         11.41         1.28 o                         
  -7   4   3         48.10         53.41         2.49 o                         
  -6   4   3        729.09        797.04        14.43 o                         
  -5   4   3          2.99          3.25         0.88 o                         
  -4   4   3       1197.60       1038.38        15.34 o                         
  -3   4   3       4768.77       4453.84        69.80 o                         
  -2   4   3       1171.31       1216.21        23.04 o                         
  -1   4   3         89.76         88.41         3.46 o                         
   0   4   3        646.29        753.43        21.41 o                         
   1   4   3        368.48        346.84         8.54 o                         
   2   4   3        438.88        445.43         9.98 o                         
   3   4   3        806.89        808.24        15.77 o                         
   4   4   3       1769.72       1748.84        33.61 o                         
   5   4   3        847.30        832.33        13.49 o                         
   6   4   3         12.32         15.24         1.58 o                         
   7   4   3       1025.44        971.91        18.99 o                         
   8   4   3        159.26        189.21         9.04 o                         
   9   4   3          5.97          3.29         1.34 o                         
 -12   5   3          0.31          0.21         1.11 o                         
 -11   5   3         60.47         59.87         2.90 o                         
 -10   5   3        240.18        235.22         6.74 o                         
  -9   5   3        312.16        309.53        10.06 o                         
  -8   5   3         62.46         61.00         3.17 o                         
  -7   5   3          6.66          6.90         1.35 o                         
  -6   5   3         44.80         51.72         2.60 o                         
  -5   5   3         24.74         22.67         1.53 o                         
  -4   5   3         74.74         54.04         2.79 o                         
  -3   5   3       4737.71       4502.91        77.91 o                         
  -2   5   3        592.37        473.91         9.95 o                         
  -1   5   3         64.73         70.00         3.34 o                         
   0   5   3        379.16        337.31        14.87 o                         
   1   5   3        209.01        164.49         4.30 o                         
   2   5   3        584.64        579.54        16.71 o                         
   3   5   3        345.56        384.82         9.23 o                         
   4   5   3        918.64        897.70        27.11 o                         
   5   5   3        137.55        134.16         4.72 o                         
   6   5   3         78.06         71.87         3.51 o                         
   7   5   3        467.05        487.81        11.32 o                         
   8   5   3        259.52        299.33         9.77 o                         
   9   5   3        182.18        170.18        20.30 o                         
 -12   6   3         55.07         53.01         2.92 o                         
 -11   6   3         22.51         21.39         2.72 o                         
 -10   6   3        453.28        451.86        11.14 o                         
  -9   6   3       1059.74       1032.49        19.48 o                         
  -8   6   3         90.58         82.79         4.59 o                         
  -7   6   3          0.64         -0.73         1.42 o                         
  -6   6   3         40.99         41.61         2.66 o                         
  -5   6   3          1.68          0.57         0.98 o                         
  -4   6   3          9.66         10.50         1.22 o                         
  -3   6   3        487.96        390.51         9.59 o                         
  -2   6   3       5464.03       5707.32        86.39 o                         
  -1   6   3        458.03        431.43        12.34 o                         
   0   6   3        891.40        858.88        14.30 o                         
   1   6   3        817.12        737.86        14.65 o                         
   2   6   3        373.11        338.31         7.72 o                         
   3   6   3       2190.53       2287.66        63.30 o                         
   4   6   3        891.22        911.45        22.10 o                         
   5   6   3          0.46          1.08         1.53 o                         
   6   6   3        225.70        203.32         6.52 o                         
   7   6   3        243.62        242.48         8.39 o                         
   8   6   3        450.49        424.22        10.63 o                         
 -12   7   3         96.55         65.85         9.11 o                         
 -11   7   3        118.21        105.03        11.12 o                         
 -10   7   3        476.56        479.03        13.15 o                         
  -9   7   3        677.09        666.83        38.25 o                         
  -8   7   3        101.11        107.89         7.18 o                         
  -7   7   3         33.26         37.63         3.43 o                         
  -6   7   3          0.78          1.49         1.59 o                         
  -5   7   3         14.75         15.41         1.75 o                         
  -4   7   3        343.07        349.44         7.34 o                         
  -3   7   3       2484.29       2433.85        32.59 o                         
  -2   7   3       1982.66       1893.68        26.19 o                         
  -1   7   3        102.29         96.21         4.15 o                         
   0   7   3        304.43        309.07         9.32 o                         
   1   7   3        355.67        328.12         9.48 o                         
   2   7   3       1627.54       1607.06        28.61 o                         
   3   7   3       1469.66       1549.87        29.07 o                         
   4   7   3        243.02        230.52         8.01 o                         
   5   7   3        198.64        193.07         6.29 o                         
   6   7   3         11.66          8.92         2.01 o                         
   7   7   3         22.01         24.83         2.52 o                         
 -11   8   3         81.06         23.75         9.73 o                         
 -10   8   3        304.08        331.62        24.77 o                         
  -9   8   3       1098.63        974.09        54.26 o                         
  -8   8   3         85.34         68.15         6.44 o                         
  -7   8   3        363.31        394.55        16.38 o                         
  -6   8   3          1.61          1.13         1.91 o                         
  -5   8   3        564.48        556.65        15.64 o                         
  -4   8   3        708.81        691.23        19.98 o                         
  -3   8   3        655.32        670.85        14.28 o                         
  -2   8   3        475.07        443.56         9.52 o                         
  -1   8   3        302.03        316.25         9.43 o                         
   0   8   3          5.20          3.30         1.78 o                         
   1   8   3         64.25         59.10         3.75 o                         
   2   8   3         93.30         90.74         5.44 o                         
   3   8   3        152.04        140.94         7.34 o                         
   4   8   3         73.38         77.73         5.30 o                         
   5   8   3         12.42         11.05         2.07 o                         
   6   8   3         52.55         40.78         3.56 o                         
 -11   9   3        184.81        118.80        80.35 o                         
 -10   9   3        109.35         90.34        11.39 o                         
  -9   9   3        427.57        403.92        28.67 o                         
  -8   9   3        396.27        366.30        19.02 o                         
  -7   9   3        926.19        920.26        37.56 o                         
  -6   9   3        852.93        926.26        38.37 o                         
  -5   9   3        525.18        535.92        25.11 o                         
  -4   9   3          0.98          1.12         1.91 o                         
  -3   9   3        303.51        312.37        11.26 o                         
  -2   9   3        175.07        166.16         6.65 o                         
  -1   9   3         67.48         67.57         6.07 o                         
   0   9   3         49.54         63.45         5.69 o                         
   1   9   3         30.21         38.69         4.59 o                         
   2   9   3        468.92        462.27        19.07 o                         
   3   9   3        362.28        358.10        13.29 o                         
   4   9   3          0.01         -0.96         1.59 o                         
   5   9   3          9.16          7.61         3.91 o                         
 -10  10   3        222.38        214.24        16.81 o                         
  -9  10   3         18.71         20.70         4.08 o                         
  -8  10   3        308.59        321.54        16.87 o                         
  -7  10   3        570.22        573.64        34.64 o                         
  -6  10   3         20.15          9.22         5.98 o                         
  -5  10   3       1221.70       1332.41        42.31 o                         
  -4  10   3        269.53        292.90        14.17 o                         
  -3  10   3        208.96        225.37        10.76 o                         
  -2  10   3         15.78         15.01         4.35 o                         
  -1  10   3         20.87         16.03         3.61 o                         
   0  10   3         17.53         12.38         3.16 o                         
   1  10   3        213.63        219.75        10.29 o                         
   2  10   3        274.25        308.12        13.91 o                         
   3  10   3       1127.47       1170.87        33.83 o                         
   4  10   3         71.49         79.67         7.11 o                         
  -9  11   3        229.11        213.16        11.33 o                         
  -8  11   3        230.10        225.38        15.94 o                         
  -7  11   3        182.50        177.07        11.73 o                         
  -6  11   3         12.26         17.35         4.57 o                         
  -5  11   3         26.78         28.92         4.39 o                         
  -4  11   3       2355.60       2519.11        66.41 o                         
  -3  11   3        404.85        401.09        17.52 o                         
  -2  11   3          1.72          0.11         2.94 o                         
  -1  11   3         67.34         63.49         6.32 o                         
   0  11   3          6.03          3.84         3.46 o                         
   1  11   3        129.70        136.74        15.11 o                         
   2  11   3        219.59        207.64        15.08 o                         
   3  11   3        971.52        960.11        46.49 o                         
  -8  12   3        122.16        117.11         7.87 o                         
  -7  12   3         18.18         18.15         3.73 o                         
  -6  12   3         21.14         16.96         3.78 o                         
  -5  12   3         14.91         19.48         3.49 o                         
  -4  12   3        379.89        415.14        49.59 o                         
  -3  12   3         19.12         27.06         4.30 o                         
  -2  12   3          0.05          1.67         3.10 o                         
  -1  12   3        172.19        159.12        11.28 o                         
   0  12   3        314.15        312.74        20.05 o                         
   1  12   3         17.65         17.27         3.81 o                         
  -5  13   3          3.16          8.64         4.13 o                         
  -4  13   3        135.49        158.82        17.84 o                         
  -3  13   3        424.34        378.06        23.54 o                         
   1 -14   4          7.33          5.13         3.76 o                         
   2 -14   4        234.30        247.17        18.30 o                         
   3 -14   4        366.02        401.82        23.86 o                         
   4 -14   4         71.11         65.07         8.04 o                         
  -2 -13   4        410.34        350.48        29.47 o                         
  -1 -13   4          0.10         -0.71         2.50 o                         
   0 -13   4        504.16        514.97        25.70 o                         
   1 -13   4        157.77        167.62         9.44 o                         
   2 -13   4        180.89        178.32        11.88 o                         
   3 -13   4        151.84        178.00        11.83 o                         
   4 -13   4          3.51          0.27         2.15 o                         
   5 -13   4        125.35        130.46         7.71 o                         
   6 -13   4          0.54          1.60         1.50 o                         
   7 -13   4        548.18        540.86        19.09 o                         
  -4 -12   4        120.14        102.05        10.55 o                         
  -3 -12   4        324.73        321.56        16.11 o                         
  -2 -12   4        503.72        494.78        33.23 o                         
  -1 -12   4        196.96        229.80        14.77 o                         
   0 -12   4        104.10        108.49         8.07 o                         
   1 -12   4        417.82        422.23        17.69 o                         
   2 -12   4        237.02        263.55        10.31 o                         
   3 -12   4        307.06        310.89        13.08 o                         
   4 -12   4        106.19        102.93         5.33 o                         
   5 -12   4        165.11        144.55         6.22 o                         
   6 -12   4         99.16         82.20        10.40 o                         
   7 -12   4         64.38         50.19         4.57 o                         
   8 -12   4        520.93        545.99        20.61 o                         
  -5 -11   4         19.92         19.92         2.84 o                         
  -4 -11   4        351.10        323.51        17.35 o                         
  -3 -11   4        318.41        292.56        16.25 o                         
  -2 -11   4        867.55        834.02        86.33 o                         
  -1 -11   4        236.78        241.95        15.89 o                         
   0 -11   4         99.20        105.88         9.11 o                         
   1 -11   4        431.14        464.39        13.65 o                         
   2 -11   4        515.09        524.26        14.86 o                         
   3 -11   4         43.79         50.78         3.62 o                         
   4 -11   4          0.26         -0.90         1.82 o                         
   5 -11   4         22.67         17.60         2.72 o                         
   6 -11   4         32.68         36.11         3.62 o                         
   7 -11   4         80.71         75.90         4.24 o                         
   8 -11   4         40.69         50.31         3.99 o                         
   9 -11   4        638.26        637.64        39.27 o                         
  -6 -10   4         43.91         34.08         3.63 o                         
  -5 -10   4        131.01        125.77        10.30 o                         
  -4 -10   4        809.24        791.46        26.67 o                         
  -3 -10   4        531.61        558.39        25.57 o                         
  -2 -10   4          6.60         16.20         3.93 o                         
  -1 -10   4        570.47        653.80        29.73 o                         
   0 -10   4          2.49          4.40         2.86 o                         
   1 -10   4        183.59        194.01         7.51 o                         
   2 -10   4        638.23        694.92        13.67 o                         
   3 -10   4        656.80        703.80        18.98 o                         
   4 -10   4        344.69        388.33        13.72 o                         
   5 -10   4          0.21          0.08         1.66 o                         
   6 -10   4         12.78         11.44         2.25 o                         
   7 -10   4        175.89        185.92         6.77 o                         
   8 -10   4        568.73        551.98        13.76 o                         
   9 -10   4          1.84          5.14         4.43 o                         
  10 -10   4        240.63        235.68        10.14 o                         
  -7  -9   4        304.06        304.56        10.31 o                         
  -6  -9   4        111.88        106.07         9.62 o                         
  -5  -9   4        263.25        258.95        10.86 o                         
  -4  -9   4        307.76        349.80        13.56 o                         
  -3  -9   4        360.35        408.13        13.19 o                         
  -2  -9   4        157.56        179.35        10.72 o                         
  -1  -9   4        442.83        429.32        11.34 o                         
   0  -9   4         67.50         71.25         3.56 o                         
   1  -9   4        273.31        303.11         6.11 o                         
   2  -9   4        198.32        218.74         5.32 o                         
   3  -9   4       6479.56       6489.52        97.06 o                         
   4  -9   4        224.45        223.20         5.95 o                         
   5  -9   4        123.38        132.35         6.02 o                         
   6  -9   4        126.88        139.09         5.62 o                         
   7  -9   4         51.94         54.71         3.87 o                         
   8  -9   4       2647.52       2392.30        78.97 o                         
   9  -9   4        331.12        359.01        13.42 o                         
  10  -9   4         11.10         21.50         3.78 o                         
  -8  -8   4        156.71        156.36         5.80 o                         
  -7  -8   4        342.71        358.73        11.23 o                         
  -6  -8   4        282.60        272.74         8.49 o                         
  -5  -8   4         71.53         75.63         4.29 o                         
  -4  -8   4        165.01        180.67         6.70 o                         
  -3  -8   4        305.87        319.49         8.64 o                         
  -2  -8   4        166.76        186.30         6.79 o                         
  -1  -8   4        192.69        215.44         6.21 o                         
   0  -8   4          0.39          2.16         0.92 o                         
   1  -8   4        820.56        834.45        15.00 o                         
   2  -8   4       3173.76       3226.37        54.51 o                         
   3  -8   4        793.89        772.44        12.18 o                         
   4  -8   4        128.23        123.13         4.81 o                         
   5  -8   4        447.68        435.11        10.49 o                         
   6  -8   4        194.50        189.79         6.22 o                         
   7  -8   4          0.39          5.31         1.88 o                         
   8  -8   4          4.10          5.97         1.80 o                         
   9  -8   4        550.05        524.37        11.81 o                         
  10  -8   4        120.09        113.39         6.96 o                         
  11  -8   4          0.34          1.85         1.60 o                         
  -9  -7   4         84.90         65.81         5.23 o                         
  -8  -7   4         90.10        102.31         4.87 o                         
  -7  -7   4         86.50         71.25         3.59 o                         
  -6  -7   4       1309.87       1350.78        21.63 o                         
  -5  -7   4       1453.26       1462.09        22.98 o                         
  -4  -7   4        271.61        282.78         6.20 o                         
  -3  -7   4         66.07         65.53         2.86 o                         
  -2  -7   4        200.41        203.64         5.39 o                         
  -1  -7   4         55.05         93.10         3.33 o                         
   0  -7   4         31.33         37.31         1.82 o                         
   1  -7   4       2622.36       2837.54        57.24 o                         
   2  -7   4       2221.54       2311.15        34.85 o                         
   3  -7   4       2303.43       2239.29        31.31 o                         
   4  -7   4        245.74        237.75         7.23 o                         
   5  -7   4        694.87        714.60        14.36 o                         
   6  -7   4        216.02        231.87         6.95 o                         
   7  -7   4        248.53        225.49         8.20 o                         
   8  -7   4        154.31        170.15         6.20 o                         
   9  -7   4        270.39        264.87         7.37 o                         
  10  -7   4        185.72        180.64         5.38 o                         
  11  -7   4         13.20         14.59         1.99 o                         
  -9  -6   4        133.90        134.96         6.03 o                         
  -8  -6   4          0.03          0.85         1.33 o                         
  -7  -6   4       1292.41       1298.58        19.05 o                         
  -6  -6   4        226.78        224.50         5.56 o                         
  -5  -6   4         78.09         76.23         3.00 o                         
  -4  -6   4       1577.54       1549.34        20.43 o                         
  -3  -6   4        312.03        287.52         5.69 o                         
  -2  -6   4        200.04        202.35         4.58 o                         
  -1  -6   4       1104.12       1258.79        20.44 o                         
   0  -6   4       4118.11       4669.00       107.79 o                         
   1  -6   4        551.22        558.54        14.01 o                         
   2  -6   4       1576.44       1707.18        26.04 o                         
   3  -6   4        965.63        933.08        13.97 o                         
   4  -6   4         64.53         52.60         3.18 o                         
   5  -6   4        333.71        318.33         7.22 o                         
   6  -6   4       1370.30       1358.49        20.23 o                         
   7  -6   4        146.80        149.77         5.12 o                         
   8  -6   4        308.60        348.78         7.69 o                         
   9  -6   4        553.93        527.32         9.50 o                         
  10  -6   4        275.46        263.81         6.82 o                         
  11  -6   4        328.08        318.98         7.98 o                         
 -10  -5   4        920.09        854.97        14.18 o                         
  -9  -5   4         79.86         89.22         3.85 o                         
  -8  -5   4         96.68        104.11         3.63 o                         
  -7  -5   4          0.09          1.15         1.16 o                         
  -6  -5   4         59.55         55.15         2.41 o                         
  -5  -5   4         12.14         18.79         1.31 o                         
  -4  -5   4        446.99        407.56         6.67 o                         
  -3  -5   4        535.48        475.81         7.14 o                         
  -2  -5   4         51.72         60.50         2.38 o                         
  -1  -5   4       4022.90       4085.00        58.64 o                         
   0  -5   4        504.76        491.62        10.67 o                         
   1  -5   4        627.82        758.78        14.68 o                         
   2  -5   4       1077.82       1117.37        16.15 o                         
   3  -5   4          8.25          2.40         1.02 o                         
   4  -5   4        482.01        496.19        12.52 o                         
   5  -5   4        575.48        617.21        12.20 o                         
   6  -5   4        607.76        586.38         9.80 o                         
   7  -5   4        361.88        405.50         7.42 o                         
   8  -5   4        922.14        945.02        14.65 o                         
   9  -5   4        637.46        644.66        10.59 o                         
  10  -5   4        105.44        105.47         4.30 o                         
  11  -5   4          2.31          3.26         1.21 o                         
 -10  -4   4        697.68        713.92        19.48 o                         
  -9  -4   4        222.13        237.42         6.69 o                         
  -8  -4   4         57.23         48.50         2.64 o                         
  -7  -4   4          2.58          2.83         1.02 o                         
  -6  -4   4        133.80        147.92         3.41 o                         
  -5  -4   4        314.45        290.27         4.66 o                         
  -4  -4   4       1509.14       1465.58        14.98 o                         
  -3  -4   4       3876.12       3940.20        41.75 o                         
  -2  -4   4         62.10         48.23         1.71 o                         
  -1  -4   4         35.71         40.97         1.57 o                         
   0  -4   4       4779.91       5045.41        71.24 o                         
   1  -4   4        481.37        408.46         8.65 o                         
   2  -4   4         69.39         45.78         2.11 o                         
   3  -4   4       2957.30       3342.52        43.80 o                         
   4  -4   4       3361.89       3460.52        77.28 o                         
   5  -4   4        185.00        219.24         4.40 o                         
   6  -4   4        496.24        521.30         7.44 o                         
   7  -4   4        610.34        666.90         9.72 o                         
   8  -4   4       2172.79       2255.60        26.23 o                         
   9  -4   4        267.68        289.44         6.63 o                         
  10  -4   4        140.66        145.73         5.12 o                         
  11  -4   4         28.76         23.98         2.09 o                         
 -11  -3   4        156.18        149.41         4.14 o                         
 -10  -3   4         77.88         78.83         1.98 o                         
  -9  -3   4        555.25        550.30         8.88 o                         
  -8  -3   4         21.06         17.19         1.04 o                         
  -7  -3   4        106.61         97.60         1.71 o                         
  -6  -3   4        438.60        433.13         3.81 o                         
  -5  -3   4        987.80        978.09         7.21 o                         
  -4  -3   4       1865.76       1809.02        13.97 o                         
  -3  -3   4       1728.31       1679.19        13.45 o                         
  -2  -3   4          5.69          3.03         0.55 o                         
  -1  -3   4        510.58        531.65         4.89 o                         
   0  -3   4        600.81        532.27         5.14 o                         
   1  -3   4        261.09        224.46         2.71 o                         
   2  -3   4       5120.08       5283.87        42.29 o                         
   3  -3   4         30.30         50.26         1.24 o                         
   4  -3   4         11.28         12.68         0.80 o                         
   5  -3   4        882.82       1000.79         9.40 o                         
   6  -3   4        199.13        207.24         2.84 o                         
   7  -3   4       1568.08       1548.19        13.78 o                         
   8  -3   4         79.62         57.95         1.72 o                         
   9  -3   4        265.73        248.57         3.67 o                         
  10  -3   4         13.93         16.02         1.22 o                         
  11  -3   4         54.55         49.55         2.68 o                         
 -11  -2   4         12.10         11.20         0.96 o                         
 -10  -2   4        630.73        603.45         8.48 o                         
  -9  -2   4       2702.83       2751.58        22.19 o                         
  -8  -2   4         61.07         67.13         1.51 o                         
  -7  -2   4       1600.12       1576.04        10.41 o                         
  -6  -2   4        505.74        456.23         3.84 o                         
  -5  -2   4       2224.14       2244.53        16.91 o                         
  -4  -2   4       1013.07        958.78         8.09 o                         
  -3  -2   4        124.31        140.67         1.85 o                         
  -2  -2   4        494.24        442.41         3.99 o                         
  -1  -2   4        119.20        140.12         1.71 o                         
   0  -2   4       1777.52       1714.12        21.75 o                         
   1  -2   4       2680.67       2629.35        26.12 o                         
   2  -2   4       3542.90       3592.52        27.56 o                         
   3  -2   4       1501.19       1556.49        13.53 o                         
   4  -2   4         18.50         16.23         0.81 o                         
   5  -2   4        161.83        158.25         1.86 o                         
   6  -2   4          0.10          0.64         0.47 o                         
   7  -2   4         49.93         47.05         1.20 o                         
   8  -2   4        294.88        360.57         4.85 o                         
   9  -2   4         35.87         47.55         1.59 o                         
  10  -2   4         17.00         11.27         0.89 o                         
  11  -2   4        121.23        106.81         2.39 o                         
 -12  -1   4          7.24          5.95         0.76 o                         
 -11  -1   4         31.60         30.43         1.32 o                         
 -10  -1   4        123.64        120.87         2.68 o                         
  -9  -1   4        906.68        940.27         9.00 o                         
  -8  -1   4       1734.63       1708.85        11.69 o                         
  -7  -1   4         48.21         71.06         1.36 o                         
  -6  -1   4       1072.61       1040.55         7.09 o                         
  -5  -1   4       1968.02       1937.81        15.96 o                         
  -4  -1   4          0.03          0.60         0.47 o                         
  -3  -1   4        264.17        326.69         3.32 o                         
  -2  -1   4       2865.08       2848.76        20.77 o                         
  -1  -1   4       2921.10       3064.04        26.80 o                         
   0  -1   4       3613.86       3490.94        32.71 o                         
   1  -1   4       2484.07       2408.63        23.86 o                         
   2  -1   4       5842.72       5934.21        44.81 o                         
   3  -1   4       1431.88       1647.06        13.91 o                         
   4  -1   4          0.20          1.10         0.53 o                         
   5  -1   4         12.26         13.89         0.99 o                         
   6  -1   4         16.85         12.82         0.67 o                         
   7  -1   4         26.18         19.63         0.89 o                         
   8  -1   4        639.88        636.52         6.88 o                         
   9  -1   4         84.19        112.47         2.44 o                         
  10  -1   4          3.46          3.51         0.71 o                         
  11  -1   4        405.53        430.29         5.73 o                         
 -12   0   4        101.76         98.49         2.20 o                         
 -11   0   4          1.73          1.65         0.69 o                         
 -10   0   4        364.03        374.13         4.89 o                         
  -9   0   4          6.33          8.36         0.86 o                         
  -8   0   4        444.66        487.76         4.39 o                         
  -7   0   4        474.82        471.98         4.04 o                         
  -6   0   4       1041.13       1014.08         6.88 o                         
  -5   0   4       3125.48       3174.82        24.98 o                         
  -4   0   4        969.49        921.07         7.81 o                         
  -3   0   4          0.01          3.40         0.45 o                         
  -2   0   4       6809.00       7381.61        52.31 o                         
  -1   0   4       2267.80       2360.91        22.07 o                         
   0   0   4        294.24        250.58         2.57 o                         
   1   0   4       2429.95       2337.65        25.72 o                         
   2   0   4       5470.33       5440.22        42.09 o                         
   3   0   4       1112.34       1138.78         9.87 o                         
   4   0   4        490.51        456.05         5.07 o                         
   5   0   4         14.42         14.61         0.70 o                         
   6   0   4         43.22         47.53         1.20 o                         
   7   0   4          4.73          5.60         0.71 o                         
   8   0   4        528.02        530.79         6.40 o                         
   9   0   4        812.38        817.66         8.42 o                         
  10   0   4         46.49         43.72         1.47 o                         
 -12   1   4        199.96        202.87         3.49 o                         
 -11   1   4          6.44          8.23         0.90 o                         
 -10   1   4        188.23        194.95         3.28 o                         
  -9   1   4        268.01        258.53         3.68 o                         
  -8   1   4        136.99        127.05         1.93 o                         
  -7   1   4        285.70        304.01         3.01 o                         
  -6   1   4        140.76        115.86         1.57 o                         
  -5   1   4        683.71        658.16         6.50 o                         
  -4   1   4      10869.40      11358.02        83.14 o                         
  -3   1   4       1793.02       1928.93        18.15 o                         
  -2   1   4       1225.34       1288.31         9.98 o                         
  -1   1   4         78.53         83.68         1.32 o                         
   0   1   4        359.99        339.13         3.79 o                         
   1   1   4       1974.87       1943.83        15.61 o                         
   2   1   4       4804.48       4924.08        36.96 o                         
   3   1   4        541.92        504.93         5.22 o                         
   4   1   4        715.60        762.02         5.68 o                         
   5   1   4        952.31       1041.17         7.44 o                         
   6   1   4          0.08          1.63         0.54 o                         
   7   1   4        146.87        151.87         3.12 o                         
   8   1   4        265.95        255.47         4.16 o                         
   9   1   4        361.44        379.36         5.00 o                         
  10   1   4         16.26         13.35         0.89 o                         
 -12   2   4         21.37         18.12         1.97 o                         
 -11   2   4       1512.53       1571.13        19.15 o                         
 -10   2   4          2.95          4.50         0.82 o                         
  -9   2   4         28.97         32.98         1.32 o                         
  -8   2   4        315.60        312.71         4.18 o                         
  -7   2   4        552.63        603.27         5.98 o                         
  -6   2   4        505.73        490.46         5.02 o                         
  -5   2   4       4357.36       4190.76        33.02 o                         
  -4   2   4       6438.21       6684.10        50.27 o                         
  -3   2   4       1360.18       1481.92        12.09 o                         
  -2   2   4         73.40         65.60         1.59 o                         
  -1   2   4          3.80          1.60         0.43 o                         
   0   2   4          3.93         19.43         0.75 o                         
   1   2   4       2738.14       2781.09        22.23 o                         
   2   2   4          3.34         13.78         0.76 o                         
   3   2   4       2562.48       2481.01        20.15 o                         
   4   2   4        186.52        201.96         2.72 o                         
   5   2   4        926.16        956.34         7.05 o                         
   6   2   4        186.44        214.50         2.87 o                         
   7   2   4        505.49        481.74         6.14 o                         
   8   2   4          0.27          1.10         0.75 o                         
   9   2   4         64.94         72.70         2.06 o                         
  10   2   4          3.25          4.24         0.64 o                         
 -12   3   4        881.24        923.92        25.06 o                         
 -11   3   4         38.43         34.21         2.57 o                         
 -10   3   4        142.29        148.52         5.30 o                         
  -9   3   4         29.31         30.06         2.27 o                         
  -8   3   4        205.05        210.82         4.82 o                         
  -7   3   4         65.12         57.35         2.37 o                         
  -6   3   4        211.20        195.45         4.40 o                         
  -5   3   4       4697.52       4796.50        52.36 o                         
  -4   3   4       9235.27       9256.36       135.45 o                         
  -3   3   4        988.27       1042.95        25.92 o                         
  -2   3   4         88.52         50.39         2.02 o                         
  -1   3   4        735.70        691.04        10.74 o                         
   0   3   4       1442.30       1609.49        25.03 o                         
   1   3   4        539.54        682.29        10.52 o                         
   2   3   4        829.67        877.35        15.64 o                         
   3   3   4       1445.25       1411.78        20.21 o                         
   4   3   4        154.41        141.85         3.52 o                         
   5   3   4       1399.34       1343.67        20.67 o                         
   6   3   4        640.70        632.81        15.38 o                         
   7   3   4          0.40          2.32         1.03 o                         
   8   3   4         42.77         31.27         2.48 o                         
   9   3   4         16.82         13.64         1.90 o                         
 -12   4   4          1.05          0.70         1.20 o                         
 -11   4   4        837.62        863.15        21.09 o                         
 -10   4   4        271.94        287.23         7.91 o                         
  -9   4   4         25.48         29.25         2.60 o                         
  -8   4   4         63.35         64.90         3.48 o                         
  -7   4   4         76.71         96.93         3.96 o                         
  -6   4   4        370.90        409.07         8.28 o                         
  -5   4   4       1841.18       1788.80        21.41 o                         
  -4   4   4       3654.95       3427.66        61.37 o                         
  -3   4   4        658.81        695.56        12.49 o                         
  -2   4   4         35.74         23.01         1.74 o                         
  -1   4   4        950.83        860.62        15.89 o                         
   0   4   4        615.60        614.81        12.39 o                         
   1   4   4          4.40          8.53         1.14 o                         
   2   4   4       1716.42       1636.44        23.59 o                         
   3   4   4       1441.73       1430.68        32.37 o                         
   4   4   4       1891.57       1875.72        25.42 o                         
   5   4   4       2069.77       1993.17        27.07 o                         
   6   4   4        928.79        916.97        15.53 o                         
   7   4   4        613.27        630.77        16.10 o                         
   8   4   4         38.70         43.72         3.23 o                         
   9   4   4          2.80          1.95         1.24 o                         
 -12   5   4        366.30        376.53        14.25 o                         
 -11   5   4        638.59        671.31        23.76 o                         
 -10   5   4        538.83        567.06        19.37 o                         
  -9   5   4         26.71         36.19         3.17 o                         
  -8   5   4        387.79        440.64        13.59 o                         
  -7   5   4        252.04        281.16         7.45 o                         
  -6   5   4          2.15          2.55         1.18 o                         
  -5   5   4        408.11        371.56         7.36 o                         
  -4   5   4       1331.34       1216.98        19.61 o                         
  -3   5   4       4281.98       4122.94        63.13 o                         
  -2   5   4       1363.02       1425.33        21.92 o                         
  -1   5   4        302.57        238.93         9.01 o                         
   0   5   4        284.99        261.87         6.79 o                         
   1   5   4        210.01        183.28         5.61 o                         
   2   5   4        934.46        950.35        26.07 o                         
   3   5   4         96.12         99.30         4.50 o                         
   4   5   4        885.08        910.03        19.81 o                         
   5   5   4        214.74        219.43         7.60 o                         
   6   5   4        694.69        707.61        11.95 o                         
   7   5   4        304.25        322.27        12.50 o                         
   8   5   4         43.29         47.04         3.60 o                         
 -12   6   4        177.03        184.39         9.46 o                         
 -11   6   4        703.66        737.54        34.57 o                         
 -10   6   4        826.69        890.14        25.01 o                         
  -9   6   4         90.07         74.97         6.04 o                         
  -8   6   4        110.63         85.32         5.71 o                         
  -7   6   4         18.86         12.51         2.11 o                         
  -6   6   4          2.86          4.53         1.56 o                         
  -5   6   4          5.32          5.08         1.17 o                         
  -4   6   4        849.89        801.71        12.99 o                         
  -3   6   4        225.50        172.01         5.11 o                         
  -2   6   4        852.73        934.24        16.27 o                         
  -1   6   4        241.06        206.43         6.22 o                         
   0   6   4        787.71        737.32        12.38 o                         
   1   6   4        668.61        626.24        12.77 o                         
   2   6   4         16.17         20.40         1.91 o                         
   3   6   4        623.41        649.84        13.28 o                         
   4   6   4         69.87         67.56         3.74 o                         
   5   6   4        130.16        123.28         5.59 o                         
   6   6   4        784.52        845.70        36.85 o                         
   7   6   4        517.43        545.30        14.64 o                         
 -11   7   4        948.21        476.07       105.03 o                         
 -10   7   4        870.27        752.03        33.65 o                         
  -9   7   4        674.06        586.38        34.92 o                         
  -8   7   4         95.18         77.01         6.19 o                         
  -7   7   4         95.44         99.40         6.62 o                         
  -6   7   4        104.55         82.40         4.77 o                         
  -5   7   4        108.96        111.15         4.73 o                         
  -4   7   4        651.74        616.62        11.72 o                         
  -3   7   4       2707.41       2600.10        38.68 o                         
  -2   7   4         81.65         74.07         3.40 o                         
  -1   7   4        365.20        357.77         9.97 o                         
   0   7   4       1600.45       1543.61        25.25 o                         
   1   7   4       2082.67       2063.84        34.37 o                         
   2   7   4          8.98          8.80         1.77 o                         
   3   7   4        129.59        105.35         6.53 o                         
   4   7   4         72.89         63.29         4.47 o                         
   5   7   4         44.72         36.10         2.90 o                         
   6   7   4        238.06        253.35        12.56 o                         
   7   7   4        206.11        201.13         8.21 o                         
 -11   8   4        259.62        108.31        36.34 o                         
 -10   8   4        544.08        515.71        48.40 o                         
  -9   8   4         51.86         49.89         9.98 o                         
  -8   8   4        224.40        177.59        13.48 o                         
  -7   8   4        424.54        440.43        15.36 o                         
  -6   8   4          0.93          3.96         2.14 o                         
  -5   8   4        191.54        203.66         7.31 o                         
  -4   8   4         22.53         26.68         2.47 o                         
  -3   8   4        144.92        127.09         5.26 o                         
  -2   8   4         13.65          9.08         1.81 o                         
  -1   8   4        625.99        669.71        14.60 o                         
   0   8   4        814.19        874.29        27.12 o                         
   1   8   4          1.86          2.28         1.92 o                         
   2   8   4        330.11        348.89        13.57 o                         
   3   8   4         24.15         21.56         3.00 o                         
   4   8   4         52.15         49.07         4.70 o                         
   5   8   4          7.11          6.44         2.15 o                         
   6   8   4         16.60         22.20         3.23 o                         
 -10   9   4        572.46        346.90       227.04 o                         
  -9   9   4        152.64        138.12        17.77 o                         
  -8   9   4          7.11          7.10         2.98 o                         
  -7   9   4          2.85          2.38         3.08 o                         
  -6   9   4        661.80        681.85        30.46 o                         
  -5   9   4       1266.33       1270.41        40.07 o                         
  -4   9   4       1779.50       1795.20        70.30 o                         
  -3   9   4          1.15          1.65         2.29 o                         
  -2   9   4         25.27         31.02         4.15 o                         
  -1   9   4         45.13         46.76         5.08 o                         
   0   9   4        165.76        172.69         8.71 o                         
   1   9   4        861.47        937.05        45.00 o                         
   2   9   4        260.44        327.63        14.03 o                         
   3   9   4         13.09         10.25         3.28 o                         
   4   9   4         23.55         17.39         2.82 o                         
   5   9   4          0.97          2.07         2.16 o                         
 -10  10   4        363.42        365.02        22.76 o                         
  -9  10   4        492.03        500.70        20.79 o                         
  -8  10   4        148.59        125.15         8.43 o                         
  -7  10   4        124.83        131.08        16.99 o                         
  -6  10   4        281.36        300.08        21.17 o                         
  -5  10   4          8.10          8.47         3.14 o                         
  -4  10   4        357.32        343.70        15.37 o                         
  -3  10   4          0.07          2.50         2.36 o                         
  -2  10   4         92.82        109.91         7.17 o                         
  -1  10   4         15.75         13.02         3.80 o                         
   0  10   4          9.13         13.14         3.36 o                         
   1  10   4        448.90        431.89        17.36 o                         
   2  10   4        288.50        299.87        13.26 o                         
   3  10   4         29.72         34.10         6.24 o                         
  -9  11   4         36.21         28.24         5.60 o                         
  -8  11   4        157.18        162.36         9.99 o                         
  -7  11   4          0.17          0.00         2.79 o                         
  -6  11   4        233.07        260.15        14.70 o                         
  -5  11   4        137.42        155.21         9.27 o                         
  -4  11   4         28.99         21.77         3.88 o                         
  -3  11   4        369.21        364.50        15.32 o                         
  -2  11   4        127.34        121.41        11.53 o                         
  -1  11   4         18.21         13.39         3.39 o                         
   0  11   4        646.39        634.95        26.39 o                         
   1  11   4        699.65        751.70        30.35 o                         
   2  11   4        343.34        347.31        21.58 o                         
  -7  12   4        152.67        140.36         8.78 o                         
  -6  12   4        230.55        269.97        13.69 o                         
  -5  12   4        224.73        243.09        13.88 o                         
  -4  12   4        177.48        150.38        14.51 o                         
  -3  12   4         10.02          9.44         3.67 o                         
  -2  12   4         10.10         13.65         3.85 o                         
  -1  12   4          0.01         -0.01         2.47 o                         
   0  12   4        212.06        180.53        15.41 o                         
   2 -14   5        611.66        674.96        35.42 o                         
   3 -14   5        183.55        172.32        13.32 o                         
   4 -14   5          0.55          1.82         2.59 o                         
  -2 -13   5          4.76          6.18         2.48 o                         
  -1 -13   5         73.49         67.94         6.72 o                         
   0 -13   5        193.03        209.38        13.74 o                         
   1 -13   5        296.88        310.49        16.26 o                         
   2 -13   5        142.57        120.10        10.77 o                         
   3 -13   5        267.20        270.28        11.79 o                         
   4 -13   5        205.16        180.25        10.67 o                         
   5 -13   5        277.47        263.44        12.17 o                         
   6 -13   5        248.38        285.62        19.14 o                         
  -3 -12   5        533.88        516.95        21.86 o                         
  -2 -12   5         20.83         28.57         4.98 o                         
  -1 -12   5        107.34        138.48        10.98 o                         
   0 -12   5        746.23        825.66        33.48 o                         
   1 -12   5        311.85        315.87        14.54 o                         
   2 -12   5          0.12          0.85         2.15 o                         
   3 -12   5          0.32         -0.29         2.07 o                         
   4 -12   5         10.26          4.87         1.87 o                         
   5 -12   5          1.76          3.61         1.64 o                         
   6 -12   5        288.95        310.64        13.22 o                         
   7 -12   5        335.69        344.76        13.24 o                         
   8 -12   5         20.65         22.96         5.44 o                         
  -5 -11   5         13.11         10.51         2.30 o                         
  -4 -11   5        341.61        300.12        23.86 o                         
  -3 -11   5        299.37        312.01        14.12 o                         
  -2 -11   5        932.23        800.72        26.89 o                         
  -1 -11   5        234.19        231.08        34.33 o                         
   0 -11   5        928.30        994.56        70.79 o                         
   1 -11   5        348.76        357.51        11.19 o                         
   2 -11   5          0.98          2.02         2.03 o                         
   3 -11   5          0.23          0.40         1.58 o                         
   4 -11   5        298.90        287.82        15.79 o                         
   5 -11   5         10.09         14.08         2.46 o                         
   6 -11   5        314.03        370.52        15.62 o                         
   7 -11   5       1197.22       1187.54        42.61 o                         
   8 -11   5       1951.62       2011.96       136.89 o                         
   9 -11   5         25.52         26.31         3.68 o                         
  -6 -10   5         18.66         20.31         3.02 o                         
  -5 -10   5         69.82         69.38        12.20 o                         
  -4 -10   5        118.08        106.43        10.03 o                         
  -3 -10   5       1102.54       1150.15        54.84 o                         
  -2 -10   5         10.46         24.61         4.60 o                         
  -1 -10   5          0.67          2.66         2.75 o                         
   0 -10   5        769.59        898.66        30.90 o                         
   1 -10   5        875.89        939.45        20.00 o                         
   2 -10   5        113.52        116.19         5.77 o                         
   3 -10   5       1625.39       1586.65        70.75 o                         
   4 -10   5         14.52         18.60         2.64 o                         
   5 -10   5        162.05        164.93         9.93 o                         
   6 -10   5         88.26         86.49         6.08 o                         
   7 -10   5        517.18        477.64        18.27 o                         
   8 -10   5       1286.22       1244.47        41.17 o                         
   9 -10   5        354.13        339.48        15.85 o                         
  -7  -9   5         42.76         38.36         3.23 o                         
  -6  -9   5        414.69        416.52        13.58 o                         
  -5  -9   5        376.99        377.84        20.29 o                         
  -4  -9   5         98.17         87.28         7.33 o                         
  -3  -9   5          8.03          7.84         2.70 o                         
  -2  -9   5        307.97        326.38        14.96 o                         
  -1  -9   5        111.52        115.85         6.11 o                         
   0  -9   5        455.29        469.22        12.33 o                         
   1  -9   5       1401.04       1408.68        45.45 o                         
   2  -9   5       1240.79       1222.36        24.04 o                         
   3  -9   5        441.94        470.73        11.37 o                         
   4  -9   5        148.41        138.46         5.96 o                         
   5  -9   5          0.26         -0.38         1.98 o                         
   6  -9   5         61.11         61.62         4.26 o                         
   7  -9   5       1280.30       1169.10        24.75 o                         
   8  -9   5        416.18        407.08        12.54 o                         
   9  -9   5         91.77         92.37         6.59 o                         
  10  -9   5        529.91        448.88        14.87 o                         
  -8  -8   5         44.96         47.93         3.15 o                         
  -7  -8   5          6.51          6.24         1.96 o                         
  -6  -8   5       1259.92       1197.48        25.00 o                         
  -5  -8   5        792.86        839.94        26.62 o                         
  -4  -8   5        108.45        105.58         7.95 o                         
  -3  -8   5         43.88         43.50         2.91 o                         
  -2  -8   5        352.39        350.24         8.24 o                         
  -1  -8   5        391.13        423.89         9.41 o                         
   0  -8   5        281.76        252.19         6.18 o                         
   1  -8   5       7997.07       7918.40        89.46 o                         
   2  -8   5       1484.35       1449.74        22.46 o                         
   3  -8   5        270.54        257.11         7.19 o                         
   4  -8   5        451.93        421.00        11.89 o                         
   5  -8   5        336.08        316.23         8.57 o                         
   6  -8   5         77.80         68.76         4.51 o                         
   7  -8   5          7.41          3.42         1.65 o                         
   8  -8   5        825.60        769.31        22.96 o                         
   9  -8   5        156.93        147.69         5.74 o                         
  10  -8   5         36.26         28.28         2.95 o                         
  -9  -7   5        248.16        229.34        14.09 o                         
  -8  -7   5        207.36        209.76         7.67 o                         
  -7  -7   5        633.54        608.15        15.33 o                         
  -6  -7   5         13.09         13.26         1.95 o                         
  -5  -7   5        170.72        172.78         5.75 o                         
  -4  -7   5        108.60        101.57         3.97 o                         
  -3  -7   5        253.59        262.06         7.36 o                         
  -2  -7   5          7.24         10.57         1.28 o                         
  -1  -7   5        285.55        300.78         6.99 o                         
   0  -7   5        620.07        745.93        12.48 o                         
   1  -7   5       2033.66       2017.54        25.53 o                         
   2  -7   5       3564.95       3541.62        42.33 o                         
   3  -7   5        339.57        330.70         7.73 o                         
   4  -7   5        981.32        957.74        17.90 o                         
   5  -7   5        691.41        704.39        14.96 o                         
   6  -7   5          6.07          3.74         1.56 o                         
   7  -7   5        417.48        357.10         8.18 o                         
   8  -7   5        139.85        123.49         4.98 o                         
   9  -7   5        313.36        295.94         7.63 o                         
  10  -7   5          0.95          1.25         1.20 o                         
  -9  -6   5        279.61        269.50         8.49 o                         
  -8  -6   5        338.67        348.32         8.88 o                         
  -7  -6   5         95.31        101.65         4.13 o                         
  -6  -6   5        727.27        725.25        13.49 o                         
  -5  -6   5        917.84        913.80        13.79 o                         
  -4  -6   5        143.11        141.34         3.70 o                         
  -3  -6   5         64.66         60.61         3.22 o                         
  -2  -6   5        332.51        355.80         7.52 o                         
  -1  -6   5        403.01        399.90         7.17 o                         
   0  -6   5       6243.76       6325.83       100.18 o                         
   1  -6   5       1371.25       1263.68        17.97 o                         
   2  -6   5       6115.02       6037.79        86.58 o                         
   3  -6   5        350.04        346.24         6.22 o                         
   4  -6   5         95.86         88.56         3.94 o                         
   5  -6   5       1367.71       1380.26        19.50 o                         
   6  -6   5        111.71        114.12         4.01 o                         
   7  -6   5         67.35         75.06         3.90 o                         
   8  -6   5        120.03        108.51         5.47 o                         
   9  -6   5        690.23        668.14        17.17 o                         
  10  -6   5        128.10        116.89         7.94 o                         
  11  -6   5         48.23         42.83         3.19 o                         
 -10  -5   5        147.07        136.37         8.01 o                         
  -9  -5   5         19.40         16.69         2.17 o                         
  -8  -5   5          0.79          1.25         1.13 o                         
  -7  -5   5         12.96         13.95         1.46 o                         
  -6  -5   5        327.10        304.55         5.69 o                         
  -5  -5   5       1343.34       1308.99        16.16 o                         
  -4  -5   5        595.41        597.45         8.55 o                         
  -3  -5   5        695.10        799.97        10.61 o                         
  -2  -5   5          3.89          2.17         0.86 o                         
  -1  -5   5        374.21        442.13        10.98 o                         
   0  -5   5        403.19        430.75         9.79 o                         
   1  -5   5       1115.18       1132.32        19.89 o                         
   2  -5   5       3976.01       4101.30        62.83 o                         
   3  -5   5         48.45         84.35         2.74 o                         
   4  -5   5          0.30          2.51         0.85 o                         
   5  -5   5         78.58         57.32         2.55 o                         
   6  -5   5        470.62        508.60         9.11 o                         
   7  -5   5         97.33        105.05         3.46 o                         
   8  -5   5        213.00        222.56         5.50 o                         
   9  -5   5        130.67        114.13         5.57 o                         
  10  -5   5        101.68         90.22         3.93 o                         
  11  -5   5         57.55         60.82         3.02 o                         
 -10  -4   5         49.67         34.03         5.45 o                         
  -9  -4   5         12.90         13.04         1.26 o                         
  -8  -4   5         59.60         63.00         2.03 o                         
  -7  -4   5        128.05        118.24         3.49 o                         
  -6  -4   5        678.16        665.99         9.34 o                         
  -5  -4   5       2250.26       2201.45        23.13 o                         
  -4  -4   5       2028.70       1909.49        20.66 o                         
  -3  -4   5        963.86        992.38        14.34 o                         
  -2  -4   5        213.66        211.78         5.45 o                         
  -1  -4   5        174.14        167.33         4.69 o                         
   0  -4   5         18.00          3.88         0.90 o                         
   1  -4   5        859.48        831.38        13.36 o                         
   2  -4   5          4.13         25.05         1.96 o                         
   3  -4   5       2719.72       2793.08        37.46 o                         
   4  -4   5        367.06        380.92         6.11 o                         
   5  -4   5        559.06        542.41         8.24 o                         
   6  -4   5        938.51        981.38        12.42 o                         
   7  -4   5        352.49        387.72         6.70 o                         
   8  -4   5        141.32        160.75         4.17 o                         
   9  -4   5        124.25        113.81         4.02 o                         
  10  -4   5          1.28          1.55         1.22 o                         
  11  -4   5         59.97         56.70         2.96 o                         
 -11  -3   5        139.66        128.12         2.49 o                         
 -10  -3   5          0.51          1.36         0.75 o                         
  -9  -3   5        199.12        212.89         4.13 o                         
  -8  -3   5        504.43        494.71         5.62 o                         
  -7  -3   5         54.73         50.08         1.24 o                         
  -6  -3   5        826.18        794.66         5.91 o                         
  -5  -3   5       3323.72       3231.57        18.83 o                         
  -4  -3   5       2862.57       2839.40        21.94 o                         
  -3  -3   5        650.90        630.69         6.32 o                         
  -2  -3   5       1448.01       1518.29        12.74 o                         
  -1  -3   5        174.47        243.94         3.01 o                         
   0  -3   5        101.95         70.93         1.52 o                         
   1  -3   5        713.77        727.99         6.91 o                         
   2  -3   5       2097.62       2205.20        18.35 o                         
   3  -3   5       1994.83       2034.22        17.22 o                         
   4  -3   5         94.96        105.59         1.85 o                         
   5  -3   5       1018.96       1030.36         7.95 o                         
   6  -3   5       2665.48       2689.26        19.59 o                         
   7  -3   5        561.58        624.77         5.92 o                         
   8  -3   5         36.58         34.17         1.43 o                         
   9  -3   5       1407.04       1374.06        13.25 o                         
  10  -3   5         96.71         98.61         2.70 o                         
  11  -3   5         54.46         50.65         3.38 o                         
 -11  -2   5        123.81        126.99         2.70 o                         
 -10  -2   5         33.01         36.82         1.55 o                         
  -9  -2   5        767.66        746.38         9.12 o                         
  -8  -2   5        839.47        909.64         8.69 o                         
  -7  -2   5        799.58        861.64         6.50 o                         
  -6  -2   5        295.75        290.96         2.93 o                         
  -5  -2   5       2643.43       2514.53        14.62 o                         
  -4  -2   5        963.25        922.80         8.27 o                         
  -3  -2   5        217.99        200.23         2.68 o                         
  -2  -2   5        695.41        738.32         6.21 o                         
  -1  -2   5       1208.24       1110.27        10.49 o                         
   0  -2   5        279.93        203.12         3.57 o                         
   1  -2   5       1360.13       1292.69        10.62 o                         
   2  -2   5        843.71        830.11         7.99 o                         
   3  -2   5        679.79        709.14         7.37 o                         
   4  -2   5          4.35         11.20         0.56 o                         
   5  -2   5        587.41        547.35         4.36 o                         
   6  -2   5         25.88         35.45         1.00 o                         
   7  -2   5       1311.26       1337.91         9.26 o                         
   8  -2   5        102.17        101.18         2.37 o                         
   9  -2   5        311.93        332.86         4.38 o                         
  10  -2   5         69.69         66.91         1.76 o                         
 -11  -1   5        393.31        403.29         5.57 o                         
 -10  -1   5        666.84        706.09         7.51 o                         
  -9  -1   5        109.68        107.05         2.45 o                         
  -8  -1   5       1287.62       1221.18         9.15 o                         
  -7  -1   5          6.13          9.71         0.65 o                         
  -6  -1   5        967.72        980.92         6.80 o                         
  -5  -1   5       1982.53       1968.68        11.58 o                         
  -4  -1   5       4367.17       4264.87        32.36 o                         
  -3  -1   5          1.53          6.53         0.58 o                         
  -2  -1   5        590.12        608.74         5.56 o                         
  -1  -1   5        142.33        134.81         1.75 o                         
   0  -1   5       2018.44       1891.34        21.15 o                         
   1  -1   5       2585.75       2587.84        24.12 o                         
   2  -1   5        629.28        648.99         6.36 o                         
   3  -1   5        240.95        230.28         3.20 o                         
   4  -1   5        248.65        263.35         2.61 o                         
   5  -1   5          0.46          1.49         0.45 o                         
   6  -1   5       1357.86       1314.17         8.71 o                         
   7  -1   5        461.65        465.81         5.30 o                         
   8  -1   5         17.98         24.50         1.31 o                         
   9  -1   5         67.09         66.00         1.88 o                         
  10  -1   5        274.11        279.10         3.95 o                         
 -12   0   5        276.21        268.73         4.33 o                         
 -11   0   5        364.99        368.40         5.30 o                         
 -10   0   5        552.96        589.04         6.57 o                         
  -9   0   5        114.10        127.82         2.70 o                         
  -8   0   5        113.64        100.76         1.81 o                         
  -7   0   5        114.35        109.10         1.71 o                         
  -6   0   5        512.40        510.84         4.10 o                         
  -5   0   5         24.16         40.85         0.96 o                         
  -4   0   5       1894.51       2042.30        16.04 o                         
  -3   0   5          5.27          4.08         0.54 o                         
  -2   0   5          1.87          1.67         0.53 o                         
  -1   0   5        393.13        356.86         3.49 o                         
   0   0   5       2657.86       2456.37        20.86 o                         
   1   0   5       4297.47       4347.67        39.98 o                         
   2   0   5         30.44         32.93         1.13 o                         
   3   0   5          4.61          4.51         0.62 o                         
   4   0   5         54.87         55.21         1.15 o                         
   5   0   5         31.65         36.33         1.06 o                         
   6   0   5        214.60        225.92         2.80 o                         
   7   0   5        248.58        263.20         3.88 o                         
   8   0   5        614.49        630.82         7.52 o                         
   9   0   5          7.46          7.87         0.87 o                         
  10   0   5        530.36        518.20         6.63 o                         
 -12   1   5        487.16        457.36         5.96 o                         
 -11   1   5        138.70        141.82         3.10 o                         
 -10   1   5        370.43        377.48         5.41 o                         
  -9   1   5         27.83         34.31         1.45 o                         
  -8   1   5         93.85         84.32         1.64 o                         
  -7   1   5         50.23         45.20         1.11 o                         
  -6   1   5        588.89        592.16         4.59 o                         
  -5   1   5          4.97          4.33         0.56 o                         
  -4   1   5        826.48        992.19         8.88 o                         
  -3   1   5       5743.50       6058.18        42.21 o                         
  -2   1   5        246.35        301.49         3.21 o                         
  -1   1   5         26.09         16.32         0.74 o                         
   0   1   5        281.40        419.85         4.27 o                         
   1   1   5       1509.68       1459.98        12.75 o                         
   2   1   5       1992.02       2322.96        18.88 o                         
   3   1   5        980.29       1059.79         7.10 o                         
   4   1   5        348.08        392.53         3.65 o                         
   5   1   5         57.17         67.60         1.41 o                         
   6   1   5        270.06        272.66         3.17 o                         
   7   1   5        866.26        910.20         9.48 o                         
   8   1   5       1008.60       1049.11        10.90 o                         
   9   1   5         53.93         39.98         1.46 o                         
  10   1   5        350.98        317.06         4.44 o                         
 -12   2   5         64.25         65.40         5.49 o                         
 -11   2   5        232.77        231.87         5.03 o                         
 -10   2   5        127.20        126.31         3.60 o                         
  -9   2   5        216.95        214.48         4.14 o                         
  -8   2   5          5.22          6.93         0.90 o                         
  -7   2   5         17.21         18.96         0.94 o                         
  -6   2   5        543.38        482.03         5.07 o                         
  -5   2   5       2723.27       2894.15        21.69 o                         
  -4   2   5       1177.16       1291.16        11.34 o                         
  -3   2   5        510.31        501.58         4.89 o                         
  -2   2   5         39.64         35.84         1.06 o                         
  -1   2   5        916.78        970.15         8.53 o                         
   0   2   5        497.36        446.20         5.28 o                         
   1   2   5       1040.08        963.38         9.23 o                         
   2   2   5        394.22        494.33         5.47 o                         
   3   2   5        452.23        448.53         4.23 o                         
   4   2   5        776.04        785.02         6.24 o                         
   5   2   5       1652.73       1680.01        12.45 o                         
   6   2   5        274.01        272.65         3.89 o                         
   7   2   5       1617.05       1565.72        19.72 o                         
   8   2   5        572.18        629.61         7.08 o                         
   9   2   5         20.96         25.72         1.13 o                         
 -12   3   5         89.20         85.60         4.48 o                         
 -11   3   5         63.61         63.72         3.79 o                         
 -10   3   5        112.18        112.35         5.16 o                         
  -9   3   5        208.25        205.41         5.70 o                         
  -8   3   5         32.96         40.84         2.18 o                         
  -7   3   5         13.46          7.68         1.22 o                         
  -6   3   5       2291.69       2396.70        33.38 o                         
  -5   3   5       2247.30       2214.20        24.99 o                         
  -4   3   5        242.76        268.11         5.86 o                         
  -3   3   5        464.89        449.66        11.48 o                         
  -2   3   5         11.98          9.03         1.23 o                         
  -1   3   5         28.04         26.11         1.76 o                         
   0   3   5        744.78        760.65        13.80 o                         
   1   3   5        302.27        244.16         5.25 o                         
   2   3   5        876.24        846.34        16.25 o                         
   3   3   5        105.33         77.38         2.66 o                         
   4   3   5        130.17        140.23         4.10 o                         
   5   3   5        378.54        375.58         7.44 o                         
   6   3   5        473.67        471.49         8.97 o                         
   7   3   5        171.86        179.14         5.59 o                         
   8   3   5        175.18        162.89         5.67 o                         
   9   3   5         17.75         19.33         3.75 o                         
 -12   4   5        787.37        926.78        29.39 o                         
 -11   4   5        335.64        353.21        11.23 o                         
 -10   4   5         60.73         60.89         4.09 o                         
  -9   4   5         50.79         41.98         2.73 o                         
  -8   4   5        289.03        330.61         7.03 o                         
  -7   4   5        940.43       1037.34        19.90 o                         
  -6   4   5       1018.49        904.08        13.87 o                         
  -5   4   5       1737.81       1685.50        25.86 o                         
  -4   4   5         52.74         54.69         2.53 o                         
  -3   4   5        557.12        534.77         8.70 o                         
  -2   4   5          7.83         20.77         1.52 o                         
  -1   4   5          8.73          8.89         1.13 o                         
   0   4   5         58.68         67.39         2.24 o                         
   1   4   5        364.53        301.02         9.13 o                         
   2   4   5        737.93        691.62         9.85 o                         
   3   4   5        395.15        367.52         8.06 o                         
   4   4   5        876.67        792.01        12.61 o                         
   5   4   5         93.73         77.24         3.53 o                         
   6   4   5        362.10        353.15         7.62 o                         
   7   4   5         14.72         13.12         1.67 o                         
   8   4   5        133.16        119.70         5.17 o                         
 -12   5   5       1046.85       1018.66        48.53 o                         
 -11   5   5        459.05        466.64        18.42 o                         
 -10   5   5         63.63         63.44         5.02 o                         
  -9   5   5        139.87        113.51         5.36 o                         
  -8   5   5        590.28        616.43        14.75 o                         
  -7   5   5        131.01        144.41         6.90 o                         
  -6   5   5        591.99        553.74        10.87 o                         
  -5   5   5       1287.72       1232.71        21.61 o                         
  -4   5   5         20.89         18.31         1.55 o                         
  -3   5   5         75.28         54.37         2.38 o                         
  -2   5   5        599.56        586.25         9.35 o                         
  -1   5   5        122.81        117.82         3.68 o                         
   0   5   5        449.39        450.84         8.04 o                         
   1   5   5        681.24        652.66        16.90 o                         
   2   5   5        770.35        731.71        14.34 o                         
   3   5   5        140.38        157.57         4.63 o                         
   4   5   5       1488.58       1350.79        24.22 o                         
   5   5   5        356.25        354.00        11.08 o                         
   6   5   5        276.00        283.05         8.42 o                         
   7   5   5         43.49         31.46         4.80 o                         
 -12   6   5        323.97        260.43        17.28 o                         
 -11   6   5        337.20        311.55        13.33 o                         
 -10   6   5          0.35         -0.85         2.62 o                         
  -9   6   5          1.61          0.29         2.24 o                         
  -8   6   5        255.12        218.01         9.43 o                         
  -7   6   5          0.90          0.81         2.09 o                         
  -6   6   5         50.05         59.71         3.42 o                         
  -5   6   5        384.29        364.05         8.69 o                         
  -4   6   5        214.75        220.91         5.96 o                         
  -3   6   5         95.90         85.73         3.40 o                         
  -2   6   5        589.18        542.01        12.82 o                         
  -1   6   5        477.80        438.41        10.42 o                         
   0   6   5        770.14        787.69        15.84 o                         
   1   6   5        101.27        115.80         4.45 o                         
   2   6   5       1895.67       1797.48        33.02 o                         
   3   6   5         33.29         32.91         2.50 o                         
   4   6   5        156.40        149.40         7.55 o                         
   5   6   5        227.45        213.11         5.91 o                         
   6   6   5         46.91         49.70         3.72 o                         
   7   6   5        141.60        116.06         4.51 o                         
 -11   7   5        691.70        612.47        42.79 o                         
 -10   7   5        135.82        113.47         6.46 o                         
  -9   7   5        153.51        135.92        13.77 o                         
  -8   7   5          5.42          8.09         2.71 o                         
  -7   7   5         19.92         20.21         3.10 o                         
  -6   7   5          1.83          3.35         1.57 o                         
  -5   7   5       1941.96       1908.68        30.22 o                         
  -4   7   5        764.35        786.40        14.32 o                         
  -3   7   5        798.10        775.13        14.89 o                         
  -2   7   5        763.11        713.01        14.23 o                         
  -1   7   5       1188.87       1199.98        30.32 o                         
   0   7   5        674.44        691.11        15.94 o                         
   1   7   5       3843.99       3958.79        78.42 o                         
   2   7   5        197.24        187.21         7.10 o                         
   3   7   5         45.28         43.47         3.50 o                         
   4   7   5        170.31        175.24         8.69 o                         
   5   7   5        290.87        303.32         9.87 o                         
   6   7   5        333.04        374.54        10.60 o                         
 -11   8   5        510.43        378.04       140.23 o                         
 -10   8   5        128.11         71.29        30.22 o                         
  -9   8   5          0.29          0.39         2.16 o                         
  -8   8   5         83.19         69.44         7.41 o                         
  -7   8   5         38.70         43.96         4.60 o                         
  -6   8   5        187.74        194.63         8.56 o                         
  -5   8   5        160.78        146.44         8.23 o                         
  -4   8   5       3835.87       3824.75       182.85 o                         
  -3   8   5          3.57          5.07         1.92 o                         
  -2   8   5        523.58        473.74        16.69 o                         
  -1   8   5       1243.48       1267.35        45.95 o                         
   0   8   5        600.54        616.40        16.09 o                         
   1   8   5        290.34        302.96        13.79 o                         
   2   8   5          0.29          3.38         1.92 o                         
   3   8   5          1.96          2.88         2.01 o                         
   4   8   5         40.80         40.68         3.98 o                         
   5   8   5        127.45        115.21         7.75 o                         
 -10   9   5        233.88        208.78        16.36 o                         
  -9   9   5        155.05        170.36        15.94 o                         
  -8   9   5         73.48         61.45         7.99 o                         
  -7   9   5        215.96        202.65         8.46 o                         
  -6   9   5        401.58        398.16        16.47 o                         
  -5   9   5          2.24          2.34         2.42 o                         
  -4   9   5         66.11         53.69         5.03 o                         
  -3   9   5        121.94        119.64         7.47 o                         
  -2   9   5        269.53        291.50        18.09 o                         
  -1   9   5        682.44        679.03        18.94 o                         
   0   9   5        553.51        559.38        21.55 o                         
   1   9   5          2.25         -0.44         2.45 o                         
   2   9   5         29.11         18.91         4.22 o                         
   3   9   5         11.02         10.20         2.63 o                         
   4   9   5         16.10         12.40         2.09 o                         
  -9  10   5        370.72        302.73        20.77 o                         
  -8  10   5       1487.79       1528.93        50.33 o                         
  -7  10   5        419.89        482.02        23.23 o                         
  -6  10   5        229.35        241.91        14.29 o                         
  -5  10   5        145.54        144.00        13.67 o                         
  -4  10   5         84.79         75.66         6.69 o                         
  -3  10   5          3.34         -0.70         2.17 o                         
  -2  10   5         25.31         27.32         3.90 o                         
  -1  10   5         42.16         53.14         5.99 o                         
   0  10   5       1086.61       1091.61        62.82 o                         
   1  10   5        515.90        541.47        43.90 o                         
   2  10   5          0.03          1.60         2.04 o                         
  -8  11   5         44.84         59.13         9.61 o                         
  -7  11   5        160.67        174.19        10.46 o                         
  -6  11   5        513.95        626.35        34.39 o                         
  -5  11   5         38.26         32.29         4.94 o                         
  -4  11   5         29.12         21.75         4.34 o                         
  -3  11   5        449.73        407.51        15.48 o                         
  -2  11   5          1.49         -1.03         2.35 o                         
  -1  11   5         22.20         26.14         4.09 o                         
   0  11   5        355.92        370.72        59.32 o                         
   1  11   5        729.02        638.43        35.30 o                         
  -5  12   5        239.86        221.03        11.19 o                         
  -4  12   5          1.57          0.96         2.19 o                         
  -3  12   5          0.04         -0.76         2.92 o                         
  -1 -13   6          5.06          4.05         3.17 o                         
   0 -13   6        252.80        257.88        13.81 o                         
   1 -13   6        509.48        566.21        40.37 o                         
   2 -13   6        238.68        225.75        12.80 o                         
   3 -13   6          1.38          3.20         2.40 o                         
   4 -13   6         82.86         87.72         7.17 o                         
   5 -13   6        184.92        225.14        11.73 o                         
   6 -13   6        298.32        285.47        18.20 o                         
  -3 -12   6         59.77         44.34         6.38 o                         
  -2 -12   6        477.21        481.47        30.88 o                         
  -1 -12   6         48.96         64.11         7.17 o                         
   0 -12   6        415.76        461.14        21.84 o                         
   1 -12   6        441.18        493.63        23.08 o                         
   2 -12   6          0.90          4.66         2.61 o                         
   3 -12   6         85.95         89.55         6.07 o                         
   4 -12   6        385.21        397.15        21.33 o                         
   5 -12   6        281.34        333.43        13.66 o                         
   6 -12   6        249.11        251.46        11.04 o                         
   7 -12   6         58.95         61.91         5.98 o                         
  -5 -11   6        104.41        113.05         7.98 o                         
  -4 -11   6         30.26         40.03         5.45 o                         
  -3 -11   6          2.24          5.17         2.57 o                         
  -2 -11   6         47.89         67.53         6.89 o                         
  -1 -11   6        368.03        334.51        18.39 o                         
   0 -11   6        406.43        462.44        33.78 o                         
   1 -11   6        384.97        359.02        19.26 o                         
   2 -11   6          3.13          3.26         2.32 o                         
   3 -11   6          8.82          9.03         2.66 o                         
   4 -11   6         14.97         13.63         3.55 o                         
   5 -11   6        513.98        512.56        16.60 o                         
   6 -11   6        505.20        575.19        38.26 o                         
   7 -11   6        178.87        216.35        19.13 o                         
   8 -11   6          7.02          6.69         2.08 o                         
  -6 -10   6         47.89         41.52         3.89 o                         
  -5 -10   6        735.79        646.99        28.21 o                         
  -4 -10   6        131.52        132.36         8.48 o                         
  -3 -10   6         42.33         48.62         5.71 o                         
  -2 -10   6        479.84        388.32        21.53 o                         
  -1 -10   6        854.67        869.01        43.56 o                         
   0 -10   6        345.92        331.79        15.27 o                         
   1 -10   6        533.57        527.33        27.95 o                         
   2 -10   6        306.23        312.15        16.64 o                         
   3 -10   6         11.28         13.52         3.14 o                         
   4 -10   6          4.23          4.06         1.99 o                         
   5 -10   6         80.92         78.64         7.58 o                         
   6 -10   6        422.19        447.65        23.80 o                         
   7 -10   6        473.88        448.80        13.16 o                         
   8 -10   6        103.41        100.65         5.67 o                         
   9 -10   6         63.74         53.43         6.87 o                         
  -7  -9   6        195.60        170.88         6.19 o                         
  -6  -9   6        247.92        224.82         8.11 o                         
  -5  -9   6         38.91         40.60         4.34 o                         
  -4  -9   6        328.76        347.26        13.28 o                         
  -3  -9   6         17.71         16.85         3.70 o                         
  -2  -9   6          4.99          7.98         2.75 o                         
  -1  -9   6        664.06        674.02        18.33 o                         
   0  -9   6        269.09        269.17        10.21 o                         
   1  -9   6         28.35         31.67         2.95 o                         
   2  -9   6        750.71        812.65        24.90 o                         
   3  -9   6          4.14          3.55         1.66 o                         
   4  -9   6         61.96         63.22         4.87 o                         
   5  -9   6         38.50         32.79         3.98 o                         
   6  -9   6        789.38        785.10        21.39 o                         
   7  -9   6       1071.20        899.59        18.64 o                         
   8  -9   6         38.06         42.48         3.04 o                         
   9  -9   6        124.85        119.17         5.99 o                         
  -8  -8   6        335.18        335.39         9.92 o                         
  -7  -8   6        175.83        158.17         7.50 o                         
  -6  -8   6        575.89        587.83        15.71 o                         
  -5  -8   6         54.62         62.79         4.75 o                         
  -4  -8   6          6.43         11.07         2.39 o                         
  -3  -8   6         45.69         38.35         3.58 o                         
  -2  -8   6          5.54          5.82         2.10 o                         
  -1  -8   6       2668.83       2652.79        41.82 o                         
   0  -8   6       2246.85       2204.64        31.81 o                         
   1  -8   6       1050.17       1030.63        20.66 o                         
   2  -8   6          5.44          4.50         1.50 o                         
   3  -8   6        203.89        197.25         6.21 o                         
   4  -8   6          1.97          2.94         1.64 o                         
   5  -8   6        253.18        239.65         9.02 o                         
   6  -8   6        781.71        704.79        14.91 o                         
   7  -8   6         11.80         27.42         2.34 o                         
   8  -8   6         73.90         55.50         3.36 o                         
   9  -8   6         72.74         61.54         4.08 o                         
  10  -8   6        340.80        302.69        11.55 o                         
  -9  -7   6        147.88        140.55         9.78 o                         
  -8  -7   6        759.29        747.97        21.79 o                         
  -7  -7   6        741.16        748.82        19.09 o                         
  -6  -7   6        390.49        382.05         9.60 o                         
  -5  -7   6         74.57         80.49         4.29 o                         
  -4  -7   6        123.66        122.27         7.12 o                         
  -3  -7   6         16.55         11.38         1.91 o                         
  -2  -7   6         99.91        108.25         4.35 o                         
  -1  -7   6        497.99        480.00         9.48 o                         
   0  -7   6       8329.79       8518.96       101.27 o                         
   1  -7   6       2267.30       2152.99        38.67 o                         
   2  -7   6        201.61        211.19         5.83 o                         
   3  -7   6        305.88        272.05         6.70 o                         
   4  -7   6         67.80         62.59         3.66 o                         
   5  -7   6         15.71         14.84         2.07 o                         
   6  -7   6         23.03         30.92         2.35 o                         
   7  -7   6        205.14        190.39         5.99 o                         
   8  -7   6          0.70          3.58         1.33 o                         
   9  -7   6         15.11          9.75         1.78 o                         
  10  -7   6        465.66        478.47        12.61 o                         
  -9  -6   6        112.26        103.94         4.14 o                         
  -8  -6   6        123.94        129.31         5.29 o                         
  -7  -6   6       1431.23       1407.26        23.28 o                         
  -6  -6   6       1358.10       1325.35        19.01 o                         
  -5  -6   6        135.71        145.25         4.42 o                         
  -4  -6   6         95.87         95.10         3.74 o                         
  -3  -6   6        404.13        449.14        12.96 o                         
  -2  -6   6        173.18        180.91         5.76 o                         
  -1  -6   6        614.54        577.74        13.62 o                         
   0  -6   6       2942.34       2921.17        56.35 o                         
   1  -6   6       2028.58       2011.10        34.22 o                         
   2  -6   6        153.47        156.28         3.72 o                         
   3  -6   6       1562.42       1477.40        18.81 o                         
   4  -6   6        912.90        891.97        17.03 o                         
   5  -6   6        213.26        229.61         5.78 o                         
   6  -6   6          2.03          2.79         1.16 o                         
   7  -6   6         39.26         35.59         2.25 o                         
   8  -6   6         28.06         31.75         2.39 o                         
   9  -6   6         62.70         57.33         3.55 o                         
  10  -6   6          4.88          5.83         1.28 o                         
 -10  -5   6        183.09        166.88         7.32 o                         
  -9  -5   6       1077.60       1038.14        21.21 o                         
  -8  -5   6        242.54        249.95         5.97 o                         
  -7  -5   6       1379.53       1357.79        17.59 o                         
  -6  -5   6       1345.33       1266.90        17.20 o                         
  -5  -5   6        861.22        886.83        13.31 o                         
  -4  -5   6          0.65          1.95         0.95 o                         
  -3  -5   6       2062.76       2073.00        29.21 o                         
  -2  -5   6        661.71        790.24        15.95 o                         
  -1  -5   6        373.17        357.88         6.20 o                         
   0  -5   6       2738.35       2811.11        41.24 o                         
   1  -5   6       1912.11       1879.36        21.02 o                         
   2  -5   6        502.12        514.25         8.16 o                         
   3  -5   6        884.83        897.16        14.43 o                         
   4  -5   6       2346.60       2316.96        35.27 o                         
   5  -5   6        213.28        210.82         8.20 o                         
   6  -5   6         34.46         31.73         2.13 o                         
   7  -5   6        139.61        140.07         4.50 o                         
   8  -5   6         21.19         23.37         2.05 o                         
   9  -5   6         39.68         32.03         2.62 o                         
  10  -5   6         75.77        100.38         5.98 o                         
 -10  -4   6        134.14        126.68         5.55 o                         
  -9  -4   6        123.76        113.85         3.07 o                         
  -8  -4   6       1042.37       1012.34        11.63 o                         
  -7  -4   6        292.35        262.60         4.57 o                         
  -6  -4   6       1341.16       1259.00        15.74 o                         
  -5  -4   6       1696.10       1624.35        19.13 o                         
  -4  -4   6          6.05          4.42         0.96 o                         
  -3  -4   6         40.65         21.67         1.28 o                         
  -2  -4   6        270.28        225.78         7.91 o                         
  -1  -4   6          0.47          2.14         0.92 o                         
   0  -4   6       1095.39       1098.79        15.41 o                         
   1  -4   6        164.02        147.22         3.93 o                         
   2  -4   6         94.68         75.03         2.30 o                         
   3  -4   6        258.32        203.07         3.95 o                         
   4  -4   6       1203.18       1161.28        15.59 o                         
   5  -4   6        268.63        255.31         4.70 o                         
   6  -4   6        132.30        132.76         4.11 o                         
   7  -4   6        620.65        614.35        10.38 o                         
   8  -4   6         97.24         84.52         3.21 o                         
   9  -4   6         23.29         18.35         1.78 o                         
  10  -4   6        134.37        124.32         5.28 o                         
 -11  -3   6         62.05         49.39         1.44 o                         
 -10  -3   6          1.32          0.72         0.75 o                         
  -9  -3   6        371.96        395.04         5.19 o                         
  -8  -3   6        104.60        103.38         2.37 o                         
  -7  -3   6        143.20        128.93         2.17 o                         
  -6  -3   6       3183.20       3122.50        20.26 o                         
  -5  -3   6       4653.40       4575.32        28.11 o                         
  -4  -3   6        517.88        555.25         4.48 o                         
  -3  -3   6        875.16        849.06         8.83 o                         
  -2  -3   6        150.40        128.61         2.22 o                         
  -1  -3   6        277.59        352.01         4.46 o                         
   0  -3   6         92.88         85.33         1.72 o                         
   1  -3   6       2299.55       2368.40        23.07 o                         
   2  -3   6        497.40        462.01         5.19 o                         
   3  -3   6          0.01          1.01         0.45 o                         
   4  -3   6       1803.42       1737.61        11.94 o                         
   5  -3   6       1431.64       1416.49         9.63 o                         
   6  -3   6       4525.25       4578.32        28.24 o                         
   7  -3   6        228.91        235.10         3.37 o                         
   8  -3   6         71.41         81.59         2.10 o                         
   9  -3   6         39.82         44.73         1.60 o                         
  10  -3   6         84.97         83.26         2.38 o                         
 -11  -2   6         74.01         77.13         2.12 o                         
 -10  -2   6         10.89         14.17         1.17 o                         
  -9  -2   6         64.21         58.50         2.01 o                         
  -8  -2   6          0.79          1.89         0.77 o                         
  -7  -2   6        537.02        529.81         4.95 o                         
  -6  -2   6       2607.83       2507.12        16.07 o                         
  -5  -2   6       2368.23       2363.47        14.70 o                         
  -4  -2   6       2557.00       2606.75        15.80 o                         
  -3  -2   6         88.69         75.06         1.59 o                         
  -2  -2   6        411.64        373.54         4.14 o                         
  -1  -2   6        601.47        523.17         6.09 o                         
   0  -2   6        224.19        201.19         2.90 o                         
   1  -2   6        178.40        183.02         2.61 o                         
   2  -2   6        149.80        162.97         2.74 o                         
   3  -2   6          2.62          2.35         0.43 o                         
   4  -2   6       1732.19       1714.74        10.71 o                         
   5  -2   6       3668.11       3682.40        21.87 o                         
   6  -2   6        326.27        312.25         3.33 o                         
   7  -2   6        260.28        264.57         3.64 o                         
   8  -2   6        535.41        571.63         7.02 o                         
   9  -2   6        217.59        219.84         3.59 o                         
  10  -2   6         61.32         61.76         1.64 o                         
 -11  -1   6        496.98        520.14         7.00 o                         
 -10  -1   6          5.57          4.79         0.91 o                         
  -9  -1   6         94.67         93.32         2.53 o                         
  -8  -1   6         16.34         23.51         1.26 o                         
  -7  -1   6         50.90         47.99         1.28 o                         
  -6  -1   6        988.02        967.09         7.14 o                         
  -5  -1   6        243.91        209.77         2.27 o                         
  -4  -1   6         25.37         24.21         0.77 o                         
  -3  -1   6        412.80        522.72         5.35 o                         
  -2  -1   6       1360.16       1245.36        13.16 o                         
  -1  -1   6         90.00         78.29         1.59 o                         
   0  -1   6        405.22        356.28         4.73 o                         
   1  -1   6       1473.05       1557.58        15.05 o                         
   2  -1   6        261.98        284.38         3.71 o                         
   3  -1   6        294.44        306.37         2.91 o                         
   4  -1   6        560.76        560.47         4.62 o                         
   5  -1   6       1074.07       1064.19         7.43 o                         
   6  -1   6       1507.19       1599.39        10.63 o                         
   7  -1   6         54.41         66.67         1.89 o                         
   8  -1   6        319.34        348.25         5.09 o                         
   9  -1   6        313.19        323.01         4.48 o                         
  10  -1   6         30.47         28.35         1.08 o                         
 -11   0   6        101.05         98.96         2.67 o                         
 -10   0   6        141.62        129.94         3.01 o                         
  -9   0   6          3.60          4.89         0.91 o                         
  -8   0   6        149.67        158.94         3.06 o                         
  -7   0   6        131.74        148.35         2.19 o                         
  -6   0   6        223.42        205.72         2.44 o                         
  -5   0   6        865.22        872.20         6.36 o                         
  -4   0   6       4958.21       5144.69        38.94 o                         
  -3   0   6       4743.61       4992.62        36.98 o                         
  -2   0   6        847.00        719.76         6.67 o                         
  -1   0   6       2962.28       2825.47        28.27 o                         
   0   0   6         94.27         63.12         1.47 o                         
   1   0   6         27.31         22.17         0.95 o                         
   2   0   6        517.20        500.44         4.39 o                         
   3   0   6         24.48         20.77         0.74 o                         
   4   0   6        150.78        140.77         1.93 o                         
   5   0   6       1352.51       1332.77         9.28 o                         
   6   0   6       1036.48       1095.71        10.51 o                         
   7   0   6        311.09        358.05         4.66 o                         
   8   0   6         58.20         67.48         2.09 o                         
   9   0   6        344.07        397.46         5.08 o                         
 -12   1   6        242.87        210.94         3.68 o                         
 -11   1   6        598.00        613.59         8.02 o                         
 -10   1   6         16.87         18.05         1.22 o                         
  -9   1   6        186.48        194.83         3.64 o                         
  -8   1   6        132.26        143.75         2.46 o                         
  -7   1   6          5.23          9.71         0.71 o                         
  -6   1   6         16.33         16.30         0.78 o                         
  -5   1   6         37.11         34.09         0.95 o                         
  -4   1   6       1001.44       1155.00         9.12 o                         
  -3   1   6       1769.70       2009.42        16.23 o                         
  -2   1   6        652.89        642.36         6.39 o                         
  -1   1   6       3922.37       3888.98        32.54 o                         
   0   1   6       5335.13       5549.63        52.48 o                         
   1   1   6        239.83        282.31         3.97 o                         
   2   1   6         93.86        136.09         1.79 o                         
   3   1   6          5.79          5.74         0.52 o                         
   4   1   6        183.65        168.08         2.29 o                         
   5   1   6       2055.46       2088.17        13.43 o                         
   6   1   6       2028.76       2078.69        17.36 o                         
   7   1   6       1303.46       1383.33        13.15 o                         
   8   1   6         20.69         23.66         1.34 o                         
   9   1   6        124.51        147.30         2.69 o                         
 -12   2   6        559.07        544.00        19.44 o                         
 -11   2   6        154.17        145.68         3.33 o                         
 -10   2   6        108.18        108.15         3.08 o                         
  -9   2   6         16.60         18.80         1.37 o                         
  -8   2   6          1.61          2.85         0.95 o                         
  -7   2   6          6.30          6.19         0.88 o                         
  -6   2   6        171.99        181.71         2.91 o                         
  -5   2   6        349.81        336.98         4.49 o                         
  -4   2   6        862.70        922.03         9.96 o                         
  -3   2   6        436.10        438.29         5.01 o                         
  -2   2   6       1720.18       1716.09        15.20 o                         
  -1   2   6       2493.81       2371.54        19.22 o                         
   0   2   6       3142.13       3119.27        29.46 o                         
   1   2   6         57.77         58.23         1.46 o                         
   2   2   6       1206.67       1238.51         9.37 o                         
   3   2   6        892.93        912.73        10.35 o                         
   4   2   6        312.94        298.79         3.83 o                         
   5   2   6        224.15        242.07         3.54 o                         
   6   2   6       2116.76       2100.21        17.07 o                         
   7   2   6        954.63        982.99        10.62 o                         
   8   2   6         72.95         67.69         1.84 o                         
   9   2   6        629.38        625.08        21.62 o                         
 -12   3   6         84.16        112.93         5.48 o                         
 -11   3   6        184.26        204.53         8.72 o                         
 -10   3   6        204.15        221.51         8.97 o                         
  -9   3   6         49.59         46.40         2.92 o                         
  -8   3   6        901.59        902.78        18.86 o                         
  -7   3   6        381.61        411.45         6.90 o                         
  -6   3   6        531.63        514.13         9.75 o                         
  -5   3   6        146.55        155.27         4.07 o                         
  -4   3   6          5.90          5.53         1.00 o                         
  -3   3   6         45.90         47.87         2.18 o                         
  -2   3   6         59.07         63.63         2.12 o                         
  -1   3   6       1457.99       1418.59        18.35 o                         
   0   3   6        871.25        815.05        11.88 o                         
   1   3   6        142.96        120.54         3.45 o                         
   2   3   6        815.23        789.45        12.60 o                         
   3   3   6        849.82        836.34        13.59 o                         
   4   3   6       1031.47        991.91        15.56 o                         
   5   3   6        431.21        388.80         7.62 o                         
   6   3   6        232.96        268.03         6.86 o                         
   7   3   6        611.86        659.42        16.90 o                         
   8   3   6        245.22        282.36        13.72 o                         
 -12   4   6         34.24         35.10         3.50 o                         
 -11   4   6        213.76        235.33        13.60 o                         
 -10   4   6        168.20        165.21        10.26 o                         
  -9   4   6         96.34         75.57         3.94 o                         
  -8   4   6         30.30         21.50         2.01 o                         
  -7   4   6       2479.27       2522.15        36.16 o                         
  -6   4   6        812.69        839.90        16.61 o                         
  -5   4   6         81.12         85.48         3.74 o                         
  -4   4   6        107.91        106.49         3.32 o                         
  -3   4   6          1.49          2.53         0.92 o                         
  -2   4   6         88.62         90.77         3.13 o                         
  -1   4   6        249.16        232.98         4.90 o                         
   0   4   6       1309.09       1187.90        17.04 o                         
   1   4   6       1238.56       1170.24        17.88 o                         
   2   4   6        232.97        247.81         5.52 o                         
   3   4   6        627.73        564.05        10.37 o                         
   4   4   6        195.10        186.16         5.57 o                         
   5   4   6         37.87         32.01         2.39 o                         
   6   4   6        294.47        264.81         7.30 o                         
   7   4   6        311.84        321.91         6.85 o                         
 -11   5   6         76.55         72.99         5.79 o                         
 -10   5   6          8.47          9.65         2.73 o                         
  -9   5   6        252.63        235.16        10.60 o                         
  -8   5   6        143.90        187.64         6.39 o                         
  -7   5   6        780.06        815.74        21.09 o                         
  -6   5   6        509.07        540.38        13.21 o                         
  -5   5   6          5.50          4.61         1.47 o                         
  -4   5   6        831.60        776.36        11.94 o                         
  -3   5   6        620.36        589.82        10.14 o                         
  -2   5   6         39.52         47.46         2.26 o                         
  -1   5   6        574.89        594.44        11.18 o                         
   0   5   6       2245.45       2181.32        33.65 o                         
   1   5   6       1643.56       1624.13        34.61 o                         
   2   5   6          7.42          9.65         1.47 o                         
   3   5   6        412.81        392.57         8.23 o                         
   4   5   6        320.26        303.26         7.32 o                         
   5   5   6         27.07         29.28         2.28 o                         
   6   5   6          6.53          4.95         1.43 o                         
   7   5   6          5.81          8.52         1.54 o                         
 -11   6   6         11.76         10.55         2.17 o                         
 -10   6   6          1.35          3.83         2.65 o                         
  -9   6   6         90.28         64.41         5.41 o                         
  -8   6   6        187.36        184.47         7.75 o                         
  -7   6   6        377.77        389.56        14.04 o                         
  -6   6   6        797.01        789.25        17.41 o                         
  -5   6   6       1039.10       1080.19        17.27 o                         
  -4   6   6          8.07         13.47         2.10 o                         
  -3   6   6        617.51        579.84        10.88 o                         
  -2   6   6         53.83         48.64         3.10 o                         
  -1   6   6        622.69        616.04        11.96 o                         
   0   6   6       1738.90       1736.05        30.78 o                         
   1   6   6        113.65         84.28         4.74 o                         
   2   6   6        573.46        603.02        12.07 o                         
   3   6   6        104.62         92.09         3.86 o                         
   4   6   6        328.01        313.13         8.54 o                         
   5   6   6         26.61         20.14         2.12 o                         
   6   6   6         44.80         41.36         3.02 o                         
 -11   7   6         26.97         13.30         2.07 o                         
 -10   7   6         18.19         23.76         4.70 o                         
  -9   7   6         42.77         45.95         5.18 o                         
  -8   7   6         85.77         68.44         5.66 o                         
  -7   7   6         64.06         72.43         6.97 o                         
  -6   7   6        182.09        195.42         8.50 o                         
  -5   7   6        273.66        278.12         9.45 o                         
  -4   7   6        535.61        554.52        13.61 o                         
  -3   7   6          2.24          2.16         1.61 o                         
  -2   7   6        176.98        173.44         6.36 o                         
  -1   7   6        720.73        748.68        22.00 o                         
   0   7   6         84.32         92.39         6.25 o                         
   1   7   6       2579.32       2718.66        77.37 o                         
   2   7   6         16.76         20.93         2.09 o                         
   3   7   6        462.97        455.21        11.97 o                         
   4   7   6        581.90        597.21        13.35 o                         
   5   7   6        180.00        154.43         6.51 o                         
 -10   8   6          2.11          1.41         1.83 o                         
  -9   8   6          7.69          9.15         2.69 o                         
  -8   8   6        252.10        221.51         9.93 o                         
  -7   8   6         62.74         59.44         6.13 o                         
  -6   8   6        722.46        751.77        25.26 o                         
  -5   8   6        298.03        300.07        21.41 o                         
  -4   8   6        177.32        188.56         9.46 o                         
  -3   8   6        392.07        421.66        15.19 o                         
  -2   8   6       1155.70       1192.92        30.22 o                         
  -1   8   6        607.63        576.77        13.36 o                         
   0   8   6        994.45        952.86        23.96 o                         
   1   8   6         19.01         14.51         2.77 o                         
   2   8   6          7.33          5.90         2.48 o                         
   3   8   6        147.21        122.47         7.41 o                         
   4   8   6        159.66        198.87         7.21 o                         
  -9   9   6        662.04        636.40        35.09 o                         
  -8   9   6        172.69        166.81        10.90 o                         
  -7   9   6        576.73        583.05        52.80 o                         
  -6   9   6        523.76        550.16        24.06 o                         
  -5   9   6        301.97        261.12        16.04 o                         
  -4   9   6         41.96         43.89         5.44 o                         
  -3   9   6         19.31         20.49         3.40 o                         
  -2   9   6         85.98         74.54         4.91 o                         
  -1   9   6          8.95         14.42         2.43 o                         
   0   9   6         64.87         59.95         7.63 o                         
   1   9   6        101.81         80.98         9.75 o                         
   2   9   6         37.35         40.74         6.16 o                         
   3   9   6          1.52          1.01         1.61 o                         
  -7  10   6        280.76        247.50        12.88 o                         
  -6  10   6        537.38        556.96        36.89 o                         
  -5  10   6        188.70        196.21        11.29 o                         
  -4  10   6          0.96          1.84         2.38 o                         
  -3  10   6        139.80        135.60         8.41 o                         
  -2  10   6         86.33         98.85         6.26 o                         
  -1  10   6         17.40         20.12         3.68 o                         
   0  10   6         18.70         31.11         4.97 o                         
   1  10   6          0.54          0.83         2.21 o                         
  -7  11   6        172.90        214.53        14.80 o                         
  -6  11   6         15.59         10.47         4.10 o                         
  -5  11   6          7.02          7.40         2.22 o                         
  -4  11   6         12.94         10.87         2.65 o                         
  -3  11   6          6.71          3.97         2.27 o                         
  -2  11   6         13.68         23.48         4.61 o                         
  -1  11   6         80.79         86.22         9.42 o                         
  -1 -13   7         80.77         92.19        10.41 o                         
   0 -13   7        893.00       1026.29        51.14 o                         
   1 -13   7        641.89        719.80        39.19 o                         
   2 -13   7          7.87          7.09         2.15 o                         
   3 -13   7        116.97        132.74         8.93 o                         
   4 -13   7        162.89        160.39         9.47 o                         
   5 -13   7          0.83          2.31         2.69 o                         
  -3 -12   7         27.93         27.06         5.64 o                         
  -2 -12   7        150.35        130.82         9.52 o                         
  -1 -12   7        200.54        220.80        19.40 o                         
   0 -12   7        709.13        827.80        46.88 o                         
   1 -12   7        528.46        549.00        32.52 o                         
   2 -12   7        155.44        130.08        14.64 o                         
   3 -12   7        112.49        120.20         6.76 o                         
   4 -12   7        660.04        709.79        22.76 o                         
   5 -12   7        162.26        172.76         8.69 o                         
   6 -12   7         34.21         37.93         4.55 o                         
  -4 -11   7          7.23          4.42         3.54 o                         
  -3 -11   7        335.03        346.81        25.05 o                         
  -2 -11   7         94.27         84.33        10.57 o                         
  -1 -11   7        184.26        175.78        14.26 o                         
   0 -11   7          5.53          8.24         2.81 o                         
   1 -11   7        718.98        674.33        36.84 o                         
   2 -11   7         81.72         81.27         7.56 o                         
   3 -11   7         31.55         35.01         4.06 o                         
   4 -11   7        225.24        255.97        10.82 o                         
   5 -11   7        326.93        312.48        41.63 o                         
   6 -11   7         66.69         74.12        10.26 o                         
   7 -11   7          2.43          0.84         2.72 o                         
  -6 -10   7        164.73        156.78        17.63 o                         
  -5 -10   7         81.35         99.12         8.29 o                         
  -4 -10   7        320.75        304.55        32.70 o                         
  -3 -10   7        618.49        601.15        21.26 o                         
  -2 -10   7        493.36        499.99        18.74 o                         
  -1 -10   7        840.05        788.71        26.56 o                         
   0 -10   7        303.11        258.63        12.38 o                         
   1 -10   7        153.22        141.49         8.29 o                         
   2 -10   7        435.36        446.56        15.82 o                         
   3 -10   7          0.10          3.70         2.14 o                         
   4 -10   7        402.64        407.13        19.75 o                         
   5 -10   7        714.84        689.35        28.77 o                         
   6 -10   7        326.47        332.45        24.77 o                         
   7 -10   7          0.53          2.76         2.10 o                         
   8 -10   7         55.28         61.03         4.21 o                         
  -7  -9   7        193.49        159.55         6.56 o                         
  -6  -9   7        545.35        529.43        18.05 o                         
  -5  -9   7        128.50        124.06         6.86 o                         
  -4  -9   7         21.34         13.37         2.80 o                         
  -3  -9   7        136.33        135.89         9.12 o                         
  -2  -9   7        320.46        327.58        16.34 o                         
  -1  -9   7        647.26        652.70        14.96 o                         
   0  -9   7       1272.80       1235.53        23.58 o                         
   1  -9   7       2812.18       2869.21        58.98 o                         
   2  -9   7       1615.04       1647.09        26.89 o                         
   3  -9   7         25.95         28.71         3.30 o                         
   4  -9   7         13.11          9.72         2.10 o                         
   5  -9   7       1338.52       1302.80        33.46 o                         
   6  -9   7        248.21        249.61        10.78 o                         
   7  -9   7        103.28         80.56         4.91 o                         
   8  -9   7        120.32        121.20         6.15 o                         
   9  -9   7         71.99         66.21         5.62 o                         
  -8  -8   7         89.12         75.77         6.16 o                         
  -7  -8   7        690.51        665.90        19.13 o                         
  -6  -8   7         62.93         59.50         3.83 o                         
  -5  -8   7        211.45        217.53         8.60 o                         
  -4  -8   7        212.72        223.01        13.24 o                         
  -3  -8   7          3.42          2.35         1.69 o                         
  -2  -8   7        216.50        216.21         9.69 o                         
  -1  -8   7          2.22          1.70         1.28 o                         
   0  -8   7        535.40        547.04        13.31 o                         
   1  -8   7        541.75        596.85        11.21 o                         
   2  -8   7          0.61          1.91         1.08 o                         
   3  -8   7          1.88          1.13         1.23 o                         
   4  -8   7         58.17         57.71         4.70 o                         
   5  -8   7        480.13        449.20        12.85 o                         
   6  -8   7        699.43        708.17        14.04 o                         
   7  -8   7        134.22         96.16         4.46 o                         
   8  -8   7        553.24        513.69        13.83 o                         
   9  -8   7        177.80        154.39         6.68 o                         
  -8  -7   7       2692.88       2681.90        58.26 o                         
  -7  -7   7         63.87         59.76         6.01 o                         
  -6  -7   7        264.70        260.25        10.18 o                         
  -5  -7   7         56.05         55.56         4.22 o                         
  -4  -7   7        192.55        201.30         6.86 o                         
  -3  -7   7          2.13          2.81         1.42 o                         
  -2  -7   7        325.29        315.47         7.83 o                         
  -1  -7   7       1302.96       1304.62        29.09 o                         
   0  -7   7        596.40        549.29        10.53 o                         
   1  -7   7         23.33         23.40         1.71 o                         
   2  -7   7        380.67        374.37         8.40 o                         
   3  -7   7         13.97         13.86         1.47 o                         
   4  -7   7        831.57        782.67        28.21 o                         
   5  -7   7        137.82        153.23         6.24 o                         
   6  -7   7        296.45        294.00         7.24 o                         
   7  -7   7          9.94          7.92         1.42 o                         
   8  -7   7        628.55        608.12        12.95 o                         
   9  -7   7        240.52        249.92         8.76 o                         
  -9  -6   7        157.78        146.06         6.07 o                         
  -8  -6   7        301.16        305.67        12.16 o                         
  -7  -6   7       1087.62       1071.42        19.16 o                         
  -6  -6   7         51.67         49.16         2.88 o                         
  -5  -6   7         10.00         10.78         1.44 o                         
  -4  -6   7          0.28          0.72         1.26 o                         
  -3  -6   7        324.62        354.99         8.75 o                         
  -2  -6   7        878.16        912.02        16.76 o                         
  -1  -6   7       1715.11       1704.40        27.24 o                         
   0  -6   7       1149.35       1100.95        17.88 o                         
   1  -6   7         73.53         78.59         2.58 o                         
   2  -6   7        556.26        547.55         8.72 o                         
   3  -6   7         29.92         29.57         1.92 o                         
   4  -6   7          7.47          8.13         1.58 o                         
   5  -6   7        421.75        426.23         8.64 o                         
   6  -6   7        324.34        321.48         7.05 o                         
   7  -6   7         47.63         56.71         2.85 o                         
   8  -6   7        206.60        197.51         6.04 o                         
   9  -6   7       1229.24       1184.78        32.70 o                         
  10  -6   7         25.68         27.31         2.84 o                         
  -9  -5   7        358.17        344.67         9.06 o                         
  -8  -5   7         40.06         36.19         2.61 o                         
  -7  -5   7        741.57        759.25        14.63 o                         
  -6  -5   7         88.40         92.77         3.42 o                         
  -5  -5   7          5.01          4.32         1.13 o                         
  -4  -5   7        206.38        202.74         5.03 o                         
  -3  -5   7        149.05        150.15         4.09 o                         
  -2  -5   7        576.61        538.81         8.40 o                         
  -1  -5   7       1946.08       1969.24        26.90 o                         
   0  -5   7       1156.14       1149.85        16.38 o                         
   1  -5   7         60.68         61.21         2.16 o                         
   2  -5   7       1266.72       1338.09        28.42 o                         
   3  -5   7        440.38        427.44        11.75 o                         
   4  -5   7         75.83         79.82         3.88 o                         
   5  -5   7        428.88        423.09         9.40 o                         
   6  -5   7        224.94        219.62         5.48 o                         
   7  -5   7        240.17        237.75         5.94 o                         
   8  -5   7         66.59         67.12         3.33 o                         
   9  -5   7        274.81        261.81         6.98 o                         
  10  -5   7        456.38        409.63        17.83 o                         
 -10  -4   7        213.41        210.86         6.84 o                         
  -9  -4   7        286.76        278.29         6.42 o                         
  -8  -4   7        974.04        914.14        11.21 o                         
  -7  -4   7        373.91        368.32         5.81 o                         
  -6  -4   7        332.66        338.59         5.60 o                         
  -5  -4   7         53.91         52.58         1.92 o                         
  -4  -4   7        180.05        187.95         3.86 o                         
  -3  -4   7        109.53        102.12         2.54 o                         
  -2  -4   7        124.01        120.82         2.67 o                         
  -1  -4   7        415.79        421.09         4.94 o                         
   0  -4   7       1023.40       1057.67        11.04 o                         
   1  -4   7        781.44        913.63        11.16 o                         
   2  -4   7        485.11        470.52         6.77 o                         
   3  -4   7        525.04        554.68         7.51 o                         
   4  -4   7        256.55        236.45         4.61 o                         
   5  -4   7        441.26        441.70         7.20 o                         
   6  -4   7        107.21        102.50         3.99 o                         
   7  -4   7        673.57        667.06        11.34 o                         
   8  -4   7         16.66         17.10         1.88 o                         
   9  -4   7        161.61        162.25         5.63 o                         
  10  -4   7        361.63        385.19        27.08 o                         
 -10  -3   7         38.28         35.39         1.40 o                         
  -9  -3   7        269.58        261.06         4.17 o                         
  -8  -3   7        327.43        318.85         4.46 o                         
  -7  -3   7        553.95        524.11         6.14 o                         
  -6  -3   7        779.70        777.33         6.48 o                         
  -5  -3   7        282.38        257.03         2.96 o                         
  -4  -3   7          1.40          1.51         0.45 o                         
  -3  -3   7         27.13         20.30         0.72 o                         
  -2  -3   7         31.35         27.33         0.80 o                         
  -1  -3   7         98.85         86.39         1.67 o                         
   0  -3   7         24.66         36.96         1.04 o                         
   1  -3   7       1478.81       1537.98        12.55 o                         
   2  -3   7        281.51        263.45         2.76 o                         
   3  -3   7       1033.21       1025.01         7.05 o                         
   4  -3   7       1116.18       1108.37         7.66 o                         
   5  -3   7        566.77        593.66         5.60 o                         
   6  -3   7       2649.92       2677.58        20.44 o                         
   7  -3   7          3.07          4.26         0.79 o                         
   8  -3   7         81.86         84.20         2.23 o                         
   9  -3   7        301.15        299.72         4.28 o                         
 -11  -2   7          0.09          0.56         0.55 o                         
 -10  -2   7         81.88         72.56         2.00 o                         
  -9  -2   7        100.20        102.31         2.51 o                         
  -8  -2   7        651.37        651.35         7.06 o                         
  -7  -2   7       1122.81       1087.79         9.93 o                         
  -6  -2   7       1682.71       1669.03        11.33 o                         
  -5  -2   7         81.00         88.70         1.56 o                         
  -4  -2   7       2158.13       2051.11        15.18 o                         
  -3  -2   7        290.95        264.67         3.16 o                         
  -2  -2   7         80.08         52.37         1.07 o                         
  -1  -2   7        117.13        119.40         2.13 o                         
   0  -2   7         72.39         80.08         1.68 o                         
   1  -2   7        262.67        256.48         2.76 o                         
   2  -2   7        185.42        173.45         2.19 o                         
   3  -2   7       1409.40       1373.41         8.87 o                         
   4  -2   7       1636.83       1639.70        10.96 o                         
   5  -2   7       1416.46       1441.55         9.92 o                         
   6  -2   7          9.26          9.60         0.86 o                         
   7  -2   7         41.71         43.07         1.49 o                         
   8  -2   7         72.73         75.84         2.09 o                         
   9  -2   7         17.68         23.49         1.12 o                         
 -11  -1   7          2.75          3.34         0.69 o                         
 -10  -1   7          1.90          0.78         0.81 o                         
  -9  -1   7        230.49        242.45         4.08 o                         
  -8  -1   7         71.33         68.35         1.99 o                         
  -7  -1   7        876.33        846.37         6.77 o                         
  -6  -1   7        862.73        822.50         6.33 o                         
  -5  -1   7        173.00        202.45         2.47 o                         
  -4  -1   7       3219.67       3183.44        21.47 o                         
  -3  -1   7         54.15         86.78         1.34 o                         
  -2  -1   7        673.37        662.38         6.55 o                         
  -1  -1   7       1973.08       1977.20        26.57 o                         
   0  -1   7         89.75         76.15         1.30 o                         
   1  -1   7        165.12        200.40         2.35 o                         
   2  -1   7         14.30          9.47         0.62 o                         
   3  -1   7        467.09        409.32         3.82 o                         
   4  -1   7        835.29        809.57         6.17 o                         
   5  -1   7       2254.04       2336.97        14.71 o                         
   6  -1   7         83.62         83.16         1.98 o                         
   7  -1   7         10.96         14.23         1.01 o                         
   8  -1   7         12.68         13.39         1.10 o                         
   9  -1   7          1.84          2.76         0.66 o                         
 -11   0   7          0.62          2.00         0.67 o                         
 -10   0   7         97.77        105.05         2.50 o                         
  -9   0   7         28.98         21.93         1.30 o                         
  -8   0   7        403.10        417.81         5.35 o                         
  -7   0   7        508.81        482.01         4.59 o                         
  -6   0   7        610.22        617.58         5.47 o                         
  -5   0   7          0.85          2.27         0.46 o                         
  -4   0   7        280.49        329.17         3.03 o                         
  -3   0   7       6539.29       6617.88        46.73 o                         
  -2   0   7       2321.43       2252.21        18.78 o                         
  -1   0   7       1290.46       1275.57        13.12 o                         
   0   0   7       1402.63       1493.82        14.25 o                         
   1   0   7         41.69         44.78         1.04 o                         
   2   0   7         61.24         50.68         1.14 o                         
   3   0   7        335.08        324.39         3.27 o                         
   4   0   7        289.35        318.67         3.32 o                         
   5   0   7        436.18        470.65         4.87 o                         
   6   0   7        305.81        320.81         4.23 o                         
   7   0   7         43.24         48.96         1.66 o                         
   8   0   7         69.22         85.59         2.32 o                         
   9   0   7         68.52         74.83         1.84 o                         
 -11   1   7         16.22         11.38         0.89 o                         
 -10   1   7        147.46        161.50         3.00 o                         
  -9   1   7        185.16        209.52         3.86 o                         
  -8   1   7        224.97        239.83         4.01 o                         
  -7   1   7        103.27        101.44         1.94 o                         
  -6   1   7          2.11          4.69         0.57 o                         
  -5   1   7          6.89          4.43         0.55 o                         
  -4   1   7       1361.17       1404.02         9.20 o                         
  -3   1   7        734.39        667.75         5.28 o                         
  -2   1   7       2507.55       2322.79        15.64 o                         
  -1   1   7       1553.76       1474.81        11.22 o                         
   0   1   7          8.92         11.59         0.64 o                         
   1   1   7         94.30         93.90         1.69 o                         
   2   1   7         19.33         16.60         0.74 o                         
   3   1   7        214.80        226.37         2.61 o                         
   4   1   7        709.51        699.78         6.18 o                         
   5   1   7         82.90         82.60         1.98 o                         
   6   1   7        325.03        366.34         4.73 o                         
   7   1   7         12.68         13.82         1.06 o                         
   8   1   7        117.13        128.31         2.76 o                         
 -11   2   7         36.29         37.44         3.62 o                         
 -10   2   7         67.66         68.62         2.42 o                         
  -9   2   7         29.21         47.85         2.24 o                         
  -8   2   7         70.66         82.27         2.61 o                         
  -7   2   7         23.06         27.41         1.41 o                         
  -6   2   7        152.32        136.36         2.71 o                         
  -5   2   7        692.91        655.29         7.89 o                         
  -4   2   7          0.71          1.51         0.69 o                         
  -3   2   7       1243.66       1174.89        13.04 o                         
  -2   2   7       2412.79       2258.07        22.18 o                         
  -1   2   7       2384.63       2373.91        24.14 o                         
   0   2   7       1315.75       1454.30        17.28 o                         
   1   2   7        833.66        847.83         8.25 o                         
   2   2   7        227.51        253.47         3.61 o                         
   3   2   7         13.07          8.12         0.83 o                         
   4   2   7       1288.28       1319.27        12.29 o                         
   5   2   7        352.82        393.13         5.40 o                         
   6   2   7       1820.55       1847.00        16.01 o                         
   7   2   7         37.08         33.91         1.41 o                         
   8   2   7         42.34         28.96         1.44 o                         
 -11   3   7         89.44         90.70         4.28 o                         
 -10   3   7         60.17         69.28         4.22 o                         
  -9   3   7         24.55         31.33         2.62 o                         
  -8   3   7         65.71        104.86         4.39 o                         
  -7   3   7        508.87        541.54        10.96 o                         
  -6   3   7          2.76          4.06         1.24 o                         
  -5   3   7        274.71        271.27         7.04 o                         
  -4   3   7        406.43        404.51         8.10 o                         
  -3   3   7        563.95        522.34         8.73 o                         
  -2   3   7       2726.06       2605.83        29.51 o                         
  -1   3   7       2417.97       2346.67        34.09 o                         
   0   3   7         17.53         15.60         1.53 o                         
   1   3   7        364.35        321.47         6.78 o                         
   2   3   7        187.69        208.17         4.92 o                         
   3   3   7         70.30         76.46         2.81 o                         
   4   3   7         26.63         30.03         2.26 o                         
   5   3   7       1110.15        987.40        15.48 o                         
   6   3   7         25.63         40.38         2.49 o                         
   7   3   7          0.49          0.98         1.01 o                         
 -11   4   7        132.74        165.83        12.33 o                         
 -10   4   7          5.73          5.71         1.75 o                         
  -9   4   7        631.30        647.41        17.48 o                         
  -8   4   7        748.82        837.67        19.78 o                         
  -7   4   7       1044.89       1103.66        25.55 o                         
  -6   4   7        135.38        126.92         5.33 o                         
  -5   4   7        305.60        257.75         6.36 o                         
  -4   4   7         94.68         99.19         3.68 o                         
  -3   4   7        979.75        936.86        14.28 o                         
  -2   4   7       1031.61        956.85        15.89 o                         
  -1   4   7       1960.03       1783.82        25.18 o                         
   0   4   7        359.63        351.87         7.74 o                         
   1   4   7         24.95         17.72         1.87 o                         
   2   4   7        722.31        638.12        14.41 o                         
   3   4   7         12.23         14.31         1.73 o                         
   4   4   7        137.63        136.16         4.64 o                         
   5   4   7         26.68         27.75         1.97 o                         
   6   4   7         71.34         67.36         6.49 o                         
   7   4   7         12.34         13.16         2.33 o                         
 -11   5   7        120.35        120.14         4.40 o                         
 -10   5   7         46.01         35.21         3.29 o                         
  -9   5   7        848.68        949.00        56.36 o                         
  -8   5   7       1666.57       1779.06        45.19 o                         
  -7   5   7        709.16        802.11        17.64 o                         
  -6   5   7         45.18         33.50         3.05 o                         
  -5   5   7        579.81        605.80        11.35 o                         
  -4   5   7       4622.43       4458.06        52.46 o                         
  -3   5   7         16.90         24.53         2.04 o                         
  -2   5   7        302.83        292.01         8.11 o                         
  -1   5   7       1266.28       1168.78        20.23 o                         
   0   5   7        349.58        341.32         7.46 o                         
   1   5   7          5.28          5.85         1.42 o                         
   2   5   7        795.24        756.72        15.64 o                         
   3   5   7        420.01        401.37         8.16 o                         
   4   5   7         30.61         25.63         2.20 o                         
   5   5   7          7.64          6.80         1.35 o                         
   6   5   7          7.56          4.10         1.07 o                         
 -11   6   7         20.42         17.02         1.99 o                         
 -10   6   7         35.31         23.72         3.15 o                         
  -9   6   7        296.20        317.84        19.56 o                         
  -8   6   7        552.14        576.83        18.05 o                         
  -7   6   7        503.69        555.98        17.83 o                         
  -6   6   7         39.45         33.17         3.66 o                         
  -5   6   7        563.42        567.16        13.71 o                         
  -4   6   7        777.37        823.75        15.61 o                         
  -3   6   7         93.26         94.36         4.87 o                         
  -2   6   7        212.69        216.90         6.71 o                         
  -1   6   7       1161.98       1092.19        20.86 o                         
   0   6   7       1923.80       1830.47        29.34 o                         
   1   6   7        531.12        496.10        11.79 o                         
   2   6   7        397.31        413.98         9.26 o                         
   3   6   7        137.25        121.75         8.25 o                         
   4   6   7         33.01         32.89         2.92 o                         
   5   6   7          5.01          5.75         1.25 o                         
 -10   7   7          1.60          1.60         1.60 o                         
  -9   7   7         16.49         17.89         4.18 o                         
  -8   7   7        556.32        588.74        28.61 o                         
  -7   7   7        455.78        520.82        24.16 o                         
  -6   7   7         39.46         47.31         5.62 o                         
  -5   7   7         36.79         41.31         4.07 o                         
  -4   7   7         83.03         80.06         5.50 o                         
  -3   7   7         47.62         60.87         5.38 o                         
  -2   7   7        144.98        166.85         7.35 o                         
  -1   7   7        279.35        273.19         8.37 o                         
   0   7   7       2823.77       2734.10        46.83 o                         
   1   7   7        487.52        473.79        14.47 o                         
   2   7   7        381.89        391.08        11.27 o                         
   3   7   7        437.28        433.96        14.53 o                         
   4   7   7        149.71        169.26         5.82 o                         
 -10   8   7         19.73         23.89         3.83 o                         
  -9   8   7         26.15         21.58         5.82 o                         
  -8   8   7        489.99        499.30        22.18 o                         
  -7   8   7        773.31        786.05        31.45 o                         
  -6   8   7        458.78        546.69        19.83 o                         
  -5   8   7         17.98         22.06         4.05 o                         
  -4   8   7        200.04        220.13        10.13 o                         
  -3   8   7         20.05         23.66         3.26 o                         
  -2   8   7        249.27        259.37         9.26 o                         
  -1   8   7        479.82        526.62        14.29 o                         
   0   8   7         16.83         10.00         3.03 o                         
   1   8   7         54.97         49.65         4.71 o                         
   2   8   7        229.70        245.21         9.68 o                         
   3   8   7        463.49        450.10        18.84 o                         
  -9   9   7        154.72        133.37        12.29 o                         
  -8   9   7         17.65         22.44         7.76 o                         
  -7   9   7        425.19        433.33        27.25 o                         
  -6   9   7        377.37        410.24        18.89 o                         
  -5   9   7          0.47          1.19         2.57 o                         
  -4   9   7        387.05        422.97        16.59 o                         
  -3   9   7        232.98        236.42        13.45 o                         
  -2   9   7          3.30          2.01         1.94 o                         
  -1   9   7          4.02          4.85         2.55 o                         
   0   9   7          3.35          1.10         1.93 o                         
   1   9   7        109.49        126.28        13.74 o                         
   2   9   7         71.15         66.62         4.77 o                         
  -7  10   7        326.82        316.74        19.94 o                         
  -6  10   7        145.42        153.15         9.53 o                         
  -5  10   7          2.46          1.39         2.12 o                         
  -4  10   7        566.37        620.71        20.24 o                         
  -3  10   7        167.37        163.33         8.52 o                         
  -2  10   7         26.01         24.59         3.59 o                         
  -1  10   7         42.21         39.48         5.19 o                         
   0  10   7          0.44         -0.72         1.98 o                         
   1 -13   8         40.35         27.29         6.04 o                         
   2 -13   8        130.66        138.10         9.32 o                         
   3 -13   8         46.81         47.69         4.68 o                         
  -2 -12   8        150.46        151.35        12.52 o                         
  -1 -12   8       1028.06       1124.45       113.96 o                         
   0 -12   8         20.15         33.27         7.96 o                         
   1 -12   8          0.05         -0.02         2.05 o                         
   2 -12   8        110.50        127.74         7.81 o                         
   3 -12   8        327.42        354.02        13.81 o                         
   4 -12   8         46.24         46.17         4.32 o                         
   5 -12   8         57.36         53.69         5.23 o                         
   6 -12   8         15.51         13.72         4.30 o                         
  -4 -11   8        409.18        403.87        16.87 o                         
  -3 -11   8          0.06          0.93         3.74 o                         
  -2 -11   8        298.79        342.03        17.92 o                         
  -1 -11   8       1979.44       2126.52       225.59 o                         
   0 -11   8        246.82        283.11        12.00 o                         
   1 -11   8        449.39        424.09        17.47 o                         
   2 -11   8         39.05         59.18         6.03 o                         
   3 -11   8        641.77        688.95        20.10 o                         
   4 -11   8         77.43         82.25         6.28 o                         
   5 -11   8          8.31         11.34         4.76 o                         
   6 -11   8          4.50          6.62         3.97 o                         
   7 -11   8          2.50          1.97         2.72 o                         
  -5 -10   8          4.29          6.87         2.37 o                         
  -4 -10   8         21.59         29.60        11.42 o                         
  -3 -10   8        248.89        230.27         9.64 o                         
  -2 -10   8        154.37        146.78        13.14 o                         
  -1 -10   8        102.04         94.10         6.62 o                         
   0 -10   8       1075.32       1024.02        48.66 o                         
   1 -10   8        461.81        454.93        11.91 o                         
   2 -10   8        688.75        693.71        15.80 o                         
   3 -10   8       1122.17       1193.78        27.90 o                         
   4 -10   8         91.44         95.78         5.56 o                         
   5 -10   8         29.73         34.40         7.82 o                         
   6 -10   8          1.50         -0.97         3.44 o                         
   7 -10   8         46.97         35.33         9.31 o                         
   8 -10   8         49.13         45.95         6.83 o                         
  -6  -9   8        489.00        468.41        13.68 o                         
  -5  -9   8         16.58          8.41         3.06 o                         
  -4  -9   8        533.18        520.40        23.19 o                         
  -3  -9   8        275.48        281.15        12.34 o                         
  -2  -9   8        111.64        103.66         5.44 o                         
  -1  -9   8         34.48         32.27         2.42 o                         
   0  -9   8         94.32         74.22         3.89 o                         
   1  -9   8        212.74        209.40         6.65 o                         
   2  -9   8         22.70         21.82         2.74 o                         
   3  -9   8       1102.71       1092.62        20.67 o                         
   4  -9   8       1437.46       1441.34        32.25 o                         
   5  -9   8          5.15         11.88         2.37 o                         
   6  -9   8          0.19          1.28         2.44 o                         
   7  -9   8        181.60        180.46        14.44 o                         
   8  -9   8         16.68         19.15         2.37 o                         
  -7  -8   8        708.90        686.66        17.82 o                         
  -6  -8   8        282.79        298.51        12.83 o                         
  -5  -8   8         94.29        103.22         5.61 o                         
  -4  -8   8         79.62         82.60         5.26 o                         
  -3  -8   8        309.82        287.87        10.71 o                         
  -2  -8   8        104.17        107.00         4.99 o                         
  -1  -8   8          0.02          1.20         1.18 o                         
   0  -8   8        174.75        179.17         5.15 o                         
   1  -8   8        140.74        153.40         5.02 o                         
   2  -8   8          5.49          6.67         1.59 o                         
   3  -8   8        376.12        349.24         8.36 o                         
   4  -8   8       3617.67       3442.30        80.31 o                         
   5  -8   8       1705.74       1636.79        32.63 o                         
   6  -8   8         90.69         74.78         4.20 o                         
   7  -8   8        471.38        452.21        10.25 o                         
   8  -8   8        563.91        543.42        15.64 o                         
  -8  -7   8        101.25        103.58         5.91 o                         
  -7  -7   8        123.63        126.03         5.69 o                         
  -6  -7   8         69.93         72.79         5.47 o                         
  -5  -7   8        200.86        180.48        10.66 o                         
  -4  -7   8          3.41          2.77         1.40 o                         
  -3  -7   8        541.59        515.55        11.09 o                         
  -2  -7   8       1165.37       1130.02        19.43 o                         
  -1  -7   8         30.88         21.86         1.87 o                         
   0  -7   8         20.76         23.15         1.90 o                         
   1  -7   8         32.39         24.77         2.00 o                         
   2  -7   8          0.08          2.19         1.25 o                         
   3  -7   8        458.47        386.31        10.94 o                         
   4  -7   8       2165.57       2173.81        35.72 o                         
   5  -7   8        237.89        273.02         8.68 o                         
   6  -7   8          0.81          2.59         1.16 o                         
   7  -7   8        491.78        465.15         9.59 o                         
   8  -7   8        319.81        316.14        10.27 o                         
   9  -7   8        100.44         79.00         3.77 o                         
  -9  -6   8       1654.85       1580.27        34.91 o                         
  -8  -6   8         34.39         31.11         3.01 o                         
  -7  -6   8          2.92          7.16         1.86 o                         
  -6  -6   8         28.22         30.63         2.51 o                         
  -5  -6   8        279.81        262.04         6.69 o                         
  -4  -6   8         63.46         63.80         3.14 o                         
  -3  -6   8        987.95        923.16        28.89 o                         
  -2  -6   8       1180.67       1113.73        15.82 o                         
  -1  -6   8        741.14        712.95        12.45 o                         
   0  -6   8          9.09         10.03         1.34 o                         
   1  -6   8         26.31         17.40         1.51 o                         
   2  -6   8          6.54          6.45         1.23 o                         
   3  -6   8         98.78         91.43         3.42 o                         
   4  -6   8       1146.91       1106.51        24.34 o                         
   5  -6   8        905.05        917.64        13.16 o                         
   6  -6   8         27.33         27.42         1.94 o                         
   7  -6   8        650.09        626.33        12.25 o                         
   8  -6   8        411.24        433.17        11.99 o                         
   9  -6   8          8.42         14.01         2.08 o                         
  -9  -5   8         70.71         72.38         3.70 o                         
  -8  -5   8        662.41        699.53        15.55 o                         
  -7  -5   8          1.37          2.03         1.19 o                         
  -6  -5   8         10.17         11.05         1.44 o                         
  -5  -5   8        132.27        133.61         4.99 o                         
  -4  -5   8         38.47         26.46         1.86 o                         
  -3  -5   8        939.77        913.84        14.09 o                         
  -2  -5   8       2475.65       2463.93        27.93 o                         
  -1  -5   8        809.74        772.16         9.96 o                         
   0  -5   8        186.83        207.21         4.29 o                         
   1  -5   8         34.29         22.30         1.52 o                         
   2  -5   8        310.26        320.89         6.68 o                         
   3  -5   8          0.79          0.95         1.02 o                         
   4  -5   8        540.37        536.17         8.89 o                         
   5  -5   8       1132.85       1136.58        20.35 o                         
   6  -5   8         97.76        106.43         3.99 o                         
   7  -5   8          3.03          2.55         1.25 o                         
   8  -5   8        971.38       1001.02        18.75 o                         
   9  -5   8        175.89        190.27         7.71 o                         
 -10  -4   8         66.18         57.62         3.27 o                         
  -9  -4   8        317.94        312.56         5.56 o                         
  -8  -4   8        143.47        155.17         3.94 o                         
  -7  -4   8          6.10          4.49         1.04 o                         
  -6  -4   8         70.16         62.16         2.16 o                         
  -5  -4   8       1133.20       1146.52        11.73 o                         
  -4  -4   8          1.60          1.05         0.74 o                         
  -3  -4   8        355.10        310.54         5.85 o                         
  -2  -4   8       2143.65       2061.18        21.21 o                         
  -1  -4   8        376.66        356.83         4.68 o                         
   0  -4   8         42.03         35.80         1.61 o                         
   1  -4   8       1507.07       1573.41        20.57 o                         
   2  -4   8        150.59        138.96         3.44 o                         
   3  -4   8         46.26         51.49         2.16 o                         
   4  -4   8        317.19        316.12         5.67 o                         
   5  -4   8       1874.98       1847.67        23.97 o                         
   6  -4   8        251.69        288.55         6.38 o                         
   7  -4   8         13.37         13.43         1.83 o                         
   8  -4   8        165.09        189.66         5.90 o                         
   9  -4   8        346.78        371.26        13.86 o                         
 -10  -3   8          4.90          4.31         0.66 o                         
  -9  -3   8        161.24        158.47         2.96 o                         
  -8  -3   8        205.04        209.24         3.57 o                         
  -7  -3   8        108.67        117.82         2.52 o                         
  -6  -3   8         39.57         41.09         1.44 o                         
  -5  -3   8         22.40         27.77         1.08 o                         
  -4  -3   8          9.97         11.77         0.67 o                         
  -3  -3   8        585.51        583.37         5.10 o                         
  -2  -3   8       1160.89       1061.23         8.35 o                         
  -1  -3   8        687.75        637.24         5.11 o                         
   0  -3   8       1221.38       1366.48        11.23 o                         
   1  -3   8        656.30        643.63         5.25 o                         
   2  -3   8        363.07        337.65         3.73 o                         
   3  -3   8         33.24         29.80         1.00 o                         
   4  -3   8        288.85        290.63         3.19 o                         
   5  -3   8       2234.24       2239.03        18.06 o                         
   6  -3   8       1135.02       1160.53        10.92 o                         
   7  -3   8        107.27        118.73         2.60 o                         
   8  -3   8        473.38        495.52         6.24 o                         
   9  -3   8        568.10        628.83        10.36 o                         
 -10  -2   8         48.60         49.28         1.66 o                         
  -9  -2   8          1.08          2.39         0.79 o                         
  -8  -2   8       1337.42       1336.13        11.53 o                         
  -7  -2   8        286.91        294.84         3.89 o                         
  -6  -2   8         26.63         25.08         0.96 o                         
  -5  -2   8        294.81        291.45         3.15 o                         
  -4  -2   8         71.87         71.63         1.43 o                         
  -3  -2   8         18.27         15.69         0.69 o                         
  -2  -2   8       1255.80       1242.09        11.55 o                         
  -1  -2   8       1504.52       1490.01        14.09 o                         
   0  -2   8       1057.42       1046.20         8.37 o                         
   1  -2   8        589.57        606.04         4.97 o                         
   2  -2   8        541.31        512.40         4.70 o                         
   3  -2   8        537.78        533.30         4.54 o                         
   4  -2   8        769.79        786.18         6.32 o                         
   5  -2   8        448.96        458.45         5.36 o                         
   6  -2   8        275.72        264.69         3.84 o                         
   7  -2   8          6.01          8.60         0.87 o                         
   8  -2   8        236.93        241.02         4.13 o                         
   9  -2   8        429.23        452.45         5.42 o                         
 -11  -1   8          1.99          0.10         0.55 o                         
 -10  -1   8         28.37         22.64         1.23 o                         
  -9  -1   8        837.03        822.45         8.35 o                         
  -8  -1   8        637.39        647.00         6.62 o                         
  -7  -1   8        312.29        303.80         3.92 o                         
  -6  -1   8          1.58          1.06         0.55 o                         
  -5  -1   8        119.84        122.63         1.95 o                         
  -4  -1   8       1091.25       1072.35         8.66 o                         
  -3  -1   8         12.25          9.22         0.61 o                         
  -2  -1   8        455.43        460.73         4.04 o                         
  -1  -1   8        497.38        486.58         5.11 o                         
   0  -1   8        505.10        516.76         4.97 o                         
   1  -1   8        138.10        140.56         2.00 o                         
   2  -1   8       1247.19       1252.45         9.11 o                         
   3  -1   8        898.22        893.71         6.86 o                         
   4  -1   8        918.39        928.40         7.62 o                         
   5  -1   8        246.82        252.57         3.67 o                         
   6  -1   8         18.20         18.42         1.10 o                         
   7  -1   8         39.23         41.33         1.57 o                         
   8  -1   8         11.38         16.41         1.04 o                         
 -11   0   8         23.16         26.73         1.12 o                         
 -10   0   8         90.70         96.87         2.31 o                         
  -9   0   8         97.58        113.49         2.50 o                         
  -8   0   8        748.18        729.72         7.55 o                         
  -7   0   8        415.43        426.28         5.06 o                         
  -6   0   8          3.85          7.60         0.67 o                         
  -5   0   8         16.20         11.85         0.71 o                         
  -4   0   8        398.39        373.64         3.57 o                         
  -3   0   8        635.65        657.49         5.43 o                         
  -2   0   8        672.59        688.03         7.06 o                         
  -1   0   8       1383.90       1424.26        13.34 o                         
   0   0   8        310.06        333.35         3.48 o                         
   1   0   8         84.57         94.97         1.71 o                         
   2   0   8        726.60        718.07         6.04 o                         
   3   0   8        996.92        979.40         7.27 o                         
   4   0   8       1207.23       1228.55        11.77 o                         
   5   0   8         54.90         48.58         1.59 o                         
   6   0   8        188.58        185.47         3.18 o                         
   7   0   8         30.60         28.55         1.43 o                         
   8   0   8         48.10         52.74         1.67 o                         
 -11   1   8         69.35         79.56         1.87 o                         
 -10   1   8        139.10        140.84         2.81 o                         
  -9   1   8         80.75         84.46         2.28 o                         
  -8   1   8        151.64        158.42         3.02 o                         
  -7   1   8        834.46        825.23         8.00 o                         
  -6   1   8        113.75        124.39         1.99 o                         
  -5   1   8       1445.73       1441.05         9.95 o                         
  -4   1   8        553.02        552.14         5.05 o                         
  -3   1   8        771.35        760.93         6.99 o                         
  -2   1   8       1522.44       1499.36        10.76 o                         
  -1   1   8        410.87        418.47         3.81 o                         
   0   1   8        109.28        121.62         1.98 o                         
   1   1   8        291.74        328.38         3.65 o                         
   2   1   8        218.91        239.28         2.87 o                         
   3   1   8         79.87         74.67         1.56 o                         
   4   1   8        108.03        118.52         2.50 o                         
   5   1   8          0.02          0.85         0.76 o                         
   6   1   8        125.37        126.51         2.63 o                         
   7   1   8         24.58         27.17         1.23 o                         
   8   1   8         28.05         31.30         1.12 o                         
 -11   2   8        165.03        168.87         6.18 o                         
 -10   2   8        297.02        322.33        10.26 o                         
  -9   2   8        412.26        421.57         7.14 o                         
  -8   2   8         12.42          5.18         1.04 o                         
  -7   2   8         11.37         18.67         1.29 o                         
  -6   2   8          8.94         10.49         1.07 o                         
  -5   2   8         17.83         23.04         1.43 o                         
  -4   2   8        925.22        905.42        14.06 o                         
  -3   2   8       1856.46       1759.44        24.80 o                         
  -2   2   8       1241.82       1245.04        17.82 o                         
  -1   2   8        200.16        213.00         3.34 o                         
   0   2   8        712.24        827.59        10.14 o                         
   1   2   8         94.21         99.13         2.52 o                         
   2   2   8          0.92          2.45         0.80 o                         
   3   2   8        293.62        308.02         5.00 o                         
   4   2   8        419.49        438.31         5.47 o                         
   5   2   8          0.22          1.54         0.75 o                         
   6   2   8         63.82         73.07         2.44 o                         
   7   2   8        139.36        132.53         4.28 o                         
 -11   3   8         50.01         58.35         3.49 o                         
 -10   3   8         17.67         27.25         2.97 o                         
  -9   3   8        666.61        677.67        22.16 o                         
  -8   3   8        322.15        315.68         8.37 o                         
  -7   3   8        236.63        224.32         6.90 o                         
  -6   3   8        242.17        221.62         6.12 o                         
  -5   3   8        670.02        665.16        12.02 o                         
  -4   3   8          4.89          4.42         1.36 o                         
  -3   3   8       2665.81       2596.43        34.85 o                         
  -2   3   8        923.29        875.59        14.10 o                         
  -1   3   8        232.05        252.51         5.76 o                         
   0   3   8        316.50        304.04         6.29 o                         
   1   3   8         58.82         63.09         2.87 o                         
   2   3   8         46.43         42.81         2.39 o                         
   3   3   8        116.95        114.07         4.54 o                         
   4   3   8        701.77        662.30        11.47 o                         
   5   3   8        411.23        365.48         8.13 o                         
   6   3   8         77.64         64.34         3.57 o                         
   7   3   8        364.47        355.08        11.11 o                         
 -11   4   8          0.14          0.12         1.06 o                         
 -10   4   8        589.86        687.64        20.68 o                         
  -9   4   8          3.25          6.75         2.00 o                         
  -8   4   8        739.66        754.77        21.66 o                         
  -7   4   8         33.91         29.10         3.01 o                         
  -6   4   8          0.49          0.40         1.27 o                         
  -5   4   8        509.41        523.58        11.02 o                         
  -4   4   8         39.62         39.45         2.44 o                         
  -3   4   8          5.35          6.85         1.51 o                         
  -2   4   8        272.92        251.28         6.33 o                         
  -1   4   8         38.28         37.38         2.39 o                         
   0   4   8        459.09        417.12         8.82 o                         
   1   4   8        325.28        294.11         7.51 o                         
   2   4   8        291.93        349.54         8.00 o                         
   3   4   8        521.35        511.46        12.38 o                         
   4   4   8        371.92        375.95         7.82 o                         
   5   4   8        256.83        229.62         6.02 o                         
   6   4   8         74.16         62.62         7.44 o                         
 -10   5   8          9.56         14.99         2.80 o                         
  -9   5   8       1457.51       1461.32        30.15 o                         
  -8   5   8        681.23        660.16        17.72 o                         
  -7   5   8         29.06         18.52         2.46 o                         
  -6   5   8          3.93          4.96         1.90 o                         
  -5   5   8        266.61        260.43         6.67 o                         
  -4   5   8        166.84        160.20         5.34 o                         
  -3   5   8         66.29         69.84         3.94 o                         
  -2   5   8        631.55        606.71        12.65 o                         
  -1   5   8        300.87        267.41         6.50 o                         
   0   5   8         11.10          4.85         1.44 o                         
   1   5   8        546.62        512.38        13.64 o                         
   2   5   8         85.41         85.85         4.03 o                         
   3   5   8        225.92        212.17         8.29 o                         
   4   5   8        207.17        217.76         7.04 o                         
   5   5   8        142.32        137.15         8.54 o                         
 -10   6   8        439.49        476.09        14.75 o                         
  -9   6   8        723.79        738.34        22.53 o                         
  -8   6   8        343.27        325.02        10.76 o                         
  -7   6   8         98.79         80.76         5.21 o                         
  -6   6   8         47.65         48.03         3.80 o                         
  -5   6   8          2.47          3.77         1.60 o                         
  -4   6   8         28.19         20.85         2.59 o                         
  -3   6   8          1.55          2.40         1.72 o                         
  -2   6   8        285.36        276.10         8.18 o                         
  -1   6   8        152.77        167.19         5.55 o                         
   0   6   8        176.17        191.15         6.24 o                         
   1   6   8         44.87         55.55         3.76 o                         
   2   6   8        246.52        245.72         7.74 o                         
   3   6   8         39.38         38.41         3.35 o                         
   4   6   8         86.28         81.58         3.46 o                         
 -10   7   8        120.23        134.91        11.90 o                         
  -9   7   8        346.85        378.56        14.00 o                         
  -8   7   8        757.83        786.65        21.61 o                         
  -7   7   8          1.54          7.27         2.74 o                         
  -6   7   8         50.79         52.82         4.81 o                         
  -5   7   8         23.34         26.27         3.99 o                         
  -4   7   8         22.28         20.64         2.80 o                         
  -3   7   8         66.74         70.63         5.07 o                         
  -2   7   8        239.32        259.72         7.95 o                         
  -1   7   8         72.27         75.70         4.54 o                         
   0   7   8        314.13        362.17        11.97 o                         
   1   7   8        308.03        345.86        10.22 o                         
   2   7   8        273.15        287.70        12.39 o                         
   3   7   8         40.94         44.65         2.85 o                         
  -9   8   8         43.96         63.03         5.56 o                         
  -8   8   8        117.58        114.27         8.26 o                         
  -7   8   8        168.83        166.12        10.79 o                         
  -6   8   8        102.20        106.40        12.20 o                         
  -5   8   8         45.63         63.29         5.75 o                         
  -4   8   8        147.71        157.15         9.35 o                         
  -3   8   8        100.57         94.13         7.65 o                         
  -2   8   8        137.82        153.37         7.20 o                         
  -1   8   8       1197.52       1201.56        30.40 o                         
   0   8   8        196.97        209.63        13.77 o                         
   1   8   8        292.62        280.80        10.20 o                         
   2   8   8        220.98        223.87         8.15 o                         
  -7   9   8         97.86         66.11         8.25 o                         
  -6   9   8         34.00         47.51         7.80 o                         
  -5   9   8        432.03        461.18        16.25 o                         
  -4   9   8        461.35        476.56        16.85 o                         
  -3   9   8        239.79        216.64        12.74 o                         
  -2   9   8         66.68         49.45         5.91 o                         
  -1   9   8          0.31          2.43         1.77 o                         
   0   9   8        123.06        110.00         7.68 o                         
  -5  10   8         87.10         98.36         9.66 o                         
  -4  10   8        551.60        576.51        23.17 o                         
  -3  10   8         86.28         78.67         6.29 o                         
  -1 -12   9        532.57        519.33        20.71 o                         
   0 -12   9        415.56        396.50        17.09 o                         
   1 -12   9        963.39        932.98        26.86 o                         
   2 -12   9         13.20         16.03         2.79 o                         
   3 -12   9        114.55        110.06         7.64 o                         
   4 -12   9          6.54         10.56         2.53 o                         
  -3 -11   9         52.59         57.02         4.43 o                         
  -2 -11   9        538.17        560.05        28.56 o                         
  -1 -11   9          1.29          3.35         1.76 o                         
   0 -11   9        143.96        138.68         6.37 o                         
   1 -11   9        385.25        405.23        14.20 o                         
   2 -11   9        494.46        519.20        30.03 o                         
   3 -11   9         24.79         21.80         4.09 o                         
   4 -11   9          5.56          2.78         1.89 o                         
   5 -11   9         57.53         54.84         7.91 o                         
   6 -11   9          1.98          0.63         2.41 o                         
  -5 -10   9        170.54        170.15         7.63 o                         
  -4 -10   9          2.83          2.08         1.59 o                         
  -3 -10   9        129.23        123.48         7.55 o                         
  -2 -10   9        298.90        302.66         8.97 o                         
  -1 -10   9        141.71        146.01         5.76 o                         
   0 -10   9          1.09          0.45         1.73 o                         
   1 -10   9        126.44        120.95         6.53 o                         
   2 -10   9        928.10        986.51        30.14 o                         
   3 -10   9        506.76        524.89        17.60 o                         
   4 -10   9        496.55        451.25        16.84 o                         
   5 -10   9          2.16          0.31         2.00 o                         
   6 -10   9         14.10          8.56         2.03 o                         
   7 -10   9          0.07          1.21         2.66 o                         
  -6  -9   9         30.22         38.92         3.46 o                         
  -5  -9   9        248.85        270.55         9.79 o                         
  -4  -9   9        405.18        398.54        11.74 o                         
  -3  -9   9        177.44        157.26         7.14 o                         
  -2  -9   9         69.29         69.18         3.66 o                         
  -1  -9   9         65.67         75.02         3.56 o                         
   0  -9   9        613.00        607.08        14.68 o                         
   1  -9   9         22.59         23.96         2.52 o                         
   2  -9   9        733.31        728.78        18.24 o                         
   3  -9   9        450.69        471.45        14.10 o                         
   4  -9   9        239.73        233.73        10.16 o                         
   5  -9   9          1.16          2.02         2.14 o                         
   6  -9   9          0.94          1.54         1.50 o                         
   7  -9   9          1.53          1.01         1.55 o                         
  -7  -8   9         61.78         52.73         3.96 o                         
  -6  -8   9         18.92         20.38         2.65 o                         
  -5  -8   9        307.52        327.38        11.67 o                         
  -4  -8   9        541.17        557.64        18.53 o                         
  -3  -8   9         55.01         54.01         3.70 o                         
  -2  -8   9         32.15         26.62         2.23 o                         
  -1  -8   9        371.22        350.29         7.87 o                         
   0  -8   9        471.84        472.71         9.63 o                         
   1  -8   9          0.53          1.73         1.37 o                         
   2  -8   9        745.60        751.20        15.26 o                         
   3  -8   9       1416.22       1398.41        36.88 o                         
   4  -8   9        469.66        479.98        12.99 o                         
   5  -8   9        367.20        332.06        11.14 o                         
   6  -8   9        444.34        413.60        13.27 o                         
   7  -8   9         55.24         54.54         4.25 o                         
   8  -8   9         46.16         35.17         3.01 o                         
  -8  -7   9        725.39        680.90        23.34 o                         
  -7  -7   9         39.76         44.89         3.23 o                         
  -6  -7   9         63.14         66.56         3.86 o                         
  -5  -7   9        110.99        105.81         4.72 o                         
  -4  -7   9        159.15        166.37         5.88 o                         
  -3  -7   9        289.83        278.21         6.98 o                         
  -2  -7   9         44.12         46.27         2.35 o                         
  -1  -7   9          2.07          1.62         1.12 o                         
   0  -7   9          2.62          4.45         1.16 o                         
   1  -7   9          1.40          1.86         1.25 o                         
   2  -7   9        521.69        464.07        17.00 o                         
   3  -7   9       1654.83       1629.03        23.82 o                         
   4  -7   9       1022.49       1027.40        20.01 o                         
   5  -7   9         60.86         45.19         3.35 o                         
   6  -7   9        288.82        277.45         8.29 o                         
   7  -7   9        273.79        267.49         6.23 o                         
   8  -7   9          4.80          3.46         1.26 o                         
  -8  -6   9        143.76        135.41         5.63 o                         
  -7  -6   9         24.81         20.77         2.82 o                         
  -6  -6   9         54.70         53.80         3.01 o                         
  -5  -6   9       1023.45        993.52        18.39 o                         
  -4  -6   9         66.01         63.35         3.12 o                         
  -3  -6   9        783.50        772.86        11.79 o                         
  -2  -6   9        328.93        317.98         6.16 o                         
  -1  -6   9          0.31          0.84         1.04 o                         
   0  -6   9        213.06        194.87         4.58 o                         
   1  -6   9         43.64         40.92         2.12 o                         
   2  -6   9        207.72        186.75         5.37 o                         
   3  -6   9        827.96        798.36        17.62 o                         
   4  -6   9        599.56        644.46        11.69 o                         
   5  -6   9          6.82          8.83         1.49 o                         
   6  -6   9        559.43        531.69        10.52 o                         
   7  -6   9        531.25        547.61        14.49 o                         
   8  -6   9        116.87        128.80        11.67 o                         
  -9  -5   9         89.15         79.60         4.99 o                         
  -8  -5   9        111.33        117.11         5.59 o                         
  -7  -5   9         14.36         15.55         2.31 o                         
  -6  -5   9        111.56        112.71         4.19 o                         
  -5  -5   9         53.78         55.82         2.81 o                         
  -4  -5   9       4812.53       4830.21        54.35 o                         
  -3  -5   9       1906.77       1846.87        24.09 o                         
  -2  -5   9        899.85        857.64        12.14 o                         
  -1  -5   9         22.58         16.95         1.44 o                         
   0  -5   9       1764.25       1678.68        19.44 o                         
   1  -5   9         66.26         71.13         2.64 o                         
   2  -5   9         15.70         15.50         1.52 o                         
   3  -5   9        255.70        258.75         5.50 o                         
   4  -5   9        453.28        468.57         7.95 o                         
   5  -5   9         77.85         74.17         2.99 o                         
   6  -5   9        181.02        174.59         7.05 o                         
   7  -5   9        298.45        303.05         7.42 o                         
   8  -5   9         44.53         42.09         2.74 o                         
  -9  -4   9        265.72        265.93         4.95 o                         
  -8  -4   9         14.48         16.41         1.47 o                         
  -7  -4   9          2.05          1.25         0.78 o                         
  -6  -4   9          0.15          0.99         0.70 o                         
  -5  -4   9         64.39         62.66         2.07 o                         
  -4  -4   9       1286.30       1241.31        12.90 o                         
  -3  -4   9       2839.96       2773.16        28.32 o                         
  -2  -4   9       1291.67       1247.77        14.07 o                         
  -1  -4   9        166.78        172.11         3.19 o                         
   0  -4   9        946.69        934.80         9.53 o                         
   1  -4   9        996.26       1042.60        11.31 o                         
   2  -4   9         40.38         37.08         1.61 o                         
   3  -4   9        269.75        279.57         4.28 o                         
   4  -4   9        433.54        448.97         6.13 o                         
   5  -4   9        472.28        518.59         7.08 o                         
   6  -4   9          0.58          0.98         0.93 o                         
   7  -4   9        480.43        514.37        10.82 o                         
   8  -4   9        144.86        163.91         5.61 o                         
 -10  -3   9        328.12        321.62         4.57 o                         
  -9  -3   9        184.35        195.50         3.40 o                         
  -8  -3   9         11.36         13.47         1.06 o                         
  -7  -3   9         33.26         31.95         1.41 o                         
  -6  -3   9          0.85          3.23         0.75 o                         
  -5  -3   9          0.48          2.20         0.68 o                         
  -4  -3   9        868.65        836.86         7.00 o                         
  -3  -3   9       3291.12       3196.22        27.48 o                         
  -2  -3   9        975.21        969.12         7.70 o                         
  -1  -3   9        264.48        269.80         2.97 o                         
   0  -3   9         40.39         28.70         0.96 o                         
   1  -3   9        336.45        338.28         3.61 o                         
   2  -3   9        105.47        101.03         1.80 o                         
   3  -3   9         16.12         13.52         0.79 o                         
   4  -3   9        731.26        798.99         7.80 o                         
   5  -3   9       1849.69       1953.46        16.31 o                         
   6  -3   9         77.15         80.83         2.08 o                         
   7  -3   9        302.17        344.23         4.48 o                         
   8  -3   9        325.82        359.91         5.14 o                         
 -10  -2   9        349.39        365.30         4.87 o                         
  -9  -2   9         81.79         98.94         2.24 o                         
  -8  -2   9        250.02        245.70         3.62 o                         
  -7  -2   9          6.21          6.59         0.87 o                         
  -6  -2   9          4.88          3.69         0.79 o                         
  -5  -2   9          0.37          1.18         0.58 o                         
  -4  -2   9        175.35        156.39         2.39 o                         
  -3  -2   9        534.44        508.99         5.01 o                         
  -2  -2   9       1586.39       1547.23        13.97 o                         
  -1  -2   9        153.46        148.66         2.10 o                         
   0  -2   9        656.39        624.39         5.55 o                         
   1  -2   9       1022.36        975.48         8.40 o                         
   2  -2   9        241.31        234.19         2.88 o                         
   3  -2   9        448.04        465.64         4.38 o                         
   4  -2   9       3233.85       3329.03        25.50 o                         
   5  -2   9       1613.47       1646.25        14.62 o                         
   6  -2   9          8.80          4.46         0.78 o                         
   7  -2   9        561.37        600.27         6.74 o                         
   8  -2   9        480.94        510.27         6.41 o                         
 -10  -1   9        325.38        339.82         4.62 o                         
  -9  -1   9        713.00        747.84         7.97 o                         
  -8  -1   9        463.59        469.76         5.57 o                         
  -7  -1   9         58.72         65.21         1.91 o                         
  -6  -1   9         46.35         47.10         1.67 o                         
  -5  -1   9         21.24         22.73         0.94 o                         
  -4  -1   9          0.50          0.38         0.56 o                         
  -3  -1   9       1307.42       1289.46        10.29 o                         
  -2  -1   9        624.97        606.20         6.69 o                         
  -1  -1   9        275.01        263.11         3.67 o                         
   0  -1   9        398.27        384.69         4.72 o                         
   1  -1   9       1526.74       1487.33        12.08 o                         
   2  -1   9        919.90        932.82         7.89 o                         
   3  -1   9         74.93         79.10         1.98 o                         
   4  -1   9         94.08         93.83         2.38 o                         
   5  -1   9          0.24          1.15         0.81 o                         
   6  -1   9          1.25          2.15         0.73 o                         
   7  -1   9         45.78         46.73         1.68 o                         
   8  -1   9         85.91         69.48         1.82 o                         
 -10   0   9        330.43        348.44         5.21 o                         
  -9   0   9        458.07        463.01         5.93 o                         
  -8   0   9         65.02         74.56         2.05 o                         
  -7   0   9          8.74          6.50         0.85 o                         
  -6   0   9       1150.10       1103.29        10.10 o                         
  -5   0   9       1622.67       1624.07        12.16 o                         
  -4   0   9        471.19        499.64         4.92 o                         
  -3   0   9        466.56        464.28         4.57 o                         
  -2   0   9       1264.95       1249.11         9.40 o                         
  -1   0   9        299.44        298.95         3.57 o                         
   0   0   9          1.20          3.46         0.64 o                         
   1   0   9       1248.53       1174.18        10.96 o                         
   2   0   9        920.72        936.09         7.43 o                         
   3   0   9         28.90         34.03         1.33 o                         
   4   0   9        195.05        199.62         3.44 o                         
   5   0   9        143.03        149.15         2.86 o                         
   6   0   9        261.20        241.77         3.76 o                         
   7   0   9         26.60         27.93         1.28 o                         
 -10   1   9        325.09        310.16         4.28 o                         
  -9   1   9       1532.38       1481.29        14.86 o                         
  -8   1   9        276.76        299.69         4.49 o                         
  -7   1   9         56.93         54.10         1.79 o                         
  -6   1   9        116.97        118.27         2.63 o                         
  -5   1   9       1108.28       1153.85         9.51 o                         
  -4   1   9         91.62        104.00         2.09 o                         
  -3   1   9       1282.38       1320.82        10.13 o                         
  -2   1   9        586.73        562.75         4.96 o                         
  -1   1   9        870.23        829.52         6.57 o                         
   0   1   9        310.96        327.25         3.80 o                         
   1   1   9        363.76        340.87         3.75 o                         
   2   1   9        443.69        412.76         5.33 o                         
   3   1   9         32.14         36.76         1.43 o                         
   4   1   9         31.78         28.16         1.32 o                         
   5   1   9        231.80        237.88         3.70 o                         
   6   1   9        201.59        199.00         3.26 o                         
   7   1   9         29.24         20.68         1.00 o                         
 -10   2   9        122.88        124.08         5.53 o                         
  -9   2   9        149.65        147.40         5.99 o                         
  -8   2   9        297.91        301.52         8.83 o                         
  -7   2   9         19.43         11.97         1.20 o                         
  -6   2   9        339.12        377.71         6.34 o                         
  -5   2   9        140.36        144.99         3.83 o                         
  -4   2   9       1795.88       1773.34        20.25 o                         
  -3   2   9        126.91        131.64         3.20 o                         
  -2   2   9        106.54        101.89         2.78 o                         
  -1   2   9         63.36         54.15         2.12 o                         
   0   2   9         39.96         47.30         2.07 o                         
   1   2   9        289.13        311.47         5.16 o                         
   2   2   9        955.03        938.69        11.29 o                         
   3   2   9        425.94        432.87         8.41 o                         
   4   2   9          1.81          1.48         0.79 o                         
   5   2   9        106.79        105.76         2.77 o                         
   6   2   9        223.70        216.61         8.69 o                         
 -10   3   9          8.06          7.89         1.56 o                         
  -9   3   9        173.54        164.54         7.10 o                         
  -8   3   9         96.87         96.79         4.77 o                         
  -7   3   9         26.32         30.56         2.55 o                         
  -6   3   9          1.38          1.52         1.34 o                         
  -5   3   9       1720.13       1782.39        31.95 o                         
  -4   3   9        954.98        949.07        18.36 o                         
  -3   3   9          3.68          5.32         1.58 o                         
  -2   3   9        154.71        151.92         4.80 o                         
  -1   3   9          2.01          3.84         1.40 o                         
   0   3   9          2.86          3.03         1.21 o                         
   1   3   9        410.76        382.95         8.35 o                         
   2   3   9        753.48        745.23        11.49 o                         
   3   3   9        452.96        427.06         8.77 o                         
   4   3   9        869.36        846.68        13.77 o                         
   5   3   9         18.88         20.50         1.61 o                         
   6   3   9        335.74        279.33        19.81 o                         
 -10   4   9        186.22        174.07         6.33 o                         
  -9   4   9          2.37          2.14         1.40 o                         
  -8   4   9        243.72        224.80         7.29 o                         
  -7   4   9        108.08        114.68         5.23 o                         
  -6   4   9         31.88         31.94         2.78 o                         
  -5   4   9         73.16         72.68         3.83 o                         
  -4   4   9       1052.15       1065.62        19.02 o                         
  -3   4   9         49.17         45.76         3.05 o                         
  -2   4   9          0.04          0.37         1.35 o                         
  -1   4   9        299.76        295.07         7.61 o                         
   0   4   9        255.23        193.83         5.91 o                         
   1   4   9          0.22         -0.01         1.44 o                         
   2   4   9        863.53        839.65        18.30 o                         
   3   4   9       1558.87       1399.36        44.00 o                         
   4   4   9         69.01         73.31         3.57 o                         
   5   4   9         23.98         15.90         2.40 o                         
 -10   5   9        133.26        152.19         6.23 o                         
  -9   5   9        417.78        365.53        15.60 o                         
  -8   5   9        112.85         91.10         5.12 o                         
  -7   5   9         70.33         59.36         4.08 o                         
  -6   5   9         75.07         60.53         3.84 o                         
  -5   5   9        152.36        158.89         5.52 o                         
  -4   5   9        309.62        300.01         8.46 o                         
  -3   5   9          6.58          9.07         1.95 o                         
  -2   5   9        114.13        116.32         5.79 o                         
  -1   5   9        516.77        468.56        10.06 o                         
   0   5   9        274.67        226.56         6.75 o                         
   1   5   9          9.09         11.42         1.78 o                         
   2   5   9        238.59        229.30         7.86 o                         
   3   5   9        434.64        396.53         8.42 o                         
   4   5   9        242.53        207.56        11.74 o                         
  -9   6   9        186.67        169.96         7.37 o                         
  -8   6   9          5.47          0.28         1.58 o                         
  -7   6   9         81.00         91.94         5.32 o                         
  -6   6   9        132.56        141.99         6.15 o                         
  -5   6   9        135.17        128.68         6.50 o                         
  -4   6   9        331.84        353.14         9.79 o                         
  -3   6   9        164.69        158.48         6.16 o                         
  -2   6   9          5.66          3.80         1.91 o                         
  -1   6   9         77.29         69.58         4.24 o                         
   0   6   9       1421.92       1333.95        33.65 o                         
   1   6   9         17.63         15.97         2.49 o                         
   2   6   9         88.05         90.27         4.85 o                         
   3   6   9        330.69        343.55        13.15 o                         
  -9   7   9         94.33         97.31        16.32 o                         
  -8   7   9         14.52         44.57         4.19 o                         
  -7   7   9         42.68         49.26         5.81 o                         
  -6   7   9        405.25        381.52        13.21 o                         
  -5   7   9         80.23         65.50         7.72 o                         
  -4   7   9        313.62        349.94        12.93 o                         
  -3   7   9        269.44        243.06        11.76 o                         
  -2   7   9        175.83        155.68         7.10 o                         
  -1   7   9       1298.56       1390.38        58.16 o                         
   0   7   9          1.11          3.79         2.10 o                         
   1   7   9         19.60         12.40         2.75 o                         
   2   7   9          0.73          0.29         1.42 o                         
  -7   8   9        111.94        146.11        12.39 o                         
  -6   8   9         22.67         30.64         4.46 o                         
  -5   8   9          4.89          6.96         1.99 o                         
  -4   8   9        207.83        212.08        10.10 o                         
  -3   8   9        455.00        446.27        13.95 o                         
  -2   8   9        185.66        172.98         8.84 o                         
  -1   8   9         98.74         72.28         4.74 o                         
   0   8   9        369.57        420.28        34.20 o                         
  -5   9   9        330.12        307.48        11.22 o                         
  -4   9   9        703.00        773.54        27.49 o                         
  -3   9   9        432.11        434.95        17.74 o                         
  -2   9   9         28.09         20.94         5.25 o                         
  -2 -11  10         66.48         67.79         6.07 o                         
  -1 -11  10          5.82          6.80         2.13 o                         
   0 -11  10        180.67        183.84         7.49 o                         
   1 -11  10         50.29         44.77         3.71 o                         
   2 -11  10        155.66        142.78         7.05 o                         
   3 -11  10         28.90         39.43         3.75 o                         
   4 -11  10        397.28        319.82        20.33 o                         
  -4 -10  10        238.01        238.14         9.63 o                         
  -3 -10  10        601.52        620.70        19.70 o                         
  -2 -10  10        193.66        198.44         8.21 o                         
  -1 -10  10        342.60        352.41        12.28 o                         
   0 -10  10        106.24         95.65         4.91 o                         
   1 -10  10        413.42        421.02        14.15 o                         
   2 -10  10         29.51         24.38         2.87 o                         
   3 -10  10         44.12         45.23         3.90 o                         
   4 -10  10         85.85         75.15         9.96 o                         
   5 -10  10         86.29         67.56         4.35 o                         
  -5  -9  10        157.42        155.01         7.40 o                         
  -4  -9  10        209.60        199.11         8.10 o                         
  -3  -9  10        382.90        397.17        10.55 o                         
  -2  -9  10         61.53         72.94         4.20 o                         
  -1  -9  10        294.06        303.21         8.65 o                         
   0  -9  10       1819.70       1877.00        35.03 o                         
   1  -9  10         77.63         80.77         5.73 o                         
   2  -9  10        127.37        128.55         5.80 o                         
   3  -9  10         77.01         78.48         8.04 o                         
   4  -9  10        276.54        283.97        19.22 o                         
   5  -9  10          2.68          1.12         1.86 o                         
   6  -9  10          0.14          1.91         1.89 o                         
  -6  -8  10        400.11        414.71        11.92 o                         
  -5  -8  10        417.54        424.40        15.12 o                         
  -4  -8  10         16.65         14.24         1.90 o                         
  -3  -8  10         33.86         35.13         2.62 o                         
  -2  -8  10         14.51         12.03         1.66 o                         
  -1  -8  10        364.84        375.98         9.30 o                         
   0  -8  10         11.94          9.10         1.55 o                         
   1  -8  10        146.38        155.98         5.65 o                         
   2  -8  10        334.65        320.12        10.01 o                         
   3  -8  10         75.94         76.23         4.49 o                         
   4  -8  10         74.30         60.24         4.88 o                         
   5  -8  10        148.46        123.32         5.92 o                         
   6  -8  10         15.49          9.12         2.47 o                         
   7  -8  10         34.07         29.41         3.07 o                         
  -7  -7  10         34.01         30.85         3.17 o                         
  -6  -7  10        217.61        226.59         7.75 o                         
  -5  -7  10        548.39        533.37        14.32 o                         
  -4  -7  10        143.97        137.90         5.37 o                         
  -3  -7  10         10.35          9.65         1.46 o                         
  -2  -7  10         15.89         13.51         1.57 o                         
  -1  -7  10         11.96         10.02         1.51 o                         
   0  -7  10          4.09          5.56         1.43 o                         
   1  -7  10        252.75        233.48         7.72 o                         
   2  -7  10        719.57        701.07        21.15 o                         
   3  -7  10        295.02        282.02         8.13 o                         
   4  -7  10          1.29          2.41         1.45 o                         
   5  -7  10         20.11         20.89         2.70 o                         
   6  -7  10         39.82         34.13         2.80 o                         
   7  -7  10         30.97         25.10         3.16 o                         
  -8  -6  10         58.35         60.32         4.16 o                         
  -7  -6  10         10.80          8.38         2.13 o                         
  -6  -6  10         39.59         43.03         2.97 o                         
  -5  -6  10        633.54        658.00        14.52 o                         
  -4  -6  10        304.69        297.70         7.33 o                         
  -3  -6  10         97.81        108.21         4.05 o                         
  -2  -6  10         67.17         63.76         2.88 o                         
  -1  -6  10          2.22          4.67         1.16 o                         
   0  -6  10        274.50        271.08         5.59 o                         
   1  -6  10        528.11        516.39         8.73 o                         
   2  -6  10        862.82        865.94        13.39 o                         
   3  -6  10         38.93         37.75         2.37 o                         
   4  -6  10        111.33        102.19         4.94 o                         
   5  -6  10         83.06         93.79         5.42 o                         
   6  -6  10         72.59         76.57         3.53 o                         
   7  -6  10          0.41          1.59         1.18 o                         
  -8  -5  10        102.91         96.94         4.68 o                         
  -7  -5  10         54.86         57.39         3.82 o                         
  -6  -5  10         30.05         34.22         2.63 o                         
  -5  -5  10        317.53        326.90         7.38 o                         
  -4  -5  10       1502.54       1544.14        22.57 o                         
  -3  -5  10        291.63        302.66         7.09 o                         
  -2  -5  10          3.46         11.80         1.60 o                         
  -1  -5  10          9.03          6.22         1.38 o                         
   0  -5  10        120.01        108.67         3.39 o                         
   1  -5  10        319.47        328.22         6.48 o                         
   2  -5  10        153.07        149.80         4.87 o                         
   3  -5  10         11.78         11.15         1.59 o                         
   4  -5  10        262.17        253.48         5.86 o                         
   5  -5  10         70.63         65.66         2.97 o                         
   6  -5  10        101.72        113.16         4.15 o                         
   7  -5  10          2.05          0.77         1.07 o                         
  -9  -4  10         64.39         56.86         4.79 o                         
  -8  -4  10         40.85         42.64         2.13 o                         
  -7  -4  10         56.33         50.56         1.92 o                         
  -6  -4  10         88.25         85.40         2.38 o                         
  -5  -4  10        922.52        947.32        10.26 o                         
  -4  -4  10       1661.95       1682.43        15.53 o                         
  -3  -4  10        583.49        570.77         7.00 o                         
  -2  -4  10         69.85         60.90         2.21 o                         
  -1  -4  10         71.82         58.62         1.94 o                         
   0  -4  10        116.56        114.81         2.82 o                         
   1  -4  10          0.29          0.61         0.92 o                         
   2  -4  10         96.77        111.40         2.93 o                         
   3  -4  10        205.45        227.48         4.03 o                         
   4  -4  10        271.64        290.69         4.89 o                         
   5  -4  10       2128.45       2209.59        26.89 o                         
   6  -4  10        159.48        183.26         4.06 o                         
   7  -4  10         78.13         76.18         3.48 o                         
  -9  -3  10          5.59          8.43         0.86 o                         
  -8  -3  10          5.75          6.05         0.90 o                         
  -7  -3  10          0.34          0.25         0.81 o                         
  -6  -3  10         34.43         45.21         1.74 o                         
  -5  -3  10        312.65        315.27         4.67 o                         
  -4  -3  10       1656.59       1613.20        15.67 o                         
  -3  -3  10        590.89        591.38         7.04 o                         
  -2  -3  10         13.26         13.65         0.82 o                         
  -1  -3  10       1629.18       1576.65        10.86 o                         
   0  -3  10        211.90        212.66         2.87 o                         
   1  -3  10          5.13          3.01         0.80 o                         
   2  -3  10        173.03        175.05         2.99 o                         
   3  -3  10        802.94        853.95         8.18 o                         
   4  -3  10         18.27         32.48         1.74 o                         
   5  -3  10         12.70         16.05         1.07 o                         
   6  -3  10        265.59        286.23         3.97 o                         
   7  -3  10        167.79        175.25         2.91 o                         
  -9  -2  10          3.29          2.73         0.72 o                         
  -8  -2  10         84.43         92.99         2.48 o                         
  -7  -2  10          0.99          0.97         0.87 o                         
  -6  -2  10         42.74         37.09         1.63 o                         
  -5  -2  10         72.53         71.55         2.08 o                         
  -4  -2  10        846.28        825.63         8.63 o                         
  -3  -2  10        311.98        282.05         3.34 o                         
  -2  -2  10         29.90         32.81         1.11 o                         
  -1  -2  10        362.94        305.83         3.44 o                         
   0  -2  10        212.00        188.67         2.66 o                         
   1  -2  10          6.67          4.21         0.81 o                         
   2  -2  10        285.27        313.72         4.25 o                         
   3  -2  10        109.57        103.18         2.41 o                         
   4  -2  10        922.03        947.22         9.44 o                         
   5  -2  10         95.36         94.55         2.27 o                         
   6  -2  10        521.48        552.14         6.09 o                         
   7  -2  10        322.27        340.62         4.46 o                         
 -10  -1  10       1139.41       1142.09        13.20 o                         
  -9  -1  10        328.38        325.91         4.95 o                         
  -8  -1  10        209.08        221.48         4.32 o                         
  -7  -1  10         77.96         97.49         2.70 o                         
  -6  -1  10        106.47         91.56         2.44 o                         
  -5  -1  10        537.67        528.47         6.32 o                         
  -4  -1  10        362.34        350.48         4.77 o                         
  -3  -1  10        613.54        581.54         5.18 o                         
  -2  -1  10         89.80         87.74         1.78 o                         
  -1  -1  10        221.15        200.44         2.69 o                         
   0  -1  10       1055.04       1013.72        10.17 o                         
   1  -1  10        836.56        824.64         8.82 o                         
   2  -1  10        279.75        272.30         4.21 o                         
   3  -1  10        185.20        182.67         3.10 o                         
   4  -1  10         40.14         38.03         1.53 o                         
   5  -1  10        237.08        237.38         3.77 o                         
   6  -1  10        828.15        852.65         8.44 o                         
   7  -1  10        327.51        339.05         4.64 o                         
 -10   0  10        269.04        296.29         4.48 o                         
  -9   0  10        547.84        516.02         6.82 o                         
  -8   0  10         24.90         17.18         1.27 o                         
  -7   0  10         93.24        101.13         2.80 o                         
  -6   0  10        457.10        463.72         6.55 o                         
  -5   0  10       2186.09       2079.25        19.07 o                         
  -4   0  10         17.30         15.22         1.13 o                         
  -3   0  10       1177.39       1148.70        10.76 o                         
  -2   0  10         76.74         69.57         1.57 o                         
  -1   0  10        287.11        297.18         3.61 o                         
   0   0  10       1060.65       1013.59        10.33 o                         
   1   0  10        558.62        555.62         6.42 o                         
   2   0  10        375.49        362.25         4.87 o                         
   3   0  10          7.33          9.02         0.95 o                         
   4   0  10          9.81          8.80         0.94 o                         
   5   0  10         62.62         69.52         1.90 o                         
   6   0  10        165.94        158.26         2.93 o                         
 -10   1  10        561.71        567.39        10.85 o                         
  -9   1  10        140.84        146.18         3.16 o                         
  -8   1  10         54.71         43.36         1.79 o                         
  -7   1  10        267.95        285.63         4.81 o                         
  -6   1  10          8.55         14.36         1.20 o                         
  -5   1  10       1732.82       1792.47        17.55 o                         
  -4   1  10        200.57        204.46         3.42 o                         
  -3   1  10          1.55          2.37         0.79 o                         
  -2   1  10         50.40         39.70         1.50 o                         
  -1   1  10        196.29        205.28         3.55 o                         
   0   1  10       1555.27       1517.54        15.04 o                         
   1   1  10       1250.20       1219.74        11.53 o                         
   2   1  10        163.29        177.79         3.12 o                         
   3   1  10         35.52         36.74         1.51 o                         
   4   1  10         69.42         66.74         1.86 o                         
   5   1  10         58.06         61.87         1.68 o                         
   6   1  10         57.48         59.06         1.60 o                         
 -10   2  10        386.92        385.50        11.83 o                         
  -9   2  10        362.06        387.12        11.00 o                         
  -8   2  10         19.38         19.37         2.22 o                         
  -7   2  10        601.49        601.01        12.06 o                         
  -6   2  10        403.79        435.87         9.91 o                         
  -5   2  10        365.07        393.87        12.35 o                         
  -4   2  10        973.63       1023.33        13.51 o                         
  -3   2  10          0.21          1.42         0.89 o                         
  -2   2  10          0.32          1.35         0.92 o                         
  -1   2  10         99.68         81.14         3.14 o                         
   0   2  10         17.85         28.58         1.67 o                         
   1   2  10        823.62        802.54        12.20 o                         
   2   2  10        174.61        185.93         3.89 o                         
   3   2  10         72.47         67.70         2.25 o                         
   4   2  10        356.93        342.11         5.15 o                         
   5   2  10          0.46          0.48         1.11 o                         
 -10   3  10         15.11         29.72         3.70 o                         
  -9   3  10         85.16         89.25         4.55 o                         
  -8   3  10         39.52         38.22         3.44 o                         
  -7   3  10         88.60        106.79         4.52 o                         
  -6   3  10        343.79        389.72        13.32 o                         
  -5   3  10        117.59        118.44         5.02 o                         
  -4   3  10        180.79        164.72         5.94 o                         
  -3   3  10         30.49         33.48         2.40 o                         
  -2   3  10         38.77         35.01         2.44 o                         
  -1   3  10        166.74        144.44         4.99 o                         
   0   3  10         55.45         58.62         3.33 o                         
   1   3  10         80.24         94.65         4.08 o                         
   2   3  10        583.41        565.86        11.67 o                         
   3   3  10          0.00         -0.73         1.13 o                         
   4   3  10        108.52         71.27         9.04 o                         
   5   3  10         26.38         16.89         1.88 o                         
  -9   4  10         82.76         92.30         5.03 o                         
  -8   4  10        118.52        115.19         7.18 o                         
  -7   4  10         48.33         80.67         5.51 o                         
  -6   4  10        272.94        289.89         8.54 o                         
  -5   4  10        999.22       1063.81        18.67 o                         
  -4   4  10        313.47        303.36         7.52 o                         
  -3   4  10          0.03          1.77         1.52 o                         
  -2   4  10        110.81        103.51         4.72 o                         
  -1   4  10         97.47         85.22         4.18 o                         
   0   4  10        165.60        129.10         6.42 o                         
   1   4  10        457.34        460.96        10.91 o                         
   2   4  10        723.06        679.15        14.97 o                         
   3   4  10        510.50        465.04        10.59 o                         
   4   4  10        145.95        151.76        20.17 o                         
  -9   5  10         88.77         80.84         3.86 o                         
  -8   5  10         10.29          2.54         1.55 o                         
  -7   5  10          0.04          0.00         1.98 o                         
  -6   5  10       1679.51       1794.36        31.43 o                         
  -5   5  10        210.35        227.56         7.37 o                         
  -4   5  10        279.94        275.89         7.83 o                         
  -3   5  10          2.70          6.25         1.90 o                         
  -2   5  10        208.45        215.55         7.76 o                         
  -1   5  10        112.49        115.99         6.69 o                         
   0   5  10         17.55         19.72         2.24 o                         
   1   5  10        142.30        133.61         6.35 o                         
   2   5  10        529.05        537.50        16.84 o                         
   3   5  10        312.45        307.60         8.10 o                         
  -8   6  10         24.19         35.93         2.72 o                         
  -7   6  10        123.40        127.98         6.37 o                         
  -6   6  10         11.56         17.37         2.34 o                         
  -5   6  10        761.38        785.08        21.24 o                         
  -4   6  10        598.80        621.39        16.21 o                         
  -3   6  10         41.32         32.32         3.58 o                         
  -2   6  10        272.87        291.17         9.83 o                         
  -1   6  10          1.56          2.41         1.82 o                         
   0   6  10        279.77        266.88        10.28 o                         
   1   6  10        233.34        207.93         8.71 o                         
   2   6  10        172.25        164.84        12.02 o                         
  -7   7  10          2.45          2.26         1.32 o                         
  -6   7  10        225.09        240.15         7.78 o                         
  -5   7  10        378.95        404.22        12.65 o                         
  -4   7  10        424.57        497.15        14.74 o                         
  -3   7  10         64.70         53.71         4.96 o                         
  -2   7  10        329.97        354.12        13.53 o                         
  -1   7  10        429.41        451.48        20.42 o                         
   0   7  10          3.42          3.82         2.06 o                         
  -5   8  10        139.79        145.23         8.63 o                         
  -4   8  10        358.93        419.92        13.88 o                         
  -3   8  10        288.22        305.43        29.67 o                         
   0 -11  11         52.32         46.47         5.11 o                         
   1 -11  11          1.14          1.36         1.25 o                         
   2 -11  11        235.02        259.57        16.88 o                         
  -3 -10  11        200.44        196.30         7.11 o                         
  -2 -10  11         28.85         36.34         3.16 o                         
  -1 -10  11        892.51        899.45        18.83 o                         
   0 -10  11        103.21         91.52         4.23 o                         
   1 -10  11          7.05          4.15         1.53 o                         
   2 -10  11         39.44         41.36         3.44 o                         
   3 -10  11         77.39         85.23         6.70 o                         
   4 -10  11          4.63          1.75         2.59 o                         
  -4  -9  11        414.45        438.75        14.32 o                         
  -3  -9  11        119.37        119.63         5.99 o                         
  -2  -9  11          2.72          4.58         1.86 o                         
  -1  -9  11         30.79         34.02         3.23 o                         
   0  -9  11       1146.01       1172.73        21.84 o                         
   1  -9  11         14.38         12.97         2.05 o                         
   2  -9  11         11.19          7.64         2.16 o                         
   3  -9  11         38.62         47.15         5.64 o                         
   4  -9  11         16.66         12.66         3.35 o                         
   5  -9  11          5.80          5.18         2.38 o                         
  -5  -8  11        330.99        338.68        12.09 o                         
  -4  -8  11       1253.37       1244.13        29.47 o                         
  -3  -8  11          9.64         13.34         1.94 o                         
  -2  -8  11        177.89        188.32         6.66 o                         
  -1  -8  11        421.50        447.93        10.23 o                         
   0  -8  11        606.03        579.10        12.34 o                         
   1  -8  11         33.38         33.48         2.78 o                         
   2  -8  11         30.25         27.92         3.35 o                         
   3  -8  11         14.13         17.08         3.12 o                         
   4  -8  11         63.57         50.73         4.72 o                         
   5  -8  11         31.42         23.74         2.73 o                         
   6  -8  11         52.35         49.00         4.65 o                         
  -6  -7  11         94.74         88.89         4.54 o                         
  -5  -7  11         34.80         35.24         3.01 o                         
  -4  -7  11         34.46         36.54         2.89 o                         
  -3  -7  11        128.29        129.83         4.62 o                         
  -2  -7  11         41.78         41.17         2.50 o                         
  -1  -7  11         18.37         15.64         1.83 o                         
   0  -7  11        811.51        793.56        13.39 o                         
   1  -7  11       1045.95        988.75        19.59 o                         
   2  -7  11         13.64         16.64         2.04 o                         
   3  -7  11        123.83        119.59         5.41 o                         
   4  -7  11        199.58        195.69         7.43 o                         
   5  -7  11         33.39         29.43         2.68 o                         
   6  -7  11          6.12          8.02         1.67 o                         
  -7  -6  11         50.03         48.78         3.24 o                         
  -6  -6  11         49.62         46.29         3.62 o                         
  -5  -6  11         18.04         16.55         2.27 o                         
  -4  -6  11         90.94         96.54         4.20 o                         
  -3  -6  11         68.22         66.56         3.11 o                         
  -2  -6  11         67.74         67.58         2.96 o                         
  -1  -6  11        103.05        102.94         3.62 o                         
   0  -6  11        188.31        195.04         4.86 o                         
   1  -6  11       1104.29       1067.05        15.51 o                         
   2  -6  11         44.36         44.83         2.76 o                         
   3  -6  11        242.82        244.86         6.71 o                         
   4  -6  11       1232.88       1265.12        23.51 o                         
   5  -6  11         28.07         33.23         2.70 o                         
   6  -6  11         12.82         10.02         1.79 o                         
  -8  -5  11         12.18         10.89         3.40 o                         
  -7  -5  11         46.09         47.26         3.73 o                         
  -6  -5  11          2.68          3.99         1.37 o                         
  -5  -5  11         57.29         51.53         3.14 o                         
  -4  -5  11        121.04        110.48         4.67 o                         
  -3  -5  11         45.63         45.84         2.77 o                         
  -2  -5  11         57.45         63.88         3.14 o                         
  -1  -5  11        317.04        318.55         6.74 o                         
   0  -5  11        448.35        441.91         8.04 o                         
   1  -5  11       1049.22       1024.31        15.09 o                         
   2  -5  11        141.76        148.85         5.31 o                         
   3  -5  11         61.52         53.73         3.56 o                         
   4  -5  11        361.95        360.76         8.35 o                         
   5  -5  11       1753.66       1795.93        28.22 o                         
   6  -5  11          4.68          3.94         1.14 o                         
  -8  -4  11         36.30         32.45         1.86 o                         
  -7  -4  11         64.36         63.97         2.01 o                         
  -6  -4  11        676.91        689.87         8.31 o                         
  -5  -4  11        207.08        201.36         3.75 o                         
  -4  -4  11        145.92        142.94         3.00 o                         
  -3  -4  11         40.26         43.94         1.70 o                         
  -2  -4  11        372.31        367.51         5.37 o                         
  -1  -4  11        280.74        278.12         4.20 o                         
   0  -4  11        462.33        493.64         6.17 o                         
   1  -4  11        744.99        768.95         8.08 o                         
   2  -4  11        226.48        244.93         3.90 o                         
   3  -4  11        339.11        350.06         5.75 o                         
   4  -4  11         44.30         44.35         1.94 o                         
   5  -4  11        196.04        208.11         4.13 o                         
   6  -4  11         68.08         63.20         3.03 o                         
  -8  -3  11        113.26        115.46         2.64 o                         
  -7  -3  11         23.17         30.24         1.50 o                         
  -6  -3  11        613.54        644.46         8.27 o                         
  -5  -3  11        133.97        126.99         2.98 o                         
  -4  -3  11        176.25        162.98         3.21 o                         
  -3  -3  11          5.20          6.11         0.90 o                         
  -2  -3  11          7.04          7.06         0.83 o                         
  -1  -3  11        269.83        281.95         4.26 o                         
   0  -3  11         28.42         31.86         1.54 o                         
   1  -3  11        431.15        405.94         5.17 o                         
   2  -3  11        350.55        363.77         4.91 o                         
   3  -3  11         67.88         67.49         1.94 o                         
   4  -3  11       1031.28       1084.10        11.08 o                         
   5  -3  11        303.82        324.76         4.28 o                         
   6  -3  11         57.76         60.89         1.48 o                         
  -9  -2  11         84.88         63.15         1.80 o                         
  -8  -2  11         47.48         45.55         1.68 o                         
  -7  -2  11         38.07         50.78         1.95 o                         
  -6  -2  11        250.52        273.76         4.90 o                         
  -5  -2  11        195.28        189.94         3.75 o                         
  -4  -2  11          0.42          2.26         0.79 o                         
  -3  -2  11          2.60          2.10         0.74 o                         
  -2  -2  11        276.48        269.50         3.89 o                         
  -1  -2  11          3.44          4.51         0.85 o                         
   0  -2  11          0.29         -0.16         0.78 o                         
   1  -2  11        266.28        265.41         3.86 o                         
   2  -2  11        260.31        228.08         3.56 o                         
   3  -2  11        751.10        763.28         8.53 o                         
   4  -2  11         45.80         44.28         1.69 o                         
   5  -2  11        401.99        421.48         5.03 o                         
   6  -2  11        233.54        228.81         3.10 o                         
  -9  -1  11         23.27         32.10         1.33 o                         
  -8  -1  11          0.82         -0.01         0.76 o                         
  -7  -1  11        109.94        106.79         2.88 o                         
  -6  -1  11          1.78          1.20         0.91 o                         
  -5  -1  11        535.09        516.65         6.41 o                         
  -4  -1  11        747.14        778.81         8.15 o                         
  -3  -1  11         81.19         74.10         2.07 o                         
  -2  -1  11        257.29        252.04         3.94 o                         
  -1  -1  11        140.02        137.90         2.93 o                         
   0  -1  11        150.00        156.68         3.12 o                         
   1  -1  11        983.07       1020.37         9.53 o                         
   2  -1  11       2195.66       2175.08        18.31 o                         
   3  -1  11          0.90          1.04         0.80 o                         
   4  -1  11        139.67        144.97         2.86 o                         
   5  -1  11        422.49        447.22         5.13 o                         
   6  -1  11        369.71        365.74         4.90 o                         
  -9   0  11         59.60         77.23         2.09 o                         
  -8   0  11        130.20        151.18         3.25 o                         
  -7   0  11        213.99        201.98         4.07 o                         
  -6   0  11        142.30        137.88         3.33 o                         
  -5   0  11        939.95        976.15        10.33 o                         
  -4   0  11        198.32        196.49         3.58 o                         
  -3   0  11        468.25        490.09         6.15 o                         
  -2   0  11        265.41        270.03         4.18 o                         
  -1   0  11        361.10        379.80         5.44 o                         
   0   0  11        263.31        272.61         4.05 o                         
   1   0  11        499.56        488.99         6.00 o                         
   2   0  11        363.52        373.07         4.94 o                         
   3   0  11         48.18         39.43         1.61 o                         
   4   0  11          1.22          2.98         0.64 o                         
   5   0  11        139.48        139.15         2.33 o                         
  -9   1  11         30.68         41.61         1.74 o                         
  -8   1  11        112.42        136.13         2.66 o                         
  -7   1  11         76.19         64.23         1.97 o                         
  -6   1  11        145.60        127.26         2.80 o                         
  -5   1  11         97.87         95.43         2.49 o                         
  -4   1  11        667.18        698.15         7.91 o                         
  -3   1  11          2.26          3.77         0.88 o                         
  -2   1  11          5.07          5.09         0.92 o                         
  -1   1  11       1365.77       1388.83        13.63 o                         
   0   1  11          3.55          2.11         0.78 o                         
   1   1  11         26.38         31.86         1.43 o                         
   2   1  11         87.24         82.87         2.14 o                         
   3   1  11          6.71          5.79         0.78 o                         
   4   1  11         37.24         36.60         1.24 o                         
   5   1  11         83.78         74.30         1.76 o                         
  -9   2  11         22.89         10.53         2.11 o                         
  -8   2  11        217.09        240.04         7.79 o                         
  -7   2  11        532.17        519.69        11.80 o                         
  -6   2  11        352.92        331.20         9.04 o                         
  -5   2  11        148.13        160.50         6.04 o                         
  -4   2  11         99.60         90.74         4.04 o                         
  -3   2  11         29.73         33.84         2.19 o                         
  -2   2  11       1059.88       1047.86        15.82 o                         
  -1   2  11        282.58        267.95         7.64 o                         
   0   2  11        520.88        470.02        10.21 o                         
   1   2  11         24.24         20.38         2.07 o                         
   2   2  11          6.03          6.27         1.25 o                         
   3   2  11          8.66          5.24         1.20 o                         
   4   2  11         79.45         81.60         4.96 o                         
  -9   3  11         27.72         19.98         4.01 o                         
  -8   3  11        134.90        170.22         8.16 o                         
  -7   3  11        510.90        557.16        13.09 o                         
  -6   3  11         23.22         23.05         2.09 o                         
  -5   3  11        173.80        155.72         4.94 o                         
  -4   3  11        170.89        156.34         4.77 o                         
  -3   3  11          6.46          3.91         1.45 o                         
  -2   3  11          0.02         -0.68         1.35 o                         
  -1   3  11         73.56         86.38         3.78 o                         
   0   3  11        386.66        358.63         8.87 o                         
   1   3  11         28.52         24.10         2.11 o                         
   2   3  11          2.03          2.47         1.23 o                         
   3   3  11         11.76          7.47         1.56 o                         
  -8   4  11        156.69        249.96         8.67 o                         
  -7   4  11        382.15        430.78        11.21 o                         
  -6   4  11        639.98        661.44        12.32 o                         
  -5   4  11        558.53        515.81        10.52 o                         
  -4   4  11        185.60        160.51         5.51 o                         
  -3   4  11          0.72          2.17         1.88 o                         
  -2   4  11         44.58         44.06         2.88 o                         
  -1   4  11        155.36        147.16         5.28 o                         
   0   4  11        104.40        115.23         5.37 o                         
   1   4  11        125.00        115.49         5.59 o                         
   2   4  11         46.37         44.36         3.28 o                         
  -7   5  11        243.44        336.30         9.57 o                         
  -6   5  11        919.56        952.97        19.49 o                         
  -5   5  11        132.49        119.29         5.08 o                         
  -4   5  11         35.80         28.65         2.97 o                         
  -3   5  11         24.80         22.69         2.41 o                         
  -2   5  11          4.57          7.21         1.89 o                         
  -1   5  11         43.50         44.15         3.32 o                         
   0   5  11        399.33        425.43        11.53 o                         
   1   5  11        154.27        141.30         7.72 o                         
  -6   6  11        173.92        212.50         6.88 o                         
  -5   6  11        266.08        264.30         8.17 o                         
  -4   6  11         40.61         47.36         3.28 o                         
  -3   6  11         28.96         33.04         3.12 o                         
  -2   6  11         26.35         25.87         2.45 o                         
  -1   6  11        105.80         87.28         5.31 o                         
   0 -10  12          0.08          1.03         1.89 o                         
   1 -10  12          4.85          4.92         2.17 o                         
  -3  -9  12         96.00         90.70         5.14 o                         
  -2  -9  12          2.21          1.21         1.08 o                         
  -1  -9  12        260.35        272.34         7.58 o                         
   0  -9  12        157.77        151.58         5.37 o                         
   1  -9  12         27.79         26.99         2.74 o                         
   2  -9  12          3.69          5.16         1.56 o                         
   3  -9  12          0.21          1.40         2.30 o                         
  -4  -8  12        255.81        263.78         7.66 o                         
  -3  -8  12         18.76         18.01         2.01 o                         
  -2  -8  12       1402.92       1437.49        25.20 o                         
  -1  -8  12        105.21        121.14         6.43 o                         
   0  -8  12          9.04          5.73         1.54 o                         
   1  -8  12         76.17         81.95         4.98 o                         
   2  -8  12          2.03          0.68         1.38 o                         
   3  -8  12        184.67        171.25         8.02 o                         
   4  -8  12         18.83         22.34         2.76 o                         
  -5  -7  12         94.99         90.48         4.62 o                         
  -4  -7  12          5.13          7.14         1.54 o                         
  -3  -7  12         22.75         25.90         2.25 o                         
  -2  -7  12        190.32        197.43         5.46 o                         
  -1  -7  12        564.31        544.57        10.73 o                         
   0  -7  12        150.73        140.79         5.74 o                         
   1  -7  12          8.78          8.08         1.87 o                         
   2  -7  12          0.07          1.82         1.30 o                         
   3  -7  12         49.29         46.05         3.24 o                         
   4  -7  12        569.63        579.45        13.79 o                         
  -6  -6  12         64.98         58.80         4.98 o                         
  -5  -6  12         10.78          7.94         1.48 o                         
  -4  -6  12        102.34        100.05         4.36 o                         
  -3  -6  12          2.45          4.12         1.27 o                         
  -2  -6  12         84.20         96.47         3.51 o                         
  -1  -6  12        965.68        976.78        16.94 o                         
   0  -6  12       1327.27       1333.21        22.69 o                         
   1  -6  12        172.33        167.97         5.97 o                         
   2  -6  12          0.31          1.47         1.64 o                         
   3  -6  12         31.11         23.91         2.63 o                         
   4  -6  12        129.62        116.51         6.53 o                         
   5  -6  12        200.30        203.69        13.00 o                         
  -7  -5  12        110.21        100.44         6.66 o                         
  -6  -5  12        195.17        180.27         5.48 o                         
  -5  -5  12          9.83          9.83         1.80 o                         
  -4  -5  12         57.29         62.65         3.64 o                         
  -3  -5  12         49.60         45.87         2.82 o                         
  -2  -5  12         32.35         34.87         2.50 o                         
  -1  -5  12       1404.77       1402.35        19.70 o                         
   0  -5  12       1105.83       1084.63        16.06 o                         
   1  -5  12         89.50         78.60         3.45 o                         
   2  -5  12        124.28        116.00         5.40 o                         
   3  -5  12        638.05        642.97        14.88 o                         
   4  -5  12         39.06         42.11         3.10 o                         
   5  -5  12          0.58          0.33         1.17 o                         
  -7  -4  12        104.78        126.62         2.91 o                         
  -6  -4  12        328.61        327.67         4.36 o                         
  -5  -4  12         11.23         11.26         0.95 o                         
  -4  -4  12         18.02         19.52         1.26 o                         
  -3  -4  12          6.77          4.92         0.84 o                         
  -2  -4  12          6.98          9.03         0.91 o                         
  -1  -4  12        199.70        208.16         3.57 o                         
   0  -4  12       1098.29       1109.77        10.59 o                         
   1  -4  12        156.37        139.72         2.78 o                         
   2  -4  12        109.98        121.42         2.62 o                         
   3  -4  12        235.68        236.41         4.85 o                         
   4  -4  12        435.12        452.91         6.72 o                         
   5  -4  12          0.04          0.87         0.99 o                         
  -7  -3  12        733.56        782.88         8.19 o                         
  -6  -3  12        267.04        282.48         4.09 o                         
  -5  -3  12         59.73         54.29         1.74 o                         
  -4  -3  12        247.21        265.05         4.31 o                         
  -3  -3  12         98.23         89.00         2.20 o                         
  -2  -3  12         36.80         43.99         1.69 o                         
  -1  -3  12        102.17        114.54         2.71 o                         
   0  -3  12        710.07        714.96         7.66 o                         
   1  -3  12        409.44        425.49         5.22 o                         
   2  -3  12         48.62         43.78         1.54 o                         
   3  -3  12       1729.68       1784.24        15.98 o                         
   4  -3  12         72.51         71.76         1.80 o                         
   5  -3  12          5.77          6.34         0.59 o                         
  -8  -2  12         66.72         77.81         1.78 o                         
  -7  -2  12        630.02        655.82         7.40 o                         
  -6  -2  12        807.99        844.79         9.13 o                         
  -5  -2  12        671.38        656.51         7.58 o                         
  -4  -2  12       1578.87       1621.14        14.65 o                         
  -3  -2  12        864.87        853.72         8.90 o                         
  -2  -2  12          0.70         -0.56         0.82 o                         
  -1  -2  12          0.08          2.08         0.86 o                         
   0  -2  12        538.50        548.70         6.26 o                         
   1  -2  12        740.27        734.36         7.36 o                         
   2  -2  12         89.28         94.28         2.17 o                         
   3  -2  12        311.82        299.34         4.55 o                         
   4  -2  12        326.62        333.65         4.37 o                         
   5  -2  12         27.46         27.96         0.97 o                         
  -8  -1  12         45.89         46.98         1.41 o                         
  -7  -1  12        282.36        314.12         4.46 o                         
  -6  -1  12        538.72        559.72         6.75 o                         
  -5  -1  12        184.92        188.51         3.33 o                         
  -4  -1  12        307.35        294.19         4.43 o                         
  -3  -1  12        386.22        392.34         5.62 o                         
  -2  -1  12         17.73         17.22         1.31 o
[truncated: 15,312 more chars]
