# Supplementary material for: New copper carboxyl­ate pyrene dimers: synthesis, crystal structure, Hirshfeld surface analysis and electrochemical characterization
Source: Acta Crystallogr E Crystallogr Commun. 2024 Jan 1;80(Pt 1):1–9. doi: 10.1107/S2056989023010277 (PMC10833376; doi:10.1107/S2056989023010277)
Supplement: Supplementary file 3 [file e-80-00001-2sup3.hkl]

data_2                                                             
_shelx_title ' '                                                                
_shelx_refln_list_code          4                                               
_shelx_F_calc_maximum      277.89                                               
_exptl_crystal_F_000      1292.00                                               
_reflns_d_resolution_high  0.8289                                               
                                                                                
loop_                                                                           
 _space_group_symop_operation_xyz                                               
 'x, y, z'                                                                      
 '-x+1/2, y+1/2, -z+1/2'                                                        
 '-x, -y, -z'                                                                   
 'x-1/2, -y-1/2, z-1/2'                                                         
                                                                                
_cell_length_a    10.5427                                                       
_cell_length_b    21.8888                                                       
_cell_length_c    12.6652                                                       
_cell_angle_alpha  90.000                                                       
_cell_angle_beta  100.116                                                       
_cell_angle_gamma  90.000                                                       
                                                                                
_shelx_F_squared_multiplier     1.000                                           
                                                                                
loop_                                                                           
 _refln_index_h                                                                 
 _refln_index_k                                                                 
 _refln_index_l                                                                 
 _refln_F_squared_calc                                                          
 _refln_F_squared_meas                                                          
 _refln_F_squared_sigma                                                         
 _refln_observed_status                                                         
   2   0   0         89.98        104.68         6.26 o                         
   4   0   0       2462.50       2315.71        48.24 o                         
   6   0   0       7134.21       7314.09       124.11 o                         
   8   0   0        503.27        464.88        20.65 o                         
  10   0   0          7.33          9.66         7.25 o                         
  12   0   0          0.26          1.70         4.48 o                         
   1   1   0       8770.36       8906.56        63.23 o                         
   2   1   0        472.21        473.31         8.28 o                         
   3   1   0       1384.62       1348.00        36.62 o                         
   4   1   0          1.59         -0.41         3.46 o                         
   5   1   0         39.25          8.95         4.34 o                         
   6   1   0        111.25        164.71        11.00 o                         
   7   1   0        595.41        614.92        14.65 o                         
   8   1   0        155.62        159.90         8.42 o                         
   9   1   0       1089.11       1031.12        26.57 o                         
  10   1   0          1.75          5.41         5.17 o                         
  11   1   0        108.22        108.01        11.60 o                         
  12   1   0         25.70         26.99         6.28 o                         
   0   2   0      29480.21      28262.08       312.55 o                         
   1   2   0        697.41        705.80        12.20 o                         
   2   2   0      15325.67      15374.83       103.20 o                         
   3   2   0        338.98        328.40        11.12 o                         
   4   2   0       2922.03       2743.12        38.28 o                         
   5   2   0         47.85         42.74         6.04 o                         
   6   2   0        276.02        204.34        14.42 o                         
   7   2   0       2587.75       2615.90        29.91 o                         
   8   2   0        313.00        288.80        11.09 o                         
   9   2   0        322.66        280.86        17.30 o                         
  10   2   0        928.88        912.04        39.68 o                         
  11   2   0         11.29         11.34         4.50 o                         
  12   2   0          3.10         -1.24         3.13 o                         
   1   3   0      21049.61      20788.93       192.42 o                         
   2   3   0        517.12        491.73        10.44 o                         
   3   3   0        216.56        209.08         7.58 o                         
   4   3   0       2580.65       2519.11        42.42 o                         
   5   3   0       7321.14       7487.20        97.08 o                         
   6   3   0         68.29         57.43         8.69 o                         
   7   3   0        134.01        132.66         7.89 o                         
   8   3   0       1036.04       1017.88        20.16 o                         
   9   3   0        534.09        545.98        14.86 o                         
  10   3   0          0.00          2.61         4.74 o                         
  11   3   0        100.80         96.51         7.85 o                         
  12   3   0        162.50        159.72         7.94 o                         
   0   4   0        713.69        731.12        20.57 o                         
   1   4   0      15998.49      16152.70       117.61 o                         
   2   4   0          2.41         -0.37         3.52 o                         
   3   4   0       4466.04       4210.14        42.09 o                         
   4   4   0       2872.31       3055.44        48.41 o                         
   5   4   0        125.08        145.76        19.44 o                         
   6   4   0       1056.94       1106.84        22.86 o                         
   7   4   0       3336.24       3363.81        35.84 o                         
   8   4   0          3.03          1.54         3.09 o                         
   9   4   0        106.98        119.32         7.46 o                         
  10   4   0        622.88        609.45        15.56 o                         
  11   4   0         48.39         41.80         5.75 o                         
  12   4   0          2.16         10.11         5.23 o                         
   1   5   0      13931.78      14479.32       121.20 o                         
   2   5   0       1650.57       1539.48        22.77 o                         
   3   5   0       2294.55       2388.07        33.09 o                         
   4   5   0       5559.38       5714.93        65.90 o                         
   5   5   0       3148.66       3391.13        57.51 o                         
   6   5   0       1395.05       1341.10        19.44 o                         
   7   5   0          1.03          2.95         3.02 o                         
   8   5   0         82.74         92.04         7.06 o                         
   9   5   0        101.06        105.30        11.02 o                         
  10   5   0         50.50         31.72         6.00 o                         
  11   5   0         80.51         71.03         6.48 o                         
  12   5   0        255.26        234.85        12.83 o                         
   0   6   0      69293.48      68787.80       822.55 o                         
   1   6   0        820.92       1032.45        18.30 o                         
   2   6   0        305.54        280.61        13.29 o                         
   3   6   0      14334.96      14450.73       152.53 o                         
   4   6   0       2048.94       2200.17        41.85 o                         
   5   6   0         43.84         51.44         9.54 o                         
   6   6   0         62.26         66.44         4.57 o                         
   7   6   0       1909.14       1875.33        33.22 o                         
   8   6   0        389.04        406.44        15.69 o                         
   9   6   0        287.84        286.38        25.00 o                         
  10   6   0        223.24        201.51        10.89 o                         
  11   6   0        242.07        241.21        12.04 o                         
  12   6   0          0.14         -1.25         4.10 o                         
   1   7   0       1309.66       1362.83        23.02 o                         
   2   7   0       8817.23       8392.63        97.20 o                         
   3   7   0        689.47        740.95        27.69 o                         
   4   7   0       3410.44       3320.34        71.25 o                         
   5   7   0        143.99        122.41        19.51 o                         
   6   7   0       1727.28       1707.82        31.55 o                         
   7   7   0       1077.53        999.51        18.05 o                         
   8   7   0        273.92        269.77        16.09 o                         
   9   7   0        296.74        275.72        18.33 o                         
  10   7   0         20.62         29.46         7.80 o                         
  11   7   0          9.15         13.68         6.23 o                         
   0   8   0      35381.01      35703.79       419.01 o                         
   1   8   0       2017.12       2036.59        29.81 o                         
   2   8   0      11794.88      12364.99       169.66 o                         
   3   8   0       6630.83       6484.79       107.83 o                         
   4   8   0        122.84        114.29        13.41 o                         
   5   8   0        160.98        169.70         6.54 o                         
   6   8   0          5.18          6.52         3.19 o                         
   7   8   0        152.27        158.07        16.77 o                         
   8   8   0       1271.00       1302.19        36.62 o                         
   9   8   0          3.17          2.56         6.54 o                         
  10   8   0        120.82        105.60        11.69 o                         
  11   8   0        203.11        197.74        13.59 o                         
   1   9   0       2617.39       2644.11        40.52 o                         
   2   9   0       8664.31       8274.31       128.10 o                         
   3   9   0        211.85        250.56        17.97 o                         
   4   9   0        732.40        675.36        31.54 o                         
   5   9   0         84.33         77.60         5.77 o                         
   6   9   0       1478.23       1442.23        22.87 o                         
   7   9   0        413.92        402.65        15.06 o                         
   8   9   0        244.75        241.15        17.21 o                         
   9   9   0        375.07        350.80        20.74 o                         
  10   9   0         26.81         28.22         7.92 o                         
  11   9   0         87.67         81.31         8.87 o                         
   0  10   0       1714.94       1647.32        69.65 o                         
   1  10   0       5822.53       5601.58        69.15 o                         
   2  10   0       1612.06       1812.57        49.87 o                         
   3  10   0       2401.56       2477.54        90.92 o                         
   4  10   0         85.09        103.53        13.68 o                         
   5  10   0         15.36         10.16         2.71 o                         
   6  10   0        224.34        245.53        10.01 o                         
   7  10   0        707.13        663.81        21.07 o                         
   8  10   0       1009.05       1056.81        37.08 o                         
   9  10   0         27.87         35.12         8.73 o                         
  10  10   0        481.79        482.01        19.28 o                         
  11  10   0         13.47          9.88         3.94 o                         
   1  11   0       5573.75       5425.50        70.34 o                         
   2  11   0        182.77        162.02        18.78 o                         
   3  11   0        912.20       1174.40        43.04 o                         
   4  11   0        100.61        102.65        11.13 o                         
   5  11   0       1622.12       1603.03        27.43 o                         
   6  11   0       2363.85       2291.44        36.77 o                         
   7  11   0       3792.06       3786.30        44.12 o                         
   8  11   0        384.67        412.83        22.10 o                         
   9  11   0        816.16        876.58        32.52 o                         
  10  11   0          3.74         10.25         5.94 o                         
  11  11   0        164.48        157.91         7.36 o                         
   0  12   0         55.35         52.32        10.84 o                         
   1  12   0       3456.20       3717.88        99.16 o                         
   2  12   0        227.57        187.30        14.71 o                         
   3  12   0         23.76         21.90         5.05 o                         
   4  12   0        271.39        205.25        11.63 o                         
   5  12   0          0.03          3.05         3.81 o                         
   6  12   0       2201.51       2149.18        30.79 o                         
   7  12   0       1164.23       1218.12        52.75 o                         
   8  12   0        182.60        179.34        14.74 o                         
   9  12   0          0.48          4.49         4.60 o                         
  10  12   0        556.57        591.15        16.28 o                         
  11  12   0          0.36          4.51         2.65 o                         
   1  13   0       7579.11       7406.83        77.40 o                         
   2  13   0          4.67         11.13         4.29 o                         
   3  13   0        422.41        467.44        12.44 o                         
   4  13   0        227.32        244.24        11.91 o                         
   5  13   0       2385.89       2304.74        35.73 o                         
   6  13   0        194.94        205.67         8.73 o                         
   7  13   0         51.05         52.88         5.42 o                         
   8  13   0        348.75        339.61        31.59 o                         
   9  13   0        342.59        331.57        18.18 o                         
  10  13   0          0.67         -1.69         3.64 o                         
   0  14   0         29.01         22.90        12.66 o                         
   1  14   0          2.65          2.95         3.61 o                         
   2  14   0        104.92        128.54         7.11 o                         
   3  14   0         82.32         96.26        12.29 o                         
   4  14   0        626.62        690.91        18.13 o                         
   5  14   0        217.70        229.99        10.35 o                         
   6  14   0       1299.71       1377.00        25.98 o                         
   7  14   0        270.27        257.91        17.38 o                         
   8  14   0         37.03         40.76         9.69 o                         
   9  14   0          1.70          7.94         6.33 o                         
  10  14   0        279.64        297.31        14.49 o                         
   1  15   0       2345.12       2241.57        37.19 o                         
   2  15   0        598.49        572.23        42.31 o                         
   3  15   0        206.84        227.14         9.87 o                         
   4  15   0         61.31         52.49         5.74 o                         
   5  15   0        980.50        965.49        30.38 o                         
   6  15   0          0.59          8.27         4.89 o                         
   7  15   0        363.71        356.27        20.16 o                         
   8  15   0         62.48         55.58         9.22 o                         
   9  15   0        259.00        280.95        15.70 o                         
  10  15   0         13.67          9.54         4.56 o                         
   0  16   0        463.99        442.79        59.31 o                         
   1  16   0        690.10        705.11        20.15 o                         
   2  16   0        226.93        227.63        11.86 o                         
   3  16   0        280.90        295.22         8.79 o                         
   4  16   0        387.30        397.84        14.24 o                         
   5  16   0         48.93         37.10         6.11 o                         
   6  16   0        733.94        700.88        20.72 o                         
   7  16   0         49.02         53.91         9.38 o                         
   8  16   0         30.66         34.21         8.38 o                         
   9  16   0         62.41         55.51         7.87 o                         
   1  17   0        190.37        182.81        11.15 o                         
   2  17   0        314.70        301.90        13.04 o                         
   3  17   0        128.03        124.94         7.25 o                         
   4  17   0          0.33          1.36         3.85 o                         
   5  17   0        160.62        187.87        29.19 o                         
   6  17   0         35.47         42.57         9.11 o                         
   7  17   0         19.38         20.97         7.49 o                         
   8  17   0        130.07        129.12        11.48 o                         
   9  17   0          0.53          4.21         3.33 o                         
   0  18   0       5998.22       5931.50       120.85 o                         
   1  18   0       1651.85       1719.14        39.51 o                         
   2  18   0        102.98        109.90         8.78 o                         
   3  18   0        269.46        284.40        11.32 o                         
   4  18   0       1149.83       1077.70        21.85 o                         
   5  18   0         69.16         55.19         5.75 o                         
   6  18   0        150.60        163.49        10.15 o                         
   7  18   0        576.38        528.91        16.83 o                         
   8  18   0          4.05          0.04         3.77 o                         
   9  18   0         56.09         59.02         4.83 o                         
   1  19   0        364.12        372.47        15.73 o                         
   2  19   0         87.46         81.75         6.89 o                         
   3  19   0        239.45        250.90        13.45 o                         
   4  19   0        275.33        253.09        13.14 o                         
   5  19   0         52.33         35.27         4.98 o                         
   6  19   0        504.06        493.88        27.13 o                         
   7  19   0         14.19          8.22         4.68 o                         
   8  19   0        357.79        324.22        11.03 o                         
   0  20   0        337.07        335.61        20.96 o                         
   1  20   0         10.43         14.92         5.54 o                         
   2  20   0         14.32         15.47         4.59 o                         
   3  20   0        949.65        951.99        31.84 o                         
   4  20   0         10.01         13.49         5.21 o                         
   5  20   0         28.38         27.50         4.73 o                         
   6  20   0         47.28         41.23         5.73 o                         
   7  20   0        344.05        348.35        11.90 o                         
   8  20   0         23.35         19.93         3.47 o                         
   1  21   0          0.04          0.44         4.19 o                         
   2  21   0        236.82        258.30        13.86 o                         
   3  21   0          7.73         10.38         6.57 o                         
   4  21   0        273.27        270.38        12.77 o                         
   5  21   0         45.85         32.29         7.50 o                         
   6  21   0        111.86        114.21        14.49 o                         
   7  21   0          0.47         -0.68         3.08 o                         
   0  22   0         24.59         14.11         5.39 o                         
   1  22   0         59.99         72.03         6.23 o                         
   2  22   0        108.63        114.38         9.15 o                         
   3  22   0        206.57        212.87        11.27 o                         
   4  22   0        256.49        241.74        11.48 o                         
   5  22   0          1.39          7.20         6.11 o                         
   6  22   0          3.69          2.56         4.78 o                         
   1  23   0        125.58        112.88         7.16 o                         
   2  23   0        173.36        164.65         9.93 o                         
   3  23   0         16.34         24.64         5.31 o                         
   4  23   0        202.69        192.40         9.85 o                         
   5  23   0        200.56        199.68        12.99 o                         
   6  23   0        151.05        151.35        10.11 o                         
   0  24   0        286.69        301.11        17.45 o                         
   1  24   0          4.19          3.04         4.08 o                         
   2  24   0         88.97         75.54         6.66 o                         
   3  24   0         87.87        105.07        12.50 o                         
   4  24   0        405.09        379.47        17.40 o                         
   5  24   0          0.53          2.71         3.89 o                         
   1  25   0        122.54        103.85         6.86 o                         
   2  25   0         76.79         81.50         6.19 o                         
   3  25   0        171.41        185.24        11.81 o                         
   0  26   0        223.90        213.68        11.40 o                         
   1  26   0          4.15          7.46         2.92 o                         
 -11   0   1        120.83        128.73        13.11 o                         
  -9   0   1       1076.23       1057.28        37.91 o                         
  -7   0   1        337.50        359.33        19.50 o                         
  -5   0   1       4365.53       4137.04        76.87 o                         
  -3   0   1       5638.06       5468.51        63.75 o                         
  -1   0   1      13969.08      14375.32       114.13 o                         
   1   0   1      23464.02      23568.37       215.20 o                         
   3   0   1       3949.98       3701.54        58.96 o                         
   5   0   1       2493.23       2296.75        75.39 o                         
   7   0   1        613.98        624.57        20.05 o                         
   9   0   1       1861.63       1889.43        54.69 o                         
  11   0   1          1.69          3.42         6.06 o                         
 -12   1   1          7.75         14.26         3.91 o                         
 -11   1   1         72.43         47.60        12.54 o                         
 -10   1   1         87.73        111.07         9.21 o                         
  -9   1   1         28.13         34.59         6.11 o                         
  -8   1   1        157.38        139.50        10.94 o                         
  -7   1   1        772.99        819.76        23.92 o                         
  -6   1   1       2127.40       2099.61        40.33 o                         
  -5   1   1       6684.48       7230.66        71.63 o                         
  -4   1   1       1593.59       1462.98        22.67 o                         
  -3   1   1       3754.14       3785.23        37.47 o                         
  -2   1   1        130.71         84.91         3.32 o                         
  -1   1   1        556.62        626.17         6.01 o                         
   0   1   1      14114.30      14324.92       101.48 o                         
   1   1   1      20752.71      20496.78       133.60 o                         
   2   1   1          6.99          8.84         2.56 o                         
   3   1   1        260.60        290.42        13.29 o                         
   4   1   1       2482.95       2318.64        36.35 o                         
   5   1   1       1371.20       1767.82        45.44 o                         
   6   1   1       6319.03       6095.41        55.98 o                         
   7   1   1        835.72        829.48        19.82 o                         
   8   1   1        480.44        494.63        14.92 o                         
   9   1   1        501.81        464.46        27.80 o                         
  10   1   1        309.18        331.46        23.85 o                         
  11   1   1          2.56          3.77         5.13 o                         
  12   1   1         27.07         32.02         5.95 o                         
 -12   2   1         34.00         33.01         4.61 o                         
 -11   2   1        260.40        271.28        15.10 o                         
 -10   2   1          9.60          9.47         5.57 o                         
  -9   2   1        783.42        736.53        39.53 o                         
  -8   2   1        434.06        442.71        21.25 o                         
  -7   2   1        270.07        274.22         8.09 o                         
  -6   2   1        194.02        193.49        14.30 o                         
  -5   2   1       6047.50       6099.66        63.55 o                         
  -4   2   1         97.36        123.11         9.61 o                         
  -3   2   1       4491.42       4438.88        38.66 o                         
  -2   2   1        924.78        877.58        10.34 o                         
  -1   2   1       9922.29       9614.83        60.16 o                         
   0   2   1        393.88        376.03         8.01 o                         
   1   2   1      24330.19      24349.62       194.94 o                         
   2   2   1       9437.33       9316.63        73.97 o                         
   3   2   1        623.31        580.47        13.37 o                         
   4   2   1       1865.48       1830.91        29.49 o                         
   5   2   1       4886.90       4701.80       118.15 o                         
   6   2   1       1172.89       1242.13        20.26 o                         
   7   2   1        739.52        770.87        16.81 o                         
   8   2   1          6.67          3.95         3.15 o                         
   9   2   1        864.50        846.17        18.99 o                         
  10   2   1        171.18        174.91        10.94 o                         
  11   2   1         23.87         24.80         7.16 o                         
  12   2   1         38.38         38.91         4.45 o                         
 -12   3   1         15.61         12.47         3.61 o                         
 -11   3   1          0.44          5.26         4.54 o                         
 -10   3   1        616.97        598.79        28.52 o                         
  -9   3   1        283.90        302.27        19.27 o                         
  -8   3   1         22.18         22.62         3.66 o                         
  -7   3   1        927.93        891.29        15.19 o                         
  -6   3   1         19.46          8.44         4.29 o                         
  -5   3   1        186.12        225.97        11.20 o                         
  -4   3   1       6115.75       6378.69        79.80 o                         
  -3   3   1          1.84          7.34         3.09 o                         
  -2   3   1        925.10        916.30        11.51 o                         
  -1   3   1       8517.32       8925.32        56.50 o                         
   0   3   1        119.58        104.18         2.85 o                         
   1   3   1       2599.17       2487.52        32.78 o                         
   2   3   1       1153.82       1147.00        34.09 o                         
   3   3   1       2261.24       2183.51        38.47 o                         
   4   3   1       3805.36       3865.88        68.21 o                         
   5   3   1         20.42         15.93        10.65 o                         
   6   3   1       1419.73       1382.85        18.81 o                         
   7   3   1       5113.92       5099.17        48.65 o                         
   8   3   1          4.60          4.28         3.36 o                         
   9   3   1         11.50         15.93         4.52 o                         
  10   3   1        490.13        509.28        14.11 o                         
  11   3   1         19.45         20.44         4.86 o                         
  12   3   1         17.53         16.82         3.56 o                         
 -12   4   1         43.66         35.33         6.21 o                         
 -11   4   1        162.11        155.12        10.40 o                         
 -10   4   1         30.25         24.03         4.44 o                         
  -9   4   1          0.65          0.54         3.74 o                         
  -8   4   1       1013.86       1027.78        27.33 o                         
  -7   4   1          1.85          4.54         2.39 o                         
  -6   4   1        311.76        211.53        10.41 o                         
  -5   4   1       2433.14       2444.49        47.09 o                         
  -4   4   1       1047.72       1012.83        21.60 o                         
  -3   4   1       1895.92       1979.40        31.43 o                         
  -2   4   1       8954.21       8751.46        63.65 o                         
  -1   4   1        226.00        194.68         6.31 o                         
   0   4   1      30687.76      30671.00       215.30 o                         
   1   4   1       2745.25       2751.47        28.91 o                         
   2   4   1      13882.68      13596.38       171.25 o                         
   3   4   1        312.71        336.50        13.08 o                         
   4   4   1       1677.60       1690.84        41.00 o                         
   5   4   1       2584.30       2562.80        72.42 o                         
   6   4   1        535.90        557.55        11.09 o                         
   7   4   1         68.95         59.25         4.46 o                         
   8   4   1         46.72         53.14         5.19 o                         
   9   4   1        345.03        354.54        12.05 o                         
  10   4   1         35.12         34.34         4.79 o                         
  11   4   1        107.55         99.00         7.42 o                         
  12   4   1        216.06        172.17        11.01 o                         
 -12   5   1          0.02         -0.77         4.46 o                         
 -11   5   1        103.80        108.91         7.87 o                         
 -10   5   1        712.25        654.12        19.69 o                         
  -9   5   1        236.77        237.17        25.35 o                         
  -8   5   1        135.24        141.76         8.68 o                         
  -7   5   1       1360.52       1279.19        25.79 o                         
  -6   5   1        242.88        243.90         8.46 o                         
  -5   5   1        199.28        202.77        12.71 o                         
  -4   5   1       7461.13       7878.32        82.73 o                         
  -3   5   1       3093.37       3026.54        34.38 o                         
  -2   5   1        186.64        202.18         8.14 o                         
  -1   5   1       1833.20       1889.05        19.34 o                         
   0   5   1      26875.91      26390.89       246.83 o                         
   1   5   1       8909.23       9204.95        95.06 o                         
   2   5   1       1829.77       1817.51        39.84 o                         
   3   5   1      12190.95      12557.59       116.30 o                         
   4   5   1       1745.57       1708.99        42.13 o                         
   5   5   1         91.26         77.19         8.66 o                         
   6   5   1         39.25         32.58         4.16 o                         
   7   5   1       3749.40       3873.10        42.33 o                         
   8   5   1        323.60        306.34        11.84 o                         
   9   5   1         18.06         17.48         5.57 o                         
  10   5   1        591.21        548.84        30.60 o                         
  11   5   1         88.86        102.92         7.29 o                         
  12   5   1         12.97         13.17         4.40 o                         
 -12   6   1        383.23        357.89        15.38 o                         
 -11   6   1         33.56         32.65         5.16 o                         
 -10   6   1         15.64         12.51         7.00 o                         
  -9   6   1          0.09          6.38         4.37 o                         
  -8   6   1        752.05        763.18        21.32 o                         
  -7   6   1        283.25        256.47        10.77 o                         
  -6   6   1        639.22        594.57        11.63 o                         
  -5   6   1        618.90        714.69        29.57 o                         
  -4   6   1       2943.35       2848.09        48.77 o                         
  -3   6   1        813.61        959.14        23.40 o                         
  -2   6   1         22.87         23.12         5.30 o                         
  -1   6   1        714.96        736.44        15.35 o                         
   0   6   1      17945.08      18300.10       156.84 o                         
   1   6   1         14.63          9.49         4.72 o                         
   2   6   1       8958.11       8639.97        98.33 o                         
   3   6   1         13.96         22.01         4.50 o                         
   4   6   1       5962.63       6346.66       150.80 o                         
   5   6   1        202.95        245.32        18.06 o                         
   6   6   1       3573.82       3537.78        44.36 o                         
   7   6   1          6.69          1.63         3.98 o                         
   8   6   1        224.74        251.79        11.53 o                         
   9   6   1         81.25         87.27         8.24 o                         
  10   6   1          2.54          1.23         4.16 o                         
  11   6   1         30.34         24.38         7.26 o                         
 -12   7   1         16.46         27.13         5.32 o                         
 -11   7   1        394.23        400.56        19.84 o                         
 -10   7   1         25.51         21.45         7.31 o                         
  -9   7   1        124.09         99.50        12.02 o                         
  -8   7   1        257.01        249.52        12.50 o                         
  -7   7   1         44.37         49.59         5.63 o                         
  -6   7   1         11.82          7.74         3.29 o                         
  -5   7   1        281.35        343.78        30.70 o                         
  -4   7   1        446.17        561.41        25.91 o                         
  -3   7   1       3923.72       3594.58        61.68 o                         
  -2   7   1       5148.46       5361.35        69.42 o                         
  -1   7   1         95.85        172.11         7.42 o                         
   0   7   1      11758.73      12212.42       113.26 o                         
   1   7   1       5334.98       5039.87        65.72 o                         
   2   7   1        207.67        256.60        17.33 o                         
   3   7   1      23620.33      23686.25       239.44 o                         
   4   7   1        101.27         99.95        17.02 o                         
   5   7   1         65.79         63.19         4.63 o                         
   6   7   1        101.36        109.34         6.05 o                         
   7   7   1       3482.01       3522.13        55.71 o                         
   8   7   1       2064.64       1982.59        96.42 o                         
   9   7   1          1.19         -1.27         6.31 o                         
  10   7   1         25.92         29.91         7.75 o                         
  11   7   1        238.03        251.04        14.65 o                         
 -11   8   1         39.79         38.82         7.85 o                         
 -10   8   1         21.60         18.84         6.92 o                         
  -9   8   1          0.77          2.57         6.16 o                         
  -8   8   1        431.84        399.92        14.73 o                         
  -7   8   1         22.05         26.22         5.31 o                         
  -6   8   1        595.50        575.45        13.60 o                         
  -5   8   1       2009.83       2123.46        33.30 o                         
  -4   8   1       2559.74       2543.31        61.87 o                         
  -3   8   1        248.19        308.59        19.66 o                         
  -2   8   1       4065.99       3733.26        56.18 o                         
  -1   8   1         69.53         82.84         8.60 o                         
   0   8   1        179.05        165.13        11.31 o                         
   1   8   1        187.79        201.78        11.16 o                         
   2   8   1      15840.59      15847.36       168.88 o                         
   3   8   1        624.81        722.46        29.82 o                         
   4   8   1       1589.22       1616.32        48.67 o                         
   5   8   1        327.13        312.48         7.83 o                         
   6   8   1        781.54        827.81        19.10 o                         
   7   8   1          8.23          7.08         4.17 o                         
   8   8   1       2707.34       2584.67        64.90 o                         
   9   8   1         40.09         49.55         9.72 o                         
  10   8   1          0.20          1.13         6.31 o                         
  11   8   1         11.68         23.40         4.50 o                         
 -11   9   1         46.88         46.88         8.20 o                         
 -10   9   1        233.32        230.47        14.66 o                         
  -9   9   1          0.74          1.28         6.83 o                         
  -8   9   1          0.92          4.58         8.92 o                         
  -7   9   1       4361.82       4154.53        53.87 o                         
  -6   9   1         53.68         51.63         4.44 o                         
  -5   9   1        100.24        105.91         6.23 o                         
  -4   9   1        800.49        945.84        37.23 o                         
  -3   9   1      16887.87      18180.41       195.64 o                         
  -2   9   1        866.98        859.97        25.79 o                         
  -1   9   1       1556.93       1919.61        33.46 o                         
   0   9   1        418.95        432.86        15.03 o                         
   1   9   1        312.64        194.90        10.25 o                         
   2   9   1        541.60        613.28        28.61 o                         
   3   9   1       2410.10       2162.16        79.59 o                         
   4   9   1       1249.57       1297.09        36.78 o                         
   5   9   1        724.82        743.79        12.81 o                         
   6   9   1        170.88        160.91         8.68 o                         
   7   9   1       1113.49       1125.82        43.13 o                         
   8   9   1        659.83        652.63        28.40 o                         
   9   9   1         98.97        110.53        12.36 o                         
  10   9   1        183.54        191.50        14.33 o                         
  11   9   1         70.05         57.86         5.34 o                         
 -11  10   1        232.95        223.85        13.44 o                         
 -10  10   1          0.66          2.12         4.27 o                         
  -9  10   1        270.08        275.22        18.22 o                         
  -8  10   1         40.45         31.66         7.07 o                         
  -7  10   1       1628.82       1578.49        28.96 o                         
  -6  10   1       1548.44       1479.64        26.58 o                         
  -5  10   1        873.53        830.02        17.77 o                         
  -4  10   1       2674.28       2743.71        99.32 o                         
  -3  10   1         20.04         13.47         8.02 o                         
  -2  10   1        205.34        184.57        13.92 o                         
  -1  10   1        216.99        296.53        13.42 o                         
   0  10   1       1144.73       1269.61        32.71 o                         
   1  10   1       1357.99       1393.21        27.10 o                         
   2  10   1       4019.47       4304.54        85.00 o                         
   3  10   1        565.59        555.75        28.42 o                         
   4  10   1        613.29        638.92        14.93 o                         
   5  10   1        441.45        392.20         9.28 o                         
   6  10   1       2760.05       2649.55        34.98 o                         
   7  10   1       1713.44       1716.45        32.49 o                         
   8  10   1       1719.59       1856.45        52.13 o                         
   9  10   1        258.92        253.28        17.18 o                         
  10  10   1         22.84         26.99         7.28 o                         
  11  10   1         45.81         50.36         4.79 o                         
 -11  11   1          1.90         -0.78         4.35 o                         
 -10  11   1        712.57        735.02        19.09 o                         
  -9  11   1          4.74          6.69         5.59 o                         
  -8  11   1        250.12        262.79        17.87 o                         
  -7  11   1        323.40        307.95        12.26 o                         
  -6  11   1        803.65        738.57        18.17 o                         
  -5  11   1         45.61         67.91         7.92 o                         
  -4  11   1       2954.38       2890.58        40.92 o                         
  -3  11   1          9.35         57.33        16.32 o                         
  -2  11   1        159.55        127.41        12.09 o                         
  -1  11   1         74.43         96.35         8.79 o                         
   0  11   1       4969.63       4598.94        62.81 o                         
   1  11   1        883.80        861.40        27.23 o                         
   2  11   1         84.57        100.93        10.61 o                         
   3  11   1       2438.25       2539.42        43.52 o                         
   4  11   1       1400.32       1266.48        22.91 o                         
   5  11   1         50.07         54.29         4.87 o                         
   6  11   1        614.36        594.83        17.04 o                         
   7  11   1       3105.76       3036.93        47.44 o                         
   8  11   1          6.80         -1.26         6.98 o                         
   9  11   1        165.90        162.28        13.82 o                         
  10  11   1        500.88        506.75        15.20 o                         
  11  11   1          0.29          2.54         5.24 o                         
 -11  12   1        282.09        315.83        14.47 o                         
 -10  12   1         28.22         32.63         5.33 o                         
  -9  12   1         22.54         29.74         7.54 o                         
  -8  12   1       1323.75       1322.83        29.57 o                         
  -7  12   1        712.13        715.72        17.14 o                         
  -6  12   1        278.72        287.34         9.50 o                         
  -5  12   1        680.19        628.46        16.10 o                         
  -4  12   1        392.13        419.90        18.27 o                         
  -3  12   1        123.91        124.65         7.09 o                         
  -2  12   1        960.11        938.39        67.72 o                         
  -1  12   1        343.22        279.30        17.18 o                         
   0  12   1       2016.11       2132.24        41.13 o                         
   1  12   1        337.13        242.95        15.39 o                         
   2  12   1        818.64       1036.94        37.36 o                         
   3  12   1         64.63         45.04         4.79 o                         
   4  12   1         25.24         22.67         4.12 o                         
   5  12   1       1517.61       1435.01        23.45 o                         
   6  12   1        755.29        741.12        32.19 o                         
   7  12   1         33.48         40.88         9.52 o                         
   8  12   1         31.72         17.25         7.56 o                         
   9  12   1         52.37         58.11         6.40 o                         
  10  12   1          0.88          4.22         5.22 o                         
 -10  13   1        465.84        499.27        14.35 o                         
  -9  13   1          1.96         -1.07         4.17 o                         
  -8  13   1          2.08         -1.20         6.19 o                         
  -7  13   1        262.03        250.74        10.14 o                         
  -6  13   1       1896.74       1865.72        33.37 o                         
  -5  13   1        214.28        200.87         9.28 o                         
  -4  13   1       1095.13       1079.00        24.15 o                         
  -3  13   1          5.07          4.53         3.23 o                         
  -2  13   1         66.23         56.16         5.16 o                         
  -1  13   1         17.13         18.48         3.85 o                         
   0  13   1      15107.20      14914.95       126.53 o                         
   1  13   1        527.24        606.81        12.55 o                         
   2  13   1          0.52         -3.91         3.91 o                         
   3  13   1         58.77         52.77         5.49 o                         
   4  13   1        276.33        251.82        24.12 o                         
   5  13   1        201.01        197.69        10.18 o                         
   6  13   1        953.01        912.09        99.29 o                         
   7  13   1        437.05        422.92        15.85 o                         
   8  13   1        340.45        366.90        14.26 o                         
   9  13   1        182.63        154.43        11.32 o                         
  10  13   1        283.17        275.35        10.19 o                         
 -10  14   1          0.25          3.40         3.34 o                         
  -9  14   1        550.79        562.75        23.40 o                         
  -8  14   1          4.17         -1.17         6.56 o                         
  -7  14   1        184.44        183.28        10.99 o                         
  -6  14   1         65.52         72.88         6.58 o                         
  -5  14   1        287.72        255.49        11.03 o                         
  -4  14   1         15.74          6.77         5.28 o                         
  -3  14   1        606.75        646.41        16.18 o                         
  -2  14   1         11.01         12.92         3.57 o                         
  -1  14   1       5235.43       5104.98        59.75 o                         
   0  14   1       2160.28       2088.94        31.83 o                         
   1  14   1        994.66        905.67        21.66 o                         
   2  14   1        138.18        124.99         7.36 o                         
   3  14   1        167.79        149.05         7.85 o                         
   4  14   1        462.37        510.12        15.49 o                         
   5  14   1        634.83        628.23        17.95 o                         
   6  14   1          0.49          2.56         4.55 o                         
   7  14   1        238.23        248.06        12.09 o                         
   8  14   1          1.18          2.22         4.46 o                         
   9  14   1        100.35        112.74        11.07 o                         
  10  14   1          0.12          0.69         4.33 o                         
 -10  15   1        529.33        558.86        19.39 o                         
  -9  15   1         21.73         19.42         6.53 o                         
  -8  15   1         18.89         28.04         7.55 o                         
  -7  15   1          5.57          4.46         5.11 o                         
  -6  15   1        857.31        880.70        23.59 o                         
  -5  15   1        511.18        534.50        15.25 o                         
  -4  15   1        507.36        485.25        16.35 o                         
  -3  15   1        211.72        230.20        10.11 o                         
  -2  15   1        388.88        376.88        11.07 o                         
  -1  15   1        887.83        921.52        20.19 o                         
   0  15   1       4710.28       4676.43        53.32 o                         
   1  15   1        271.85        258.29        11.93 o                         
   2  15   1        154.50        135.30         8.07 o                         
   3  15   1        262.04        258.00        10.98 o                         
   4  15   1         41.64         33.36         4.84 o                         
   5  15   1         13.20         11.48         4.43 o                         
   6  15   1        342.36        336.27        19.60 o                         
   7  15   1          3.21          3.07         4.40 o                         
   8  15   1        471.51        499.35        22.59 o                         
   9  15   1        201.77        219.05        13.59 o                         
  10  15   1        164.44        158.84         7.20 o                         
 -10  16   1          0.10         -0.18         4.00 o                         
  -9  16   1        213.94        247.30        14.21 o                         
  -8  16   1        330.08        357.89        19.02 o                         
  -7  16   1        120.86        105.38        12.06 o                         
  -6  16   1          3.37          4.37         4.63 o                         
  -5  16   1        329.26        355.06        14.48 o                         
  -4  16   1        312.55        314.21        12.18 o                         
  -3  16   1        249.00        262.92        12.80 o                         
  -2  16   1       1400.63       1387.73        29.34 o                         
  -1  16   1       4999.76       4836.09        68.17 o                         
   0  16   1        454.27        480.97        15.57 o                         
   1  16   1        732.03        733.04        22.46 o                         
   2  16   1        342.57        336.74        10.57 o                         
   3  16   1         63.49         68.31         5.68 o                         
   4  16   1         23.21          9.20         6.41 o                         
   5  16   1        140.29        153.42         9.94 o                         
   6  16   1          9.69          8.32         6.83 o                         
   7  16   1         38.51         32.98         8.46 o                         
   8  16   1        272.83        268.58        16.03 o                         
   9  16   1        114.44         98.44         8.78 o                         
  -9  17   1        185.52        183.24         8.53 o                         
  -8  17   1         56.58         49.16         8.13 o                         
  -7  17   1        394.39        418.96        20.91 o                         
  -6  17   1        781.26        788.32        21.94 o                         
  -5  17   1          0.45          1.92         5.01 o                         
  -4  17   1        215.86        200.28         9.33 o                         
  -3  17   1        125.21        138.80         7.26 o                         
  -2  17   1         51.28         58.78         8.01 o                         
  -1  17   1        341.84        341.03        21.56 o                         
   0  17   1       3409.28       3448.14        56.22 o                         
   1  17   1        938.20        954.31        23.37 o                         
   2  17   1          0.21         -0.92         3.76 o                         
   3  17   1         89.02         91.22         7.99 o                         
   4  17   1          0.75          5.37         5.40 o                         
   5  17   1        110.00         79.41         6.54 o                         
   6  17   1        112.09        127.36        12.65 o                         
   7  17   1        633.90        628.12        25.28 o                         
   8  17   1         81.48         76.50        17.71 o                         
   9  17   1          8.74          6.09         3.33 o                         
  -9  18   1        110.27        105.87         6.20 o                         
  -8  18   1        301.02        324.02        12.02 o                         
  -7  18   1         45.47         41.15         6.33 o                         
  -6  18   1         89.78        100.16         6.83 o                         
  -5  18   1        421.15        438.06        13.43 o                         
  -4  18   1        842.24        863.25        19.33 o                         
  -3  18   1        172.73        159.25        10.25 o                         
  -2  18   1        352.12        379.84        14.05 o                         
  -1  18   1       1735.89       1693.37        33.96 o                         
   0  18   1         93.25         97.96        13.34 o                         
   1  18   1          3.84         12.13         6.08 o                         
   2  18   1        303.76        331.51        11.83 o                         
   3  18   1         48.61         41.70         6.83 o                         
   4  18   1          2.83          2.84         5.38 o                         
   5  18   1          2.07          9.06         4.21 o                         
   6  18   1        559.11        580.45        44.59 o                         
   7  18   1          1.66          2.11         4.30 o                         
   8  18   1        307.49        333.05        11.66 o                         
  -8  19   1         69.76         61.73         7.44 o                         
  -7  19   1        455.03        454.41        14.82 o                         
  -6  19   1         10.49         17.47         5.11 o                         
  -5  19   1        267.63        259.27        10.31 o                         
  -4  19   1        362.33        351.89        11.99 o                         
  -3  19   1        754.21        718.91        17.30 o                         
  -2  19   1        233.94        219.92        12.37 o                         
  -1  19   1       1301.88       1357.93        31.54 o                         
   0  19   1        338.00        316.46        19.27 o                         
   1  19   1        453.45        420.56        13.41 o                         
   2  19   1         44.71         39.26         6.87 o                         
   3  19   1       1003.73       1043.99        37.14 o                         
   4  19   1         44.70         55.36         7.49 o                         
   5  19   1        762.25        680.24        20.92 o                         
   6  19   1         16.24         10.93         4.74 o                         
   7  19   1        358.56        372.02        22.48 o                         
   8  19   1          5.71         10.03         3.38 o                         
  -8  20   1        272.69        263.57        14.96 o                         
  -7  20   1         74.13         59.52         5.91 o                         
  -6  20   1        506.02        485.84        15.60 o                         
  -5  20   1        303.95        293.06        10.51 o                         
  -4  20   1       1005.72        992.21        20.42 o                         
  -3  20   1         97.89         98.25         8.90 o                         
  -2  20   1         71.27         50.95         7.28 o                         
  -1  20   1         20.38         13.36         5.78 o                         
   0  20   1       2442.99       2460.23        45.88 o                         
   1  20   1         29.44         28.21         4.93 o                         
   2  20   1        728.93        735.16        18.10 o                         
   3  20   1          9.59         12.50         5.72 o                         
   4  20   1        289.01        318.99        14.24 o                         
   5  20   1          5.10          3.83         6.98 o                         
   6  20   1        361.03        389.75        20.33 o                         
   7  20   1          0.00          0.12         3.30 o                         
  -7  21   1        304.40        294.55        10.21 o                         
  -6  21   1         10.87          6.87         3.94 o                         
  -5  21   1         11.42          7.45         3.39 o                         
  -4  21   1         31.34         29.80         4.60 o                         
  -3  21   1        927.24        907.30        24.46 o                         
  -2  21   1        103.05         90.41         7.09 o                         
  -1  21   1         43.34         38.18         9.79 o                         
   0  21   1        422.68        443.97        27.42 o                         
   1  21   1          2.12          0.16         4.07 o                         
   2  21   1        107.95        103.22         8.93 o                         
   3  21   1        856.39        823.48        23.11 o                         
   4  21   1         49.26         38.30         6.37 o                         
   5  21   1        132.06        104.78        11.82 o                         
   6  21   1          1.50          0.98         5.80 o                         
   7  21   1        229.34        274.28        14.19 o                         
  -6  22   1         16.53         27.54         4.45 o                         
  -5  22   1         10.44          2.16         3.02 o                         
  -4  22   1        505.05        520.96        16.74 o                         
  -3  22   1          0.01         -1.22         4.64 o                         
  -2  22   1         89.62         97.53         6.91 o                         
  -1  22   1        110.23         90.47         7.01 o                         
   0  22   1        216.13        219.60        11.83 o                         
   1  22   1         81.31         94.26         6.74 o                         
   2  22   1        309.49        297.93        13.47 o                         
   3  22   1         24.03         21.16         5.64 o                         
   4  22   1          1.13          5.67         4.58 o                         
   5  22   1         68.77         67.00         9.32 o                         
   6  22   1        190.49        200.92        12.65 o                         
  -6  23   1         33.69         41.48         5.95 o                         
  -5  23   1          1.53         -4.96         4.96 o                         
  -4  23   1         59.78         65.65         6.56 o                         
  -3  23   1        371.42        388.27        19.97 o                         
  -2  23   1         15.32         17.70         5.02 o                         
  -1  23   1        390.29        377.06        11.97 o                         
   0  23   1        251.78        267.21         9.99 o                         
   1  23   1        228.39        262.34        10.40 o                         
   2  23   1         72.05         71.31         7.10 o                         
   3  23   1        250.03        246.20        12.76 o                         
   4  23   1         87.15         88.58        10.32 o                         
   5  23   1          1.21          1.66         4.60 o                         
  -5  24   1        178.47        194.18        11.38 o                         
  -4  24   1         43.05         29.70         7.35 o                         
  -3  24   1         60.52         65.00         6.40 o                         
  -2  24   1          5.92          5.88         4.01 o                         
  -1  24   1        680.02        660.06        34.60 o                         
   0  24   1         38.42         37.55         4.52 o                         
   1  24   1         62.07         60.67         9.08 o                         
   2  24   1        239.57        256.49         8.79 o                         
   3  24   1         36.10         43.60         7.77 o                         
   4  24   1         37.01         35.53         6.50 o                         
   5  24   1        174.84        141.74         9.86 o                         
  -3  25   1         21.65         15.96         3.52 o                         
  -2  25   1         27.37         31.69         5.58 o                         
  -1  25   1        171.61        165.16         6.63 o                         
   0  25   1        120.13        147.93         7.89 o                         
   1  25   1         13.12         15.27         4.05 o                         
   2  25   1          0.03         -0.38         3.08 o                         
   3  25   1         40.15         40.21         6.51 o                         
  -1  26   1        374.47        376.60        10.75 o                         
   0  26   1         20.29         14.84         4.47 o                         
   1  26   1        149.33        159.55         7.19 o                         
 -12   0   2         13.07         18.51         5.96 o                         
 -10   0   2       1142.69       1254.20        42.45 o                         
  -8   0   2        122.92        120.73        12.23 o                         
  -6   0   2          2.10         32.02        10.51 o                         
  -4   0   2       5033.22       4876.30        63.95 o                         
  -2   0   2        591.11        451.78        10.25 o                         
   0   0   2       3034.08       2777.95        34.95 o                         
   2   0   2       6377.05       6588.89        72.67 o                         
   4   0   2       1896.36       2443.37        50.87 o                         
   6   0   2       3522.85       3590.22        62.04 o                         
   8   0   2       1791.01       1836.72        98.54 o                         
  10   0   2       1159.11       1034.17        37.19 o                         
  12   0   2          0.00          0.68         3.92 o                         
 -12   1   2         14.62         11.45         4.07 o                         
 -11   1   2        399.92        432.64        15.86 o                         
 -10   1   2         40.83         25.57         6.16 o                         
  -9   1   2        893.44        938.18        34.86 o                         
  -8   1   2        131.06        133.28        11.51 o                         
  -7   1   2         35.66         66.23         5.86 o                         
  -6   1   2        327.06        391.47        16.14 o                         
  -5   1   2        892.47       1330.32        24.12 o                         
  -4   1   2         70.14         60.94         4.49 o                         
  -3   1   2       2400.76       2467.10        30.42 o                         
  -2   1   2        201.35        181.87         4.15 o                         
  -1   1   2      23121.24      23238.90       116.58 o                         
   0   1   2       4165.68       4387.11        35.28 o                         
   1   1   2       2095.03       1977.18        20.15 o                         
   2   1   2         62.13        101.55         5.16 o                         
   3   1   2        295.26        260.26         9.30 o                         
   4   1   2        445.44        505.64        13.26 o                         
   5   1   2       6471.26       6312.31        85.10 o                         
   6   1   2        937.08       1000.05        19.03 o                         
   7   1   2         35.95         32.48         4.48 o                         
   8   1   2       1190.60       1192.06        22.25 o                         
   9   1   2          8.56         14.71         5.39 o                         
  10   1   2         13.97          8.40         5.13 o                         
  11   1   2         90.82         93.24         7.66 o                         
  12   1   2         18.12         15.56         3.40 o                         
 -12   2   2         73.39         74.26         6.23 o                         
 -11   2   2         72.20         66.21         7.11 o                         
 -10   2   2        189.29        229.27        12.74 o                         
  -9   2   2         61.44         71.43         7.80 o                         
  -8   2   2         34.32         43.03         5.70 o                         
  -7   2   2        818.16        819.23        20.49 o                         
  -6   2   2        630.13        614.24        20.13 o                         
  -5   2   2       7733.41       8649.30        92.11 o                         
  -4   2   2       4568.10       4635.67        48.51 o                         
  -3   2   2          5.96         -0.59         2.88 o                         
  -2   2   2       6341.98       6406.28        42.47 o                         
  -1   2   2       1762.49       1824.33        14.35 o                         
   0   2   2      28005.37      27653.84       253.08 o                         
   1   2   2       4230.55       3892.54        40.43 o                         
   2   2   2         77.35         80.80         4.51 o                         
   3   2   2         10.93         31.81         3.70 o                         
   4   2   2       9886.63       9998.17        98.93 o                         
   5   2   2        719.48        853.77        30.82 o                         
   6   2   2       1349.38       1307.40        35.95 o                         
   7   2   2        748.61        745.90        21.82 o                         
   8   2   2        928.88        893.58        17.66 o                         
   9   2   2        169.97        167.08         8.48 o                         
  10   2   2        158.32        180.83        10.92 o                         
  11   2   2          8.73         10.71         4.37 o                         
  12   2   2          0.00          2.73         3.91 o                         
 -12   3   2         55.78         56.59         5.67 o                         
 -11   3   2        693.47        728.45        36.66 o                         
 -10   3   2         86.74         76.15         7.06 o                         
  -9   3   2        119.67        122.66         9.52 o                         
  -8   3   2       1593.86       1570.10        23.66 o                         
  -7   3   2        152.74        122.57         6.07 o                         
  -6   3   2       3253.12       3299.60        61.73 o                         
  -5   3   2        125.51         81.57         7.35 o                         
  -4   3   2        696.87        695.62        15.41 o                         
  -3   3   2       1722.46       1751.41        49.61 o                         
  -2   3   2       5071.58       4805.32        34.08 o                         
  -1   3   2         43.63         54.30         3.29 o                         
   0   3   2      12747.84      12871.01        81.60 o                         
   1   3   2      11501.10      11226.96       114.75 o                         
   2   3   2         25.83         11.49         3.76 o                         
   3   3   2        553.20        485.82        13.58 o                         
   4   3   2       1047.62       1127.49        32.28 o                         
   5   3   2       1263.22       1143.62        37.02 o                         
   6   3   2       1738.24       1730.33        24.31 o                         
   7   3   2         81.22         79.82         5.94 o                         
   8   3   2       6628.61       6512.34        57.94 o                         
   9   3   2        818.22        821.43        19.65 o                         
  10   3   2         75.75         78.13         6.12 o                         
  11   3   2         40.80         35.80         5.20 o                         
  12   3   2         81.61         63.22         6.89 o                         
 -12   4   2         86.61         84.25         9.00 o                         
 -11   4   2          9.68         16.83         3.97 o                         
 -10   4   2        665.11        638.35        16.29 o                         
  -9   4   2        170.08        154.41        12.51 o                         
  -8   4   2         32.93         27.97         3.91 o                         
  -7   4   2       1259.10       1251.32        17.20 o                         
  -6   4   2         11.96          6.47         5.91 o                         
  -5   4   2       2722.02       2930.79        57.37 o                         
  -4   4   2       2010.77       2048.77        38.06 o                         
  -3   4   2       2254.58       2076.07        30.02 o                         
  -2   4   2       1573.20       1724.00        18.04 o                         
  -1   4   2        219.96        207.20         5.29 o                         
   0   4   2       1297.35       1465.06        14.74 o                         
   1   4   2       2555.93       2526.74        36.74 o                         
   2   4   2        703.91        707.11        22.89 o                         
   3   4   2       2948.48       2816.67        44.11 o                         
   4   4   2        873.53        798.41        22.77 o                         
   5   4   2       1320.09       1272.84        40.16 o                         
   6   4   2        795.54        803.74        24.19 o                         
   7   4   2       1885.62       1946.60        29.51 o                         
   8   4   2         82.89         95.68         7.81 o                         
   9   4   2        119.49        124.45         7.58 o                         
  10   4   2        701.94        693.30        18.25 o                         
  11   4   2          6.29         12.96         5.59 o                         
 -12   5   2        313.77        317.92        15.47 o                         
 -11   5   2         82.94         75.82         7.04 o                         
 -10   5   2         59.70         44.54         6.32 o                         
  -9   5   2        181.74        171.15         8.43 o                         
  -8   5   2       2396.02       2267.88        30.20 o                         
  -7   5   2        110.46         95.15         5.49 o                         
  -6   5   2       1150.23       1159.71        22.14 o                         
  -5   5   2       5602.14       5878.23        83.74 o                         
  -4   5   2       6036.83       6010.14        79.78 o                         
  -3   5   2        300.66        330.77         9.78 o                         
  -2   5   2       1281.83       1154.14        15.99 o                         
  -1   5   2         24.01         12.72         2.89 o                         
   0   5   2          1.80          9.41         2.27 o                         
   1   5   2       2962.25       2863.76        41.76 o                         
   2   5   2       3436.41       3327.36        61.01 o                         
   3   5   2         97.54        117.17         8.74 o                         
   4   5   2        820.24        816.82        23.67 o                         
   5   5   2        282.79        310.61        33.75 o                         
   6   5   2       2466.93       2330.28        33.45 o                         
   7   5   2         65.05         67.01         6.01 o                         
   8   5   2       4319.91       4325.56        79.10 o                         
   9   5   2       2193.17       2153.67        40.96 o                         
  10   5   2         82.07         66.39         7.18 o                         
  11   5   2         77.24         67.93         6.08 o                         
 -12   6   2          7.64          2.08         4.24 o                         
 -11   6   2        243.22        233.82        19.52 o                         
 -10   6   2        180.72        187.39        10.74 o                         
  -9   6   2        205.11        220.20        15.13 o                         
  -8   6   2         11.11         10.92         4.50 o                         
  -7   6   2        562.46        577.38        19.97 o                         
  -6   6   2         16.39         16.74         5.08 o                         
  -5   6   2        847.71        933.13        28.70 o                         
  -4   6   2        316.60        321.35        14.00 o                         
  -3   6   2       1944.27       1678.35        32.74 o                         
  -2   6   2       4209.05       4289.41        50.03 o                         
  -1   6   2       2424.82       2248.09        25.06 o                         
   0   6   2       2025.14       2230.64        42.33 o                         
   1   6   2       4382.37       4097.58        68.54 o                         
   2   6   2        144.37        143.24        19.97 o                         
   3   6   2      15924.82      15908.89       169.91 o                         
   4   6   2         11.08         19.29         8.47 o                         
   5   6   2        323.71        337.83        15.03 o                         
   6   6   2         73.66         81.22         8.78 o                         
   7   6   2       2157.03       2084.39        36.58 o                         
   8   6   2          6.50         16.41         5.46 o                         
   9   6   2        572.16        533.72        23.41 o                         
  10   6   2        306.44        299.91        25.49 o                         
  11   6   2        100.08         92.29         6.64 o                         
 -12   7   2        341.64        361.28        15.41 o                         
 -11   7   2          0.04          2.04         5.51 o                         
 -10   7   2        163.56        137.89        13.72 o                         
  -9   7   2          6.59          6.37         6.59 o                         
  -8   7   2        371.69        395.40        13.64 o                         
  -7   7   2        523.75        524.43        20.09 o                         
  -6   7   2        356.90        324.32        14.77 o                         
  -5   7   2        787.87        920.81        29.35 o                         
  -4   7   2       6158.77       6223.48        86.08 o                         
  -3   7   2       3396.27       3630.30        56.36 o                         
  -2   7   2        379.57        295.86        13.08 o                         
  -1   7   2        343.31        378.82         9.62 o                         
   0   7   2       1137.56       1100.59        39.09 o                         
   1   7   2        328.59        353.22        16.88 o                         
   2   7   2      15972.99      15825.96       168.63 o                         
   3   7   2          0.17          0.17         4.83 o                         
   4   7   2        815.63        854.72        31.90 o                         
   5   7   2         25.74         26.24        13.83 o                         
   6   7   2       1118.51       1166.91        68.04 o                         
   7   7   2        105.39        120.87         8.07 o                         
   8   7   2        870.09        924.38        34.11 o                         
   9   7   2        711.89        729.49        29.97 o                         
  10   7   2          0.83         -1.10         6.09 o                         
  11   7   2         16.01         19.33         5.69 o                         
 -12   8   2          8.22          0.63         4.34 o                         
 -11   8   2        144.09        141.75        11.89 o                         
 -10   8   2         40.71         49.65         9.75 o                         
  -9   8   2        237.64        264.43        18.18 o                         
  -8   8   2       1238.29       1239.89        25.51 o                         
  -7   8   2       1876.29       1864.33        31.21 o                         
  -6   8   2        129.88        118.76         7.04 o                         
  -5   8   2          0.21          4.63         3.09 o                         
  -4   8   2       2184.80       2357.09        47.70 o                         
  -3   8   2       8316.17       8715.08       107.61 o                         
  -2   8   2        980.62        992.07        38.73 o                         
  -1   8   2       1678.21       1655.09        29.57 o                         
   0   8   2         97.36         60.72         7.68 o                         
   1   8   2       2819.10       2663.00        54.38 o                         
   2   8   2       7190.04       8212.21       102.38 o                         
   3   8   2       9568.98       9597.87       101.95 o                         
   4   8   2        512.09        507.00        37.67 o                         
   5   8   2        271.64        247.41        30.42 o                         
   6   8   2        706.00        732.07        18.42 o                         
   7   8   2        346.56        356.95        17.56 o                         
   8   8   2        157.57        124.68        12.89 o                         
   9   8   2        515.76        542.55        25.77 o                         
  10   8   2        112.07        112.34        11.48 o                         
  11   8   2         94.70         92.80         8.81 o                         
 -11   9   2        161.33        145.73        11.92 o                         
 -10   9   2         69.00         70.98        10.21 o                         
  -9   9   2         56.09         53.86         9.88 o                         
  -8   9   2         55.73         59.88         7.52 o                         
  -7   9   2        205.70        194.33        17.29 o                         
  -6   9   2          0.67          4.23         3.73 o                         
  -5   9   2         52.42         36.01         4.39 o                         
  -4   9   2       2683.70       2570.19        51.85 o                         
  -3   9   2         15.81         27.22         6.08 o                         
  -2   9   2        922.28        779.93        20.79 o                         
  -1   9   2       2874.26       2997.77        52.34 o                         
   0   9   2        456.66        427.19        22.27 o                         
   1   9   2        726.32        722.00        39.02 o                         
   2   9   2      22159.97      23360.78       242.39 o                         
   3   9   2       1663.10       1690.59        50.21 o                         
   4   9   2        403.41        382.38        11.95 o                         
   5   9   2         29.74         30.99         6.88 o                         
   6   9   2        623.37        604.67        16.98 o                         
   7   9   2         68.52         64.63         7.09 o                         
   8   9   2          5.58         17.84         7.97 o                         
   9   9   2         52.94         72.12        10.43 o                         
  10   9   2          2.75         -1.03         5.69 o                         
  11   9   2         21.83         25.09         3.80 o                         
 -11  10   2         12.59         22.64         5.91 o                         
 -10  10   2        806.16        817.91        30.59 o                         
  -9  10   2          4.36          9.17         5.62 o                         
  -8  10   2        808.86        813.92        18.46 o                         
  -7  10   2       1811.29       1731.55        30.71 o                         
  -6  10   2         17.65         15.36         4.25 o                         
  -5  10   2         28.31         23.04         6.66 o                         
  -4  10   2        624.46        524.32        12.18 o                         
  -3  10   2       3085.13       2940.64        54.76 o                         
  -2  10   2       3101.34       3210.59        58.30 o                         
  -1  10   2       1211.96       1223.07        32.72 o                         
   0  10   2        837.53       1048.29        29.87 o                         
   1  10   2        980.35        882.43        32.97 o                         
   2  10   2        476.83        687.58        40.97 o                         
   3  10   2       4967.90       5301.46       104.08 o                         
   4  10   2       2076.24       1944.28        29.96 o                         
   5  10   2         23.41         22.05         8.87 o                         
   6  10   2       1539.61       1487.13        28.98 o                         
   7  10   2        735.20        776.27        20.72 o                         
   8  10   2          0.49          1.26         6.44 o                         
   9  10   2        151.77        124.53        12.56 o                         
  10  10   2        263.97        286.91        16.20 o                         
  11  10   2          9.12          6.68         2.90 o                         
 -11  11   2        497.04        503.42        19.79 o                         
 -10  11   2          0.02          4.33         6.07 o                         
  -9  11   2         48.90         47.48         6.37 o                         
  -8  11   2         98.61        114.00         9.77 o                         
  -7  11   2        332.17        375.63        13.52 o                         
  -6  11   2         13.23         18.70         3.58 o                         
  -5  11   2       1915.70       1727.42        22.92 o                         
  -4  11   2        466.48        431.42        11.44 o                         
  -3  11   2       1178.49       1282.84        31.21 o                         
  -2  11   2        311.31        324.47        18.30 o                         
  -1  11   2       4200.17       4052.24        68.82 o                         
   0  11   2       1285.67       1278.81        30.17 o                         
   1  11   2        379.87        452.98        20.93 o                         
   2  11   2        913.45        722.81        48.69 o                         
   3  11   2       1205.66       1180.09        30.50 o                         
   4  11   2       1265.68       1295.01        25.44 o                         
   5  11   2       1571.02       1488.98        38.35 o                         
   6  11   2        956.78        914.65        22.04 o                         
   7  11   2       1583.37       1641.25        34.31 o                         
   8  11   2        789.51        817.39        31.73 o                         
   9  11   2        425.73        433.16        21.82 o                         
  10  11   2          2.72          2.91         3.73 o                         
 -11  12   2         27.04         30.28         5.73 o                         
 -10  12   2        837.96        856.70        29.68 o                         
  -9  12   2         21.55         18.33         5.08 o                         
  -8  12   2        268.64        297.77        10.97 o                         
  -7  12   2         43.75         48.80        12.12 o                         
  -6  12   2       1176.42       1103.86        18.76 o                         
  -5  12   2          5.86          4.73         3.57 o                         
  -4  12   2        839.65        788.69        18.44 o                         
  -3  12   2         45.06         56.92         4.99 o                         
  -2  12   2          7.12          4.29         3.44 o                         
  -1  12   2        391.31        451.15        21.59 o                         
   0  12   2        213.82        161.53        11.76 o                         
   1  12   2        420.50        425.62        23.64 o                         
   2  12   2        923.55       1005.69        22.44 o                         
   3  12   2        315.40        338.09        16.50 o                         
   4  12   2        500.69        441.86        14.28 o                         
   5  12   2          0.10          2.22         5.71 o                         
   6  12   2        631.98        702.39        29.29 o                         
   7  12   2       1127.05       1154.95        33.18 o                         
   8  12   2        269.15        277.94        17.81 o                         
   9  12   2         25.16         10.64         6.59 o                         
  10  12   2        323.94        324.87        11.13 o                         
 -11  13   2        262.32        221.78        11.37 o                         
 -10  13   2         58.97         49.69         5.20 o                         
  -9  13   2         75.28         69.63         9.55 o                         
  -8  13   2        890.04        890.09        19.36 o                         
  -7  13   2        731.36        715.08        23.75 o                         
  -6  13   2         24.15         20.95         4.68 o                         
  -5  13   2       3377.44       3521.04        43.13 o                         
  -4  13   2         35.14         31.84         6.75 o                         
  -3  13   2         15.64         23.71         4.15 o                         
  -2  13   2       1240.68       1236.46        21.02 o                         
  -1  13   2       2230.69       2109.60        29.09 o                         
   0  13   2        149.62        139.31         5.62 o                         
   1  13   2         28.49         32.05         4.81 o                         
   2  13   2         95.79        107.12         6.53 o                         
   3  13   2        640.90        641.01        33.55 o                         
   4  13   2        105.17        104.05         8.99 o                         
   5  13   2        820.24        841.15        31.45 o                         
   6  13   2          6.86         -1.33         6.79 o                         
   7  13   2        390.26        440.73        23.72 o                         
   8  13   2         24.82         34.14         7.86 o                         
   9  13   2       1646.21       1644.32        31.02 o                         
  10  13   2          0.34         -0.43         5.01 o                         
 -10  14   2        488.72        494.79        17.82 o                         
  -9  14   2          3.04          9.82         6.32 o                         
  -8  14   2          0.88         -1.84         4.54 o                         
  -7  14   2         65.59         85.31         8.18 o                         
  -6  14   2       1082.48       1108.33        21.82 o                         
  -5  14   2          5.17          3.71         4.15 o                         
  -4  14   2        232.04        225.80        20.94 o                         
  -3  14   2         13.82         12.68         3.80 o                         
  -2  14   2       1379.64       1350.72        24.45 o                         
  -1  14   2        407.06        437.05        13.45 o                         
   0  14   2       1729.93       1587.07        21.84 o                         
   1  14   2        478.92        507.43        15.21 o                         
   2  14   2        125.34        119.23         8.14 o                         
   3  14   2         84.56         89.13        19.66 o                         
   4  14   2        174.82        178.33         9.82 o                         
   5  14   2          0.77          1.20         4.78 o                         
   6  14   2        424.99        449.72        23.71 o                         
   7  14   2          1.13          8.33         5.49 o                         
   8  14   2        108.62        119.63        11.91 o                         
   9  14   2         13.49         10.62         4.95 o                         
  10  14   2        139.00        131.50         8.99 o                         
 -10  15   2        180.47        181.87        10.78 o                         
  -9  15   2        444.50        472.23        20.47 o                         
  -8  15   2        391.30        366.86        19.60 o                         
  -7  15   2        308.57        321.25        31.78 o                         
  -6  15   2          8.32          1.69         4.94 o                         
  -5  15   2       1253.16       1265.87        33.79 o                         
  -4  15   2        268.11        339.06        24.36 o                         
  -3  15   2        315.79        335.30        12.37 o                         
  -2  15   2         84.38         72.76         6.32 o                         
  -1  15   2       1800.69       1740.82        30.69 o                         
   0  15   2        689.51        694.86        18.62 o                         
   1  15   2        641.39        624.93        13.40 o                         
   2  15   2        595.24        636.28        15.04 o                         
   3  15   2        547.10        509.94        20.46 o                         
   4  15   2         20.82         12.52         4.47 o                         
   5  15   2        436.83        464.84        16.26 o                         
   6  15   2          1.78          6.01         4.78 o                         
   7  15   2        264.11        293.42        12.95 o                         
   8  15   2          0.63          3.04         5.82 o                         
   9  15   2        578.24        629.35        22.54 o                         
 -10  16   2        229.44        199.21        17.18 o                         
  -9  16   2          6.08          5.78         4.91 o                         
  -8  16   2         13.67         19.82         7.54 o                         
  -7  16   2        320.48        349.65        16.28 o                         
  -6  16   2       1355.08       1258.25        40.23 o                         
  -5  16   2        101.69         65.25         7.19 o                         
  -4  16   2        343.76        281.58        26.68 o                         
  -3  16   2        458.76        471.17        15.06 o                         
  -2  16   2        275.35        310.77        12.28 o                         
  -1  16   2       1615.54       1556.84        41.99 o                         
   0  16   2       8612.67       8223.95       126.34 o                         
   1  16   2        781.11        811.31        21.81 o                         
   2  16   2        184.07        186.84        10.04 o                         
   3  16   2        260.09        283.06        12.72 o                         
   4  16   2        353.41        345.28        13.43 o                         
   5  16   2          3.31          1.27         6.48 o                         
   6  16   2         62.40         62.80         7.05 o                         
   7  16   2        756.45        812.65        35.96 o                         
   8  16   2        102.40        101.57         9.99 o                         
   9  16   2         12.42         11.92         3.60 o                         
  -9  17   2        237.56        223.90         9.22 o                         
  -8  17   2        763.80        804.10        28.02 o                         
  -7  17   2          2.23          2.30         4.85 o                         
  -6  17   2          4.17         13.23         7.74 o                         
  -5  17   2        733.90        773.97        26.45 o                         
  -4  17   2        259.01        242.04        11.50 o                         
  -3  17   2         16.80         21.44         4.26 o                         
  -2  17   2       1186.72       1240.83        23.75 o                         
  -1  17   2        372.08        400.85        15.50 o                         
   0  17   2       1503.75       1434.62        39.36 o                         
   1  17   2         84.47         73.96         7.04 o                         
   2  17   2        694.26        712.67        18.67 o                         
   3  17   2        298.36        334.70        13.82 o                         
   4  17   2          3.50          4.25         8.47 o                         
   5  17   2         33.40         35.75         9.71 o                         
   6  17   2        250.91        231.78        11.68 o                         
   7  17   2         20.69         25.80         4.22 o                         
   8  17   2          4.08          4.65         4.45 o                         
   9  17   2        206.37        200.22         9.86 o                         
  -9  18   2         38.43         44.22         4.47 o                         
  -8  18   2         50.66         52.31         5.76 o                         
  -7  18   2        583.61        587.02        25.34 o                         
  -6  18   2         37.80         52.86         6.70 o                         
  -5  18   2         89.60         76.09         9.85 o                         
  -4  18   2       1168.83       1135.44        22.44 o                         
  -3  18   2        351.31        360.75        12.15 o                         
  -2  18   2        230.03        208.49         8.63 o                         
  -1  18   2        327.25        335.79        20.82 o                         
   0  18   2         15.40          4.14         7.04 o                         
   1  18   2       1476.50       1457.14        50.24 o                         
   2  18   2         18.42         17.15         5.79 o                         
   3  18   2        377.26        413.72        16.44 o                         
   4  18   2          0.77          0.21         5.21 o                         
   5  18   2        162.95        162.65        14.86 o                         
   6  18   2         31.24         43.58         9.28 o                         
   7  18   2        709.29        752.04        41.49 o                         
   8  18   2         53.67         50.89         5.12 o                         
  -8  19   2        374.00        360.79        11.71 o                         
  -7  19   2         13.67         14.81         7.55 o                         
  -6  19   2        197.56        187.97        10.24 o                         
  -5  19   2        538.91        562.35        14.84 o                         
  -4  19   2        529.19        551.55        14.92 o                         
  -3  19   2         46.41         35.90         5.34 o                         
  -2  19   2        453.86        411.40        22.50 o                         
  -1  19   2       1240.51       1235.59        42.50 o                         
   0  19   2        132.59        143.75        14.75 o                         
   1  19   2         92.07         88.87        14.15 o                         
   2  19   2        997.08       1075.98        27.39 o                         
   3  19   2         17.49         15.73        17.27 o                         
   4  19   2        422.28        412.49        16.41 o                         
   5  19   2         17.36         17.14         8.00 o                         
   6  19   2        485.24        513.43        23.83 o                         
   7  19   2          0.08         -0.97         5.34 o                         
   8  19   2         13.11         19.57         5.24 o                         
  -8  20   2          0.21         -1.99         2.80 o                         
  -7  20   2        261.95        252.00        18.42 o                         
  -6  20   2        124.00        132.95         8.54 o                         
  -5  20   2        145.26        139.58        10.50 o                         
  -4  20   2        362.01        315.94        11.14 o                         
  -3  20   2       1316.29       1335.96        24.53 o                         
  -2  20   2         10.36          7.47         5.08 o                         
  -1  20   2        606.52        584.72        28.18 o                         
   0  20   2        698.93        711.66        31.13 o                         
   1  20   2         60.95         72.92        11.10 o                         
   2  20   2          3.01          4.13         5.26 o                         
   3  20   2       1155.46       1187.95        28.89 o                         
   4  20   2         83.73         88.21        10.81 o                         
   5  20   2        497.52        471.53        23.32 o                         
   6  20   2          0.61          3.14         6.07 o                         
   7  20   2        193.68        212.38        12.99 o                         
  -7  21   2         44.28         35.08         5.92 o                         
  -6  21   2        144.96        137.47         9.65 o                         
  -5  21   2         55.80         57.11         5.18 o                         
  -4  21   2        608.67        596.02        14.86 o                         
  -3  21   2         26.57         27.62         5.55 o                         
  -2  21   2        778.73        753.05        31.92 o                         
  -1  21   2        278.30        331.43        21.11 o                         
   0  21   2         12.82          8.40         8.13 o                         
   1  21   2          0.06          6.95         7.30 o                         
   2  21   2        821.90        814.44        22.87 o                         
   3  21   2         33.04         40.54         6.45 o                         
   4  21   2        265.84        243.05        17.14 o                         
   5  21   2        314.89        288.19        17.13 o                         
   6  21   2        237.91        223.08        14.00 o                         
   7  21   2         18.61         13.89         4.53 o                         
  -6  22   2          2.74          7.12         4.36 o                         
  -5  22   2         95.43         88.66         6.71 o                         
  -4  22   2          1.96          3.03         3.99 o                         
  -3  22   2        613.50        645.73        27.36 o                         
  -2  22   2        450.41        471.03        16.94 o                         
  -1  22   2         28.76          9.30         6.98 o                         
   0  22   2         77.83         82.11        11.54 o                         
   1  22   2        230.00        254.58        18.01 o                         
   2  22   2         31.36         30.38         5.93 o                         
   3  22   2        465.83        480.39        16.29 o                         
   4  22   2         89.12         98.53        11.19 o                         
   5  22   2          1.42          4.64         5.57 o                         
   6  22   2          7.28          6.59         4.44 o                         
  -6  23   2          1.77         -1.12         3.75 o                         
  -5  23   2         58.15         64.82         5.54 o                         
  -4  23   2        446.09        418.50        19.55 o                         
  -3  23   2         27.89         23.66         7.24 o                         
  -2  23   2         46.50         55.12         6.18 o                         
  -1  23   2         11.99          2.37         4.83 o                         
   0  23   2        195.64        204.14        15.53 o                         
   1  23   2        125.31        120.54        12.25 o                         
   2  23   2        393.48        391.89        11.32 o                         
   3  23   2        153.48        126.42        11.69 o                         
   4  23   2         43.80         44.24         7.60 o                         
   5  23   2         29.29         40.23         6.54 o                         
  -4  24   2        117.42        142.63        10.81 o                         
  -3  24   2        103.63        107.18        10.27 o                         
  -2  24   2         19.46         21.31         4.43 o                         
  -1  24   2          6.77         12.56         4.10 o                         
   0  24   2        471.08        476.89        12.27 o                         
   1  24   2        140.49        157.29        12.63 o                         
   2  24   2          2.99          3.53         3.65 o                         
   3  24   2        190.83        204.69        13.23 o                         
   4  24   2        240.21        211.45        12.47 o                         
  -3  25   2         10.76          6.64         4.52 o                         
  -2  25   2         36.06         40.43         6.82 o                         
  -1  25   2        136.87        147.39         7.63 o                         
   0  25   2         13.56         22.98         4.09 o                         
   1  25   2         42.70         45.04         5.00 o                         
   2  25   2        160.61        166.42         7.73 o                         
   3  25   2        160.31        131.14         9.80 o                         
  -1  26   2          2.48         -2.56         3.80 o                         
   0  26   2        548.44        549.44        18.44 o                         
   1  26   2          9.75         12.04         4.11 o                         
 -11   0   3        551.72        485.73        23.76 o                         
  -9   0   3        254.01        292.17        19.72 o                         
  -7   0   3        164.24        155.95        10.05 o                         
  -5   0   3       2298.78       2239.85        51.32 o                         
  -3   0   3        419.30        433.64        17.75 o                         
  -1   0   3      77220.91      77453.95       539.31 o                         
   1   0   3       7819.28       8669.01       113.36 o                         
   3   0   3       3382.34       3118.00        59.65 o                         
   5   0   3       7209.03       7698.28       177.50 o                         
   7   0   3        595.41        590.47        28.42 o                         
   9   0   3        716.60        811.76        33.24 o                         
  11   0   3        175.87        192.37        13.36 o                         
 -12   1   3        339.12        341.32        12.20 o                         
 -11   1   3         40.21         33.93         6.15 o                         
 -10   1   3       2600.08       2496.05        66.66 o                         
  -9   1   3         58.22         54.77         7.34 o                         
  -8   1   3         30.95         34.39         5.16 o                         
  -7   1   3        549.61        576.45        14.02 o                         
  -6   1   3        569.94        499.14        20.77 o                         
  -5   1   3        403.26        503.05        14.52 o                         
  -4   1   3        200.85        152.09         6.63 o                         
  -3   1   3       2188.55       2492.84        24.86 o                         
  -2   1   3        162.87        173.16         4.97 o                         
  -1   1   3      53625.56      52523.50       293.00 o                         
   0   1   3          3.56         13.71         1.86 o                         
   1   1   3       6111.61       5782.60        66.58 o                         
   2   1   3       5509.67       5699.92        68.50 o                         
   3   1   3        243.87        290.62        13.09 o                         
   4   1   3         46.20        124.87        10.03 o                         
   5   1   3        795.91        884.41        33.78 o                         
   6   1   3       2775.06       2841.06        75.89 o                         
   7   1   3        318.30        304.49        24.71 o                         
   8   1   3       2214.45       2198.09        36.45 o                         
   9   1   3         69.57         69.03         6.18 o                         
  10   1   3       1066.40       1113.85        26.84 o                         
  11   1   3          1.80          2.41         3.57 o                         
 -12   2   3          0.16          1.20         4.02 o                         
 -11   2   3        761.69        789.17        21.78 o                         
 -10   2   3          5.94         10.36         5.39 o                         
  -9   2   3        253.73        247.18        11.98 o                         
  -8   2   3       1492.12       1624.04        27.23 o                         
  -7   2   3        508.34        503.40        13.10 o                         
  -6   2   3        224.45        270.07        13.54 o                         
  -5   2   3       1103.86       1030.76        24.05 o                         
  -4   2   3         52.08         75.59         5.66 o                         
  -3   2   3        259.72        253.01         6.81 o                         
  -2   2   3       2738.62       2710.20        22.85 o                         
  -1   2   3      10641.28       9426.42        69.42 o                         
   0   2   3        509.83        588.39        13.31 o                         
   1   2   3         65.83         55.90         4.79 o                         
   2   2   3         48.94         24.74         4.41 o                         
   3   2   3       1265.32       1265.06        28.57 o                         
   4   2   3        281.12        321.15        18.62 o                         
   5   2   3       2569.78       2379.21        60.42 o                         
   6   2   3        865.57        851.77        20.93 o                         
   7   2   3        522.96        503.90        15.03 o                         
   8   2   3        200.72        190.11        11.66 o                         
   9   2   3       1358.75       1357.24        31.80 o                         
  10   2   3         13.46          7.99         4.63 o                         
  11   2   3        102.61         84.05         6.66 o                         
 -12   3   3        222.77        229.03         9.88 o                         
 -11   3   3          0.74          4.05         4.54 o                         
 -10   3   3        293.51        314.72        13.94 o                         
  -9   3   3        166.67        176.52        10.00 o                         
  -8   3   3         24.59         29.31         4.60 o                         
  -7   3   3        607.14        587.92        12.12 o                         
  -6   3   3       1831.71       1864.94        28.88 o                         
  -5   3   3        185.23        245.46        13.67 o                         
  -4   3   3        807.33        804.36        19.12 o                         
  -3   3   3        126.88         98.00         5.12 o                         
  -2   3   3       5051.05       4832.21        35.58 o                         
  -1   3   3      12496.73      12499.11        97.92 o                         
   0   3   3       3346.80       3361.48        30.53 o                         
   1   3   3        746.92        680.12        15.14 o                         
   2   3   3         42.06         44.43         6.01 o                         
   3   3   3       7648.31       8039.09        97.25 o                         
   4   3   3       5209.00       5283.42        79.07 o                         
   5   3   3       1604.56       1692.98        75.90 o                         
   6   3   3        673.00        646.68        14.49 o                         
   7   3   3       1482.67       1505.69        27.51 o                         
   8   3   3        841.42        806.03        23.64 o                         
   9   3   3        244.88        243.76        10.04 o                         
  10   3   3        412.93        460.89        12.94 o                         
  11   3   3         84.72         80.32         6.38 o                         
 -12   4   3         41.44         56.02        10.51 o                         
 -11   4   3        819.70        806.08        17.20 o                         
 -10   4   3          8.10         11.64         4.11 o                         
  -9   4   3         30.62         24.41         4.83 o                         
  -8   4   3       4213.13       4108.97        42.94 o                         
  -7   4   3         16.86         13.02         2.85 o                         
  -6   4   3        371.09        411.00         8.00 o                         
  -5   4   3        459.41        424.94        15.50 o                         
  -4   4   3       2066.02       1857.45        27.81 o                         
  -3   4   3        411.80        407.59        10.12 o                         
  -2   4   3        308.13        267.32         6.92 o                         
  -1   4   3       8909.66       9221.25        76.93 o                         
   0   4   3       6381.87       6512.95        64.53 o                         
   1   4   3        575.40        562.34        22.00 o                         
   2   4   3        925.31        772.68        21.14 o                         
   3   4   3        842.76        941.66        23.81 o                         
   4   4   3        517.32        508.75        23.87 o                         
   5   4   3        442.06        432.66        16.28 o                         
   6   4   3       1761.50       1850.57        27.71 o                         
   7   4   3          7.40          9.81         3.36 o                         
   8   4   3         57.46         67.31         6.23 o                         
   9   4   3       1309.84       1335.26        24.67 o                         
  10   4   3         68.99         87.75         6.11 o                         
  11   4   3         89.66         95.08         9.63 o                         
 -12   5   3         14.29         18.21         3.80 o                         
 -11   5   3          2.05         -4.19         4.47 o                         
 -10   5   3         92.66        100.04         7.64 o                         
  -9   5   3         81.37         90.46         6.77 o                         
  -8   5   3         10.89          8.78         3.35 o                         
  -7   5   3       1609.70       1622.68        29.46 o                         
  -6   5   3         94.56         83.30         5.40 o                         
  -5   5   3         83.11        142.10         9.59 o                         
  -4   5   3       2457.12       2518.48        37.23 o                         
  -3   5   3        129.51         83.48         4.83 o                         
  -2   5   3        105.47        122.81         6.48 o                         
  -1   5   3        982.69       1118.74        18.22 o                         
   0   5   3        153.90        131.50         6.48 o                         
   1   5   3       4772.88       4576.59        60.00 o                         
   2   5   3        300.74        292.81        16.76 o                         
   3   5   3      11270.64      11519.97       130.66 o                         
   4   5   3        434.24        458.20        23.20 o                         
   5   5   3        532.39        537.38        18.66 o                         
   6   5   3         20.42         23.05         4.81 o                         
   7   5   3        998.73       1036.69        24.81 o                         
   8   5   3          4.49         10.11         4.96 o                         
   9   5   3        211.73        204.42        17.09 o                         
  10   5   3        227.87        217.17        10.85 o                         
  11   5   3        150.17        143.73         7.60 o                         
 -12   6   3        232.61        225.05        12.30 o                         
 -11   6   3         15.93         19.68         4.59 o                         
 -10   6   3         63.09         62.39         7.22 o                         
  -9   6   3         71.10         49.93         7.79 o                         
  -8   6   3        651.97        667.54        17.62 o                         
  -7   6   3         64.99         57.20         5.63 o                         
  -6   6   3        681.56        715.90        15.18 o                         
  -5   6   3        137.09        143.55        14.74 o                         
  -4   6   3       3462.89       3394.72        47.62 o                         
  -3   6   3       1585.92       1658.78        23.46 o                         
  -2   6   3          2.17         10.74         3.55 o                         
  -1   6   3       1023.23       1097.92        21.93 o                         
   0   6   3          0.38         -1.07         3.95 o                         
   1   6   3         18.47         22.06         7.56 o                         
   2   6   3       8900.36       8383.09       181.35 o                         
   3   6   3         47.45         63.75         6.80 o                         
   4   6   3        560.88        601.00        25.74 o                         
   5   6   3         10.15         17.66        11.42 o                         
   6   6   3       1941.77       2003.14        51.99 o                         
   7   6   3        421.23        420.14        22.15 o                         
   8   6   3          7.94         11.60         6.42 o                         
   9   6   3        206.21        215.03        12.09 o                         
  10   6   3          5.26          8.61         4.11 o                         
  11   6   3          5.22          0.01         3.21 o                         
 -12   7   3          1.39         11.35         4.42 o                         
 -11   7   3         55.02         45.72         8.13 o                         
 -10   7   3        161.93        125.57        12.96 o                         
  -9   7   3       1175.55       1227.34        41.32 o                         
  -8   7   3       2108.40       2054.67        34.09 o                         
  -7   7   3       1709.11       1675.35        34.89 o                         
  -6   7   3        791.33        847.51        18.16 o                         
  -5   7   3        126.11        132.70         7.56 o                         
  -4   7   3        193.58        215.76        13.25 o                         
  -3   7   3      10547.61      10289.64       104.20 o                         
  -2   7   3        419.09        399.21        12.24 o                         
  -1   7   3        201.75        161.80         7.49 o                         
   0   7   3          1.39          5.75         5.75 o                         
   1   7   3        534.47        334.40        21.08 o                         
   2   7   3       3283.63       3754.91       107.73 o                         
   3   7   3       5815.92       5800.00        82.96 o                         
   4   7   3         50.93         85.57         9.40 o                         
   5   7   3        802.64        728.68        26.84 o                         
   6   7   3        702.14        686.43        27.89 o                         
   7   7   3        811.98        788.98        22.03 o                         
   8   7   3        107.74        140.51        13.63 o                         
   9   7   3        326.35        337.67        13.87 o                         
  10   7   3         51.68         49.32         8.37 o                         
  11   7   3         91.92         78.29         8.11 o                         
 -12   8   3        117.55        123.41         9.00 o                         
 -11   8   3         97.56         84.28         9.71 o                         
 -10   8   3          0.28         -1.23         6.65 o                         
  -9   8   3          2.16          1.36         5.45 o                         
  -8   8   3        711.65        731.54        24.58 o                         
  -7   8   3          0.12          1.10         3.91 o                         
  -6   8   3        518.49        489.89        13.71 o                         
  -5   8   3       1292.54       1300.07        25.46 o                         
  -4   8   3       1638.80       1529.31        37.18 o                         
  -3   8   3        574.88        668.70        27.05 o                         
  -2   8   3        256.68        187.60        13.85 o                         
  -1   8   3       1266.80       1204.16        30.46 o                         
   0   8   3        289.03        242.65        18.17 o                         
   1   8   3        103.51        101.54        26.92 o                         
   2   8   3      12478.32      12832.69       269.61 o                         
   3   8   3       2242.79       2269.67        47.06 o                         
   4   8   3        416.53        412.83        14.73 o                         
   5   8   3         61.99         46.93         8.20 o                         
   6   8   3         96.43         92.46        11.79 o                         
   7   8   3       1035.95       1086.61        26.51 o                         
   8   8   3       1544.06       1616.86        47.86 o                         
   9   8   3        348.56        305.78        18.92 o                         
  10   8   3          1.13          8.91         6.25 o                         
  11   8   3         64.59         52.25         6.73 o                         
 -11   9   3         53.12         46.44         7.79 o                         
 -10   9   3        761.85        732.80        29.08 o                         
  -9   9   3         26.37         35.87         6.81 o                         
  -8   9   3         99.93        104.47        13.47 o                         
  -7   9   3        962.18       1022.34        27.37 o                         
  -6   9   3        945.03        990.33        22.25 o                         
  -5   9   3       2775.93       2871.13        34.42 o                         
  -4   9   3        960.26        963.99        37.41 o                         
  -3   9   3        856.93        675.95        29.87 o                         
  -2   9   3       1189.44       1206.03        54.04 o                         
  -1   9   3        298.84        250.18        14.61 o                         
   0   9   3        688.70        673.21        23.67 o                         
   1   9   3       5245.16       4961.20        92.90 o                         
   2   9   3        490.88        458.36        26.71 o                         
   3   9   3        451.59        438.02        20.14 o                         
   4   9   3        683.57        645.95        21.79 o                         
   5   9   3         52.92         44.10         7.87 o                         
   6   9   3         64.31         51.26         6.43 o                         
   7   9   3       1991.37       2020.13        39.22 o                         
   8   9   3        549.39        530.62        25.18 o                         
   9   9   3          2.01          2.34         6.63 o                         
  10   9   3        295.05        327.49        17.13 o                         
  11   9   3        207.87        214.80         8.60 o                         
 -11  10   3        504.89        521.99        21.01 o                         
 -10  10   3         22.80         33.08         8.37 o                         
  -9  10   3        291.32        287.31        24.06 o                         
  -8  10   3        555.22        586.17        20.51 o                         
  -7  10   3         87.13         86.59         6.22 o                         
  -6  10   3         79.51         88.74         6.35 o                         
  -5  10   3       1045.93        980.99        23.47 o                         
  -4  10   3       2776.61       2790.77        30.08 o                         
  -3  10   3       1779.33       1997.71        39.18 o                         
  -2  10   3        720.05        650.19        24.77 o                         
  -1  10   3       1453.07       1355.25        35.89 o                         
   0  10   3        846.30        796.43        23.49 o                         
   1  10   3        100.38         62.99        14.27 o                         
   2  10   3        979.07        744.69        33.10 o                         
   3  10   3       4332.66       4595.38        66.08 o                         
   4  10   3        739.32        697.01        23.41 o                         
   5  10   3        322.81        375.15        25.57 o                         
   6  10   3         12.68          8.51         4.68 o                         
   7  10   3        517.66        584.59        26.56 o                         
   8  10   3        829.89        845.63        32.52 o                         
   9  10   3        853.51        828.60        30.51 o                         
  10  10   3         11.05         11.41         5.27 o                         
 -11  11   3          0.02          6.32         4.64 o                         
 -10  11   3        734.15        759.28        28.56 o                         
  -9  11   3        455.04        440.00        16.47 o                         
  -8  11   3        638.88        701.96        17.00 o                         
  -7  11   3        908.51        909.31        27.14 o                         
  -6  11   3       1054.23       1094.78        30.21 o                         
  -5  11   3       1982.08       2047.13        36.91 o                         
  -4  11   3       1398.07       1300.23        23.44 o                         
  -3  11   3       2235.91       2168.99        26.68 o                         
  -2  11   3       2130.54       2101.32        48.72 o                         
  -1  11   3       1578.68       1684.92        51.62 o                         
   0  11   3       1812.97       1708.14        37.31 o                         
   1  11   3         82.35         85.01        13.83 o                         
   2  11   3         34.05         43.30         6.96 o                         
   3  11   3         16.09         33.17         7.26 o                         
   4  11   3       2085.63       2065.54        48.34 o                         
   5  11   3          5.46         10.50         6.31 o                         
   6  11   3       1447.96       1521.54        46.96 o                         
   7  11   3         48.80         49.17         7.14 o                         
   8  11   3        902.71        874.33        32.49 o                         
   9  11   3          0.38         -2.21         4.29 o                         
  10  11   3        258.68        285.60        21.61 o                         
 -11  12   3        424.28        420.45        17.05 o                         
 -10  12   3         50.82         56.45         8.49 o                         
  -9  12   3        743.64        729.32        21.10 o                         
  -8  12   3          3.98          5.90         4.08 o                         
  -7  12   3        144.17        163.07        12.58 o                         
  -6  12   3         49.41         55.03         8.37 o                         
  -5  12   3       1342.44       1417.81        29.85 o                         
  -4  12   3        187.07        190.70        18.37 o                         
  -3  12   3        453.85        449.46        17.71 o                         
  -2  12   3       1665.89       1749.69        25.69 o                         
  -1  12   3       3226.31       3143.72        37.90 o                         
   0  12   3         74.97         72.95         5.00 o                         
   1  12   3        189.20        234.47        11.03 o                         
   2  12   3        878.68        908.72        19.71 o                         
   3  12   3       1281.97       1234.77        27.56 o                         
   4  12   3          5.15          5.97         6.00 o                         
   5  12   3       1552.96       1529.44        46.18 o                         
   6  12   3        572.19        608.00        28.46 o                         
   7  12   3        923.97        956.43        24.93 o                         
   8  12   3        113.28        112.26        12.15 o                         
   9  12   3        878.80        959.68        22.51 o                         
  10  12   3         38.78         33.59         4.24 o                         
 -10  13   3        374.84        401.65        21.72 o                         
  -9  13   3         19.75         12.37        10.83 o                         
  -8  13   3        105.22        116.16         7.34 o                         
  -7  13   3        110.25         99.94         9.30 o                         
  -6  13   3       1053.10       1025.89        21.63 o                         
  -5  13   3        357.49        357.69        18.45 o                         
  -4  13   3       1440.03       1499.56        26.55 o                         
  -3  13   3         28.16         36.47         7.49 o                         
  -2  13   3        951.11        846.94        17.24 o                         
  -1  13   3        363.52        371.25        11.65 o                         
   0  13   3       3093.84       3035.52        39.26 o                         
   1  13   3          0.64         -0.78         3.07 o                         
   2  13   3        606.71        671.53        12.28 o                         
   3  13   3          1.43          2.39         4.38 o                         
   4  13   3       1758.04       1801.86        31.35 o                         
   5  13   3         12.39         15.69         7.60 o                         
   6  13   3        361.52        365.12        21.92 o                         
   7  13   3        729.77        724.46        30.88 o                         
   8  13   3        425.41        406.29        20.55 o                         
   9  13   3         14.01         13.63         3.37 o                         
  10  13   3        129.32        130.06         9.14 o                         
 -10  14   3         18.79         29.42         4.60 o                         
  -9  14   3        322.39        339.35        17.42 o                         
  -8  14   3        185.14        193.15        10.90 o                         
  -7  14   3        556.82        585.06        26.35 o                         
  -6  14   3        412.22        445.63        20.48 o                         
  -5  14   3        578.74        604.83        16.80 o                         
  -4  14   3        102.31        112.49         9.58 o                         
  -3  14   3         17.85         19.72         4.09 o                         
  -2  14   3        283.93        268.09        16.81 o                         
  -1  14   3       3540.28       3636.25        36.94 o                         
   0  14   3        330.67        320.56        12.23 o                         
   1  14   3       1108.69       1085.29        17.81 o                         
   2  14   3        191.63        203.87         9.26 o                         
   3  14   3        499.25        501.50        15.30 o                         
   4  14   3         75.84         83.04         9.83 o                         
   5  14   3       1041.30       1097.60        38.52 o                         
   6  14   3        129.89        108.19        12.74 o                         
   7  14   3         24.79         42.25         9.27 o                         
   8  14   3          0.40          3.02         5.64 o                         
   9  14   3        345.02        371.31        12.21 o                         
 -10  15   3         49.69         40.82         6.61 o                         
  -9  15   3          2.87          0.87         5.55 o                         
  -8  15   3         58.96         44.85         6.45 o                         
  -7  15   3        252.82        265.28        12.93 o                         
  -6  15   3        348.61        349.77        26.32 o                         
  -5  15   3         74.02         54.97         7.97 o                         
  -4  15   3        707.02        739.36        27.38 o                         
  -3  15   3        215.65        218.77        12.70 o                         
  -2  15   3       1958.72       1830.77        30.19 o                         
  -1  15   3        151.06        148.82         8.14 o                         
   0  15   3       3912.71       3671.57        50.69 o                         
   1  15   3        320.55        298.53        10.97 o                         
   2  15   3        394.31        424.62        18.21 o                         
   3  15   3          9.54         10.21         4.60 o                         
   4  15   3       2374.27       2274.52        39.64 o                         
   5  15   3         73.52         85.66        11.73 o                         
   6  15   3        227.42        244.66        17.60 o                         
   7  15   3          6.68          7.34         9.90 o                         
   8  15   3        151.46        165.86        12.31 o                         
   9  15   3         19.14         17.28         4.08 o                         
 -10  16   3          3.47          3.22         3.99 o                         
  -9  16   3        226.16        230.55        13.20 o                         
  -8  16   3        532.44        539.20        16.79 o                         
  -7  16   3        109.83        113.81         8.91 o                         
  -6  16   3        224.73        220.06        13.53 o                         
  -5  16   3        594.00        584.89        26.10 o                         
  -4  16   3         48.29         43.68        14.82 o                         
  -3  16   3          1.35          2.38         4.86 o                         
  -2  16   3        251.02        229.07        12.39 o                         
  -1  16   3       3021.67       2972.20        60.37 o                         
   0  16   3        350.36        353.43        14.73 o                         
   1  16   3         88.25        101.58         7.69 o                         
   2  16   3        251.69        293.66         9.87 o                         
   3  16   3        159.14        189.44         8.95 o                         
   4  16   3         51.44         63.04         6.94 o                         
   5  16   3        427.22        448.95        16.76 o                         
   6  16   3        128.14        134.28        13.45 o                         
   7  16   3         22.75         20.54         4.02 o                         
   8  16   3        352.86        331.28        12.40 o                         
   9  16   3        125.25        128.07         6.71 o                         
  -9  17   3         64.54         71.18         5.60 o                         
  -8  17   3         20.89         15.80         5.81 o                         
  -7  17   3        396.24        421.42        15.21 o                         
  -6  17   3          5.62         10.71         7.86 o                         
  -5  17   3        357.61        339.39        19.65 o                         
  -4  17   3        440.14        416.57        21.47 o                         
  -3  17   3        319.11        327.34        12.63 o                         
  -2  17   3        163.23        180.32         9.18 o                         
  -1  17   3        121.23        129.56         8.62 o                         
   0  17   3        107.06        108.97         7.60 o                         
   1  17   3        441.17        439.22        19.01 o                         
   2  17   3        176.00        174.89         9.19 o                         
   3  17   3         68.17         57.56         8.52 o                         
   4  17   3         91.63        134.54        13.20 o                         
   5  17   3        187.63        179.02        14.14 o                         
   6  17   3         16.15          9.74         4.74 o                         
   7  17   3        246.95        242.24        11.06 o                         
   8  17   3          2.83          3.78         3.44 o                         
  -9  18   3          0.06          2.23         2.80 o                         
  -8  18   3        362.85        365.52        17.22 o                         
  -7  18   3         15.71         19.33         6.61 o                         
  -6  18   3        252.56        241.32        16.69 o                         
  -5  18   3       1343.20       1289.51        29.10 o                         
  -4  18   3        624.82        636.24        19.67 o                         
  -3  18   3         35.61         36.59         6.67 o                         
  -2  18   3        960.52       1028.17        25.70 o                         
  -1  18   3       1726.48       1734.46        37.34 o                         
   0  18   3         67.49         50.74         5.99 o                         
   1  18   3          1.61          4.15         7.06 o                         
   2  18   3        524.69        541.07        15.50 o                         
   3  18   3         42.81         41.87         7.03 o                         
   4  18   3         59.54         48.25         9.81 o                         
   5  18   3        452.66        442.24        16.00 o                         
   6  18   3        379.33        395.15        18.09 o                         
   7  18   3          1.83          0.04         3.80 o                         
   8  18   3        173.72        186.82        11.58 o                         
  -8  19   3          0.89          1.85         3.04 o                         
  -7  19   3        438.47        465.45        20.25 o                         
  -6  19   3          0.45          2.12         6.09 o                         
  -5  19   3        153.79        154.05        21.08 o                         
  -4  19   3        337.33        345.68        44.54 o                         
  -3  19   3        604.47        596.65        26.03 o                         
  -2  19   3        512.48        541.87        18.16 o                         
  -1  19   3       1310.33       1285.63        29.32 o                         
   0  19   3         97.59        104.11        13.41 o                         
   1  19   3        200.73        237.58        17.99 o                         
   2  19   3          1.27         -2.74         4.76 o                         
   3  19   3        412.93        439.21        16.92 o                         
   4  19   3         21.42         19.93         7.63 o                         
   5  19   3        102.64         79.56        11.04 o                         
   6  19   3         43.46         47.59         8.66 o                         
   7  19   3        393.25        411.90        18.09 o                         
  -8  20   3        353.37        309.81        13.56 o                         
  -7  20   3          1.66          0.80         4.91 o                         
  -6  20   3          0.55          0.96         5.69 o                         
  -5  20   3         46.63         40.94         5.92 o                         
  -4  20   3        736.89        764.35        21.11 o                         
  -3  20   3          5.31          4.59         6.11 o                         
  -2  20   3        427.40        411.74        15.73 o                         
  -1  20   3        179.37        178.16        12.61 o                         
   0  20   3          1.16         11.23         7.67 o                         
   1  20   3          0.02          5.57         7.00 o                         
   2  20   3       1298.17       1305.96        30.11 o                         
   3  20   3         20.74         16.82         5.76 o                         
   4  20   3        120.91         94.48        12.15 o                         
   5  20   3         54.21         54.43         9.31 o                         
   6  20   3        148.92        129.09        11.21 o                         
   7  20   3         38.28         31.39         5.62 o                         
  -7  21   3        130.08        133.76         9.65 o                         
  -6  21   3         45.67         29.34         6.54 o                         
  -5  21   3        283.45        279.85        11.56 o                         
  -4  21   3          0.17         -1.11         4.23 o                         
  -3  21   3        813.99        866.44        35.25 o                         
  -2  21   3         63.69         72.70         9.46 o                         
  -1  21   3          2.54         15.01         8.02 o                         
   0  21   3        172.21        168.24        15.38 o                         
   1  21   3        459.38        505.30        25.18 o                         
   2  21   3         60.14         61.59         6.46 o                         
   3  21   3        930.92        968.89        34.73 o                         
   4  21   3         50.86         55.08         9.32 o                         
   5  21   3        223.71        208.88        14.20 o                         
   6  21   3         18.34         22.57         5.41 o                         
  -6  22   3          0.62         -0.70         4.48 o                         
  -5  22   3        118.47        111.62         7.25 o                         
  -4  22   3        773.75        739.62        19.23 o                         
  -3  22   3         36.72         39.37         9.48 o                         
  -2  22   3        502.04        503.39        15.64 o                         
  -1  22   3        919.47        883.97        22.81 o                         
   0  22   3          0.17         -4.42         4.42 o                         
   1  22   3        162.18        178.27        10.89 o                         
   2  22   3        953.32        991.72        23.67 o                         
   3  22   3         30.05         27.56         7.73 o                         
   4  22   3         47.28         46.02         8.25 o                         
   5  22   3         81.38         62.67         7.96 o                         
   6  22   3        153.74        172.93        10.07 o                         
  -6  23   3         16.22         20.00         4.49 o                         
  -5  23   3        134.55        127.53         6.93 o                         
  -4  23   3         48.41         41.03         5.05 o                         
  -3  23   3        404.79        434.56        23.20 o                         
  -2  23   3         90.81         91.55         7.24 o                         
  -1  23   3        209.22        223.05        10.73 o                         
   0  23   3         91.10        118.40         8.21 o                         
   1  23   3        358.27        367.78        13.47 o                         
   2  23   3          0.62         -1.84         3.94 o                         
   3  23   3        613.38        593.20        23.40 o                         
   4  23   3        241.27        232.48        13.56 o                         
   5  23   3          0.29         -0.62         3.54 o                         
  -4  24   3        194.20        183.79         7.86 o                         
  -3  24   3          6.10          6.07         5.31 o                         
  -2  24   3        328.61        326.63        11.49 o                         
  -1  24   3         39.90         50.97         5.51 o                         
   0  24   3        314.19        274.21        14.09 o                         
   1  24   3         36.11         47.62         6.06 o                         
   2  24   3        376.97        407.58        12.84 o                         
   3  24   3         28.16         31.88         6.51 o                         
   4  24   3          3.39          0.58         3.56 o                         
  -3  25   3        288.32        304.30        14.35 o                         
  -2  25   3         89.12         90.11         8.95 o                         
  -1  25   3         30.23         30.64         6.92 o                         
   0  25   3        247.16        259.07         9.74 o                         
   1  25   3        163.22        156.86         9.42 o                         
   2  25   3         50.36         52.10         5.39 o                         
 -12   0   4        142.63        144.51        11.35 o                         
 -10   0   4       1112.53       1137.91        40.08 o                         
  -8   0   4         15.63         21.46         6.91 o                         
  -6   0   4       4896.06       4761.19        76.68 o                         
  -4   0   4        233.11        235.00        13.05 o                         
  -2   0   4       1625.90       1739.77        37.99 o                         
   0   0   4       4522.82       4025.35        67.74 o                         
   2   0   4          0.15          2.90         4.78 o                         
   4   0   4       3867.37       4258.44       244.36 o                         
   6   0   4       1271.00       1208.35        32.75 o                         
   8   0   4          1.29          2.77         7.07 o                         
  10   0   4         42.98         43.14         8.92 o                         
 -12   1   4          9.92          5.43         4.62 o                         
 -11   1   4        328.76        368.11        14.63 o                         
 -10   1   4        239.65        198.54        23.12 o                         
  -9   1   4        930.31        874.58        24.33 o                         
  -8   1   4        519.63        504.15        15.22 o                         
  -7   1   4       1151.28       1108.61        17.54 o                         
  -6   1   4        350.89        403.66         9.31 o                         
  -5   1   4       1833.76       1851.31        32.68 o                         
  -4   1   4         58.36         58.90         4.96 o                         
  -3   1   4        456.35        473.97        12.32 o                         
  -2   1   4       1211.06       1172.61        21.22 o                         
  -1   1   4      15247.61      14711.62       105.31 o                         
   0   1   4       1037.03       1176.59        16.32 o                         
   1   1   4        656.47        793.78        19.64 o                         
   2   1   4         38.46         25.47         4.55 o                         
   3   1   4       2933.25       3100.64        62.67 o                         
   4   1   4        241.12        232.30        16.33 o                         
   5   1   4       4801.63       4765.43        66.63 o                         
   6   1   4        432.39        435.51        16.73 o                         
   7   1   4         60.12         77.83        15.56 o                         
   8   1   4        169.55        187.84        11.23 o                         
   9   1   4        548.80        575.51        18.51 o                         
  10   1   4          6.89          9.80         5.04 o                         
  11   1   4         56.81         54.53         5.32 o                         
 -12   2   4        282.64        289.85        15.51 o                         
 -11   2   4         34.77         26.57         5.84 o                         
 -10   2   4        558.47        600.91        26.91 o                         
  -9   2   4        220.65        243.14        12.95 o                         
  -8   2   4        128.00        128.66         7.59 o                         
  -7   2   4        512.43        488.95        16.74 o                         
  -6   2   4        484.05        393.75         9.56 o                         
  -5   2   4        222.73        246.01        18.65 o                         
  -4   2   4       2093.20       1988.96        33.65 o                         
  -3   2   4         59.77         34.60         4.15 o                         
  -2   2   4       1904.64       1668.62        21.33 o                         
  -1   2   4      35902.64      35492.46       259.31 o                         
   0   2   4        994.11       1125.68        16.61 o                         
   1   2   4        669.09        685.38        18.31 o                         
   2   2   4         21.10         12.58         3.97 o                         
   3   2   4       3058.03       3696.95        74.29 o                         
   4   2   4        984.92       1007.05        36.02 o                         
   5   2   4         49.17         46.47         5.58 o                         
   6   2   4        926.18        972.50        23.39 o                         
   7   2   4        490.46        502.89        17.37 o                         
   8   2   4        443.15        413.61        16.28 o                         
   9   2   4        127.74        114.36        10.63 o                         
  10   2   4        170.22        190.51        11.09 o                         
  11   2   4         30.39         31.40         4.51 o                         
 -11   3   4        456.25        485.95        16.33 o                         
 -10   3   4       1040.80        920.33        19.91 o                         
  -9   3   4          2.08          1.70         3.98 o                         
  -8   3   4       3518.00       3298.01        39.19 o                         
  -7   3   4        424.64        399.53        10.84 o                         
  -6   3   4         76.37         83.15         4.60 o                         
  -5   3   4       3428.69       3285.94        57.33 o                         
  -4   3   4        130.30         99.19         7.70 o                         
  -3   3   4        126.59        124.81         7.63 o                         
  -2   3   4        702.18        609.95        14.30 o                         
  -1   3   4       1712.46       1554.83        22.90 o                         
   0   3   4         87.71        113.39         5.51 o                         
   1   3   4          1.44          8.60         3.46 o                         
   2   3   4         36.39         10.21         5.10 o                         
   3   3   4       1357.36       1353.85        32.63 o                         
   4   3   4          2.35          4.37         6.04 o                         
   5   3   4        424.72        387.03        24.29 o                         
   6   3   4       1868.85       1830.99        28.26 o                         
   7   3   4         15.90         24.50         6.45 o                         
   8   3   4        453.07        432.56        16.51 o                         
   9   3   4        354.17        380.76        21.12 o                         
  10   3   4         85.62         91.45         6.01 o                         
  11   3   4         97.18         93.59         8.91 o                         
 -12   4   4        106.82        102.83         5.31 o                         
 -11   4   4          2.86          1.52         3.38 o                         
 -10   4   4         44.71         47.24         7.16 o                         
  -9   4   4        388.26        395.86        18.34 o                         
  -8   4   4         18.40         21.30         4.07 o                         
  -7   4   4        308.52        294.68         8.77 o                         
  -6   4   4       2197.34       2227.66        28.07 o                         
  -5   4   4       1693.48       1815.95        43.76 o                         
  -4   4   4        554.24        594.11        19.16 o                         
  -3   4   4       1731.62       1719.41        29.31 o                         
  -2   4   4       1664.46       1581.68        39.52 o                         
  -1   4   4       1192.01       1192.55        19.71 o                         
   0   4   4       1563.70       1535.36        19.25 o                         
   1   4   4        430.39        338.94        12.84 o                         
   2   4   4        148.54        141.85        10.18 o                         
   3   4   4       2295.83       3082.87        90.56 o                         
   4   4   4       2265.65       2220.48        57.27 o                         
   5   4   4       1966.24       2069.43        58.59 o                         
   6   4   4         11.85         12.51         4.41 o                         
   7   4   4       1661.19       1609.75        31.18 o                         
   8   4   4        111.09        112.97         9.05 o                         
   9   4   4         19.07         20.01         4.52 o                         
  10   4   4        242.82        251.18        16.55 o                         
  11   4   4        153.66        136.67         7.07 o                         
 -12   5   4         35.06         43.52         4.76 o                         
 -11   5   4        493.57        457.41        26.28 o                         
 -10   5   4       1476.67       1313.68        24.21 o                         
  -9   5   4        161.28        178.33        10.91 o                         
  -8   5   4       1181.16       1195.59        21.47 o                         
  -7   5   4         59.81         57.48         6.49 o                         
  -6   5   4        581.97        630.81        15.10 o                         
  -5   5   4        752.31        719.72        24.59 o                         
  -4   5   4       2323.45       2141.08        36.38 o                         
  -3   5   4        294.02        278.79         9.28 o                         
  -2   5   4       1738.82       1627.10        33.87 o                         
  -1   5   4       1744.29       1931.38        27.14 o                         
   0   5   4        783.66        874.55        17.07 o                         
   1   5   4         57.58         55.84         6.66 o                         
   2   5   4       2540.19       2359.35        54.73 o                         
   3   5   4        209.29        255.73        45.16 o                         
   4   5   4         86.75        100.12        12.95 o                         
   5   5   4        252.99        256.33        13.51 o                         
   6   5   4       3280.23       3313.09        52.44 o                         
   7   5   4         32.84         34.15         4.43 o                         
   8   5   4         50.36         37.45         6.29 o                         
   9   5   4        504.64        512.13        29.76 o                         
  10   5   4         98.83         90.52        18.05 o                         
  11   5   4          0.11          3.76         2.86 o                         
 -12   6   4         19.42         21.26         3.93 o                         
 -11   6   4          0.47          2.03         6.16 o                         
 -10   6   4         28.18         38.45         6.45 o                         
  -9   6   4       2722.38       2772.04        69.07 o                         
  -8   6   4       1717.59       1671.63        32.03 o                         
  -7   6   4       1975.35       1924.70        47.58 o                         
  -6   6   4          9.92          6.59         3.93 o                         
  -5   6   4        532.26        530.16        16.34 o                         
  -4   6   4        595.61        756.38        28.92 o                         
  -3   6   4       7036.75       6960.01        69.04 o                         
  -2   6   4         39.92         43.52         5.47 o                         
  -1   6   4        232.75        190.63         7.88 o                         
   0   6   4         67.67         36.52         6.10 o                         
   1   6   4         15.72          8.45         6.00 o                         
   2   6   4          1.35          5.13         7.31 o                         
   3   6   4        556.47        453.59        23.93 o                         
   4   6   4         80.24        113.11         8.05 o                         
   5   6   4       1195.85       1232.20        31.98 o                         
   6   6   4        836.69        761.48        78.50 o                         
   7   6   4          4.19          2.56         4.46 o                         
   8   6   4        332.41        332.09        14.09 o                         
   9   6   4         94.86         87.46        10.64 o                         
  10   6   4        121.50        127.01         7.95 o                         
  11   6   4        126.27        106.22         5.99 o                         
 -12   7   4        160.05        154.83         7.22 o                         
 -11   7   4          5.98          8.93         5.89 o                         
 -10   7   4        162.44        181.86        15.14 o                         
  -9   7   4        121.98         91.04        20.48 o                         
  -8   7   4        965.01        966.38        31.56 o                         
  -7   7   4         33.90         41.69         5.69 o                         
  -6   7   4          0.16          5.23         3.20 o                         
  -5   7   4        481.07        544.95        13.07 o                         
  -4   7   4       3316.30       3071.29        68.28 o                         
  -3   7   4        347.48        349.74        14.06 o                         
  -2   7   4        658.64        563.12        15.26 o                         
  -1   7   4        266.22        303.70        11.36 o                         
   0   7   4          3.74         -0.12         6.01 o                         
   1   7   4         18.80         22.48         7.42 o                         
   2   7   4       6511.42       6452.97       111.06 o                         
   3   7   4        598.74        692.33        30.63 o                         
   4   7   4        252.92        288.90        12.81 o                         
   5   7   4        477.32        421.00        42.16 o                         
   6   7   4        782.16        845.33        31.88 o                         
   7   7   4          1.25          2.65         6.76 o                         
   8   7   4         45.72         49.54         6.80 o                         
   9   7   4          3.91          1.18         4.28 o                         
  10   7   4        101.93        105.64        10.10 o                         
 -12   8   4          0.18         -0.55         2.70 o                         
 -11   8   4          0.07          2.87         5.49 o                         
 -10   8   4         55.26         67.80        10.54 o                         
  -9   8   4        789.53        807.93        22.97 o                         
  -8   8   4         21.11         18.72         6.57 o                         
  -7   8   4       1197.74       1181.23        25.59 o                         
  -6   8   4        492.38        515.59        12.77 o                         
  -5   8   4        608.92        596.03        12.98 o                         
  -4   8   4        664.23        605.89        28.65 o                         
  -3   8   4        845.62        643.92        19.88 o                         
  -2   8   4        221.86        276.53        11.23 o                         
  -1   8   4        329.01        426.36        14.01 o                         
   0   8   4        312.15        376.33        23.19 o                         
   1   8   4       7820.67       7912.55       226.82 o                         
   2   8   4       1868.14       2019.58        70.96 o                         
   3   8   4       2762.22       2722.08        55.76 o                         
   4   8   4       1002.10       1067.30        40.20 o                         
   5   8   4        579.87        549.32        44.39 o                         
   6   8   4        490.07        481.59        23.75 o                         
   7   8   4       1573.10       1626.38        34.27 o                         
   8   8   4          3.54          3.03         5.25 o                         
   9   8   4         14.61         19.27         7.30 o                         
  10   8   4          2.34          7.96         5.47 o                         
 -11   9   4         55.82         64.19         8.76 o                         
 -10   9   4        218.52        194.31        10.44 o                         
  -9   9   4        336.68        321.82        14.51 o                         
  -8   9   4       2838.50       2838.27        49.94 o                         
  -7   9   4         32.71         44.90         5.93 o                         
  -6   9   4         97.04         84.02         7.78 o                         
  -5   9   4       3172.68       3106.37        32.44 o                         
  -4   9   4       3106.41       3058.91        48.63 o                         
  -3   9   4       1197.06       1369.46        31.28 o                         
  -2   9   4        777.99        703.98        21.43 o                         
  -1   9   4        314.36        288.66        14.09 o                         
   0   9   4        284.21        248.39        15.12 o                         
   1   9   4        219.78        186.33        16.99 o                         
   2   9   4       1140.27        895.79        53.97 o                         
   3   9   4       1917.04       1975.99        47.71 o                         
   4   9   4        484.24        597.99        19.38 o                         
   5   9   4          1.00         -3.56         5.96 o                         
   6   9   4        519.81        530.92        25.50 o                         
   7   9   4          1.89          2.07         4.93 o                         
   8   9   4         31.90         49.52         6.94 o                         
   9   9   4        483.35        500.21        22.75 o                         
  10   9   4         46.53         48.06         7.68 o                         
 -11  10   4          0.68          4.20         4.88 o                         
 -10  10   4         88.62        100.23         7.90 o                         
  -9  10   4        292.69        297.94        13.67 o                         
  -8  10   4         51.15         66.82        15.21 o                         
  -7  10   4        959.71        945.25        35.22 o                         
  -6  10   4        873.20        870.25        17.15 o                         
  -5  10   4        683.18        661.09        15.74 o                         
  -4  10   4       3849.65       3931.21        64.34 o                         
  -3  10   4        564.96        532.85        10.78 o                         
  -2  10   4         28.50         16.12         8.29 o                         
  -1  10   4          7.57          9.96         5.54 o                         
   0  10   4       1223.30       1211.40        34.92 o                         
   1  10   4       2278.72       2369.55        64.31 o                         
   2  10   4        201.31        215.08         8.93 o                         
   3  10   4       2888.62       2903.30        61.19 o                         
   4  10   4       2470.31       2435.48        50.71 o                         
   5  10   4        135.85        128.40        12.83 o                         
   6  10   4        122.63        120.01         8.92 o                         
   7  10   4        138.31        161.22        10.44 o                         
   8  10   4        273.72        288.98        13.37 o                         
   9  10   4          2.32          1.08         3.96 o                         
  10  10   4        243.35        235.22        13.32 o                         
 -11  11   4        263.07        265.92        14.15 o                         
 -10  11   4          8.11          9.95         4.33 o                         
  -9  11   4         15.76         21.03         5.88 o                         
  -8  11   4        214.95        225.65        12.47 o                         
  -7  11   4         39.52         44.00         5.24 o                         
  -6  11   4         17.19         13.18         4.38 o                         
  -5  11   4       4708.94       4772.49        57.38 o                         
  -4  11   4       1098.65       1054.70        24.02 o                         
  -3  11   4        888.99        865.82        15.24 o                         
  -2  11   4       1103.26       1123.29        23.12 o                         
  -1  11   4       1128.30       1125.43        21.96 o                         
   0  11   4        280.13        283.84         9.22 o                         
   1  11   4        247.53        244.17         8.82 o                         
   2  11   4        676.37        631.92        15.96 o                         
   3  11   4        960.45       1001.99        35.13 o                         
   4  11   4          0.72         -1.17         5.89 o                         
   5  11   4        595.44        620.48        27.79 o                         
   6  11   4        682.83        708.67        30.72 o                         
   7  11   4          2.72          6.37         5.39 o                         
   8  11   4         29.98         25.78        11.82 o                         
   9  11   4        642.40        671.88        18.11 o                         
  10  11   4          5.96          4.65         2.92 o                         
 -11  12   4          8.46          8.19         3.07 o                         
 -10  12   4        207.85        226.00        10.29 o                         
  -9  12   4        283.84        262.32        39.76 o                         
  -8  12   4        271.91        292.57        13.54 o                         
  -7  12   4        194.00        210.28         9.28 o                         
  -6  12   4       1386.62       1395.03        30.09 o                         
  -5  12   4        428.87        401.85        22.96 o                         
  -4  12   4        655.09        606.15        14.48 o                         
  -3  12   4        733.35        766.47        13.26 o                         
  -2  12   4        144.38        141.30        13.72 o                         
  -1  12   4        774.43        793.71        26.15 o                         
   0  12   4       3611.03       3588.41        42.43 o                         
   1  12   4          4.91         10.72         4.18 o                         
   2  12   4          3.94          3.89         3.04 o                         
   3  12   4        591.80        678.26        22.01 o                         
   4  12   4       1473.56       1455.47        44.24 o                         
   5  12   4         12.51         12.05         7.51 o                         
   6  12   4        912.11        934.47        35.83 o                         
   7  12   4        398.72        379.64        22.18 o                         
   8  12   4        495.81        539.43        16.99 o                         
   9  12   4          7.60          4.06         3.76 o                         
  10  12   4        184.70        176.58         7.09 o                         
 -10  13   4          8.92         11.48         6.11 o                         
  -9  13   4        116.39        128.60         9.15 o                         
  -8  13   4          3.84          7.64         3.87 o                         
  -7  13   4        234.39        258.09        12.81 o                         
  -6  13   4          0.55         -2.90         5.18 o                         
  -5  13   4       1506.36       1470.93        29.08 o                         
  -4  13   4         44.54         50.21         5.79 o                         
  -3  13   4        147.24        136.04         6.18 o                         
  -2  13   4        176.54        185.67         8.68 o                         
  -1  13   4       2126.16       2032.20        28.43 o                         
   0  13   4          0.10          5.38         3.57 o                         
   1  13   4         66.00         61.47         5.22 o                         
   2  13   4        288.30        320.76         9.81 o                         
   3  13   4        113.44        101.39         7.79 o                         
   4  13   4          5.16          8.43         5.28 o                         
   5  13   4       2239.04       2241.36        60.72 o                         
   6  13   4        143.66        124.65        13.67 o                         
   7  13   4         97.57         83.09        12.03 o                         
   8  13   4         58.35         55.66         9.61 o                         
   9  13   4        390.74        424.86        10.53 o                         
 -10  14   4        212.52        204.83         9.20 o                         
  -9  14   4         42.66         53.14         9.52 o                         
  -8  14   4         84.79         87.88         7.96 o                         
  -7  14   4        362.78        341.34        14.30 o                         
  -6  14   4       1124.63       1136.27        27.17 o                         
  -5  14   4        143.40        134.41        10.42 o                         
  -4  14   4        664.59        685.43        19.93 o                         
  -3  14   4         51.66         49.51         6.72 o                         
  -2  14   4       2342.91       2253.82        31.06 o                         
  -1  14   4          2.39          2.09         2.75 o                         
   0  14   4       2790.62       2593.20        31.00 o                         
   1  14   4        172.11        154.78         9.35 o                         
   2  14   4        821.94        858.52        16.98 o                         
   3  14   4          5.34          6.14         5.79 o                         
   4  14   4       1335.67       1281.79        30.26 o                         
   5  14   4          0.00          4.14         7.74 o                         
   6  14   4        311.61        334.41        20.82 o                         
   7  14   4         79.30        104.92        12.27 o                         
   8  14   4        885.20        877.99        21.06 o                         
   9  14   4          3.70          3.90         3.58 o                         
 -10  15   4         84.36         80.19         8.19 o                         
  -9  15   4          1.24         -1.01         5.36 o                         
  -8  15   4          0.15          3.37         4.37 o                         
  -7  15   4        304.63        287.10        18.29 o                         
  -6  15   4          0.80          2.58         5.08 o                         
  -5  15   4        123.20        126.88         9.37 o                         
  -4  15   4          6.20          4.57         5.42 o                         
  -3  15   4         51.10         56.02         5.93 o                         
  -2  15   4        282.98        294.57        11.51 o                         
  -1  15   4       2546.14       2475.13        30.79 o                         
   0  15   4        127.55        130.48         6.97 o                         
   1  15   4        338.96        340.97        10.21 o                         
   2  15   4         87.00         92.88         5.18 o                         
   3  15   4        360.63        351.28        19.64 o                         
   4  15   4         12.37         12.08         7.34 o                         
   5  15   4        996.96       1005.19        36.97 o                         
   6  15   4        359.76        386.56        21.93 o                         
   7  15   4         14.82          8.38         6.79 o                         
   8  15   4         38.74         36.12         4.99 o                         
   9  15   4        182.17        153.37         7.16 o                         
  -9  16   4        256.15        243.06        11.83 o                         
  -8  16   4        101.83        102.57         8.02 o                         
  -7  16   4         90.02         94.96         8.19 o                         
  -6  16   4         15.95         20.77         5.53 o                         
  -5  16   4          1.29          2.41         6.14 o                         
  -4  16   4        197.73        226.62        18.24 o                         
  -3  16   4        828.48        820.68        28.49 o                         
  -2  16   4        945.59        961.74        30.82 o                         
  -1  16   4       1871.94       1865.42        29.95 o                         
   0  16   4        746.76        767.29        18.60 o                         
   1  16   4        188.81        200.21        10.13 o                         
   2  16   4        680.85        705.89        13.63 o                         
   3  16   4        186.93        201.15        11.92 o                         
   4  16   4         74.17         89.44         8.52 o                         
   5  16   4        220.23        208.45        16.68 o                         
   6  16   4        417.61        408.56        21.81 o                         
   7  16   4        189.44        194.66        14.41 o                         
   8  16   4        298.43        287.00        15.58 o                         
  -9  17   4          2.07          0.65         2.94 o                         
  -8  17   4        442.55        439.27        14.73 o                         
  -7  17   4          9.68          5.23         4.87 o                         
  -6  17   4         32.30         16.54        11.14 o                         
  -5  17   4        182.11        185.25        14.93 o                         
  -4  17   4        219.38        223.25        16.20 o                         
  -3  17   4        525.39        559.01        22.67 o                         
  -2  17   4       1525.52       1511.46        28.58 o                         
  -1  17   4       3693.40       3643.66        46.98 o                         
   0  17   4          7.94          6.42         3.43 o                         
   1  17   4         32.09         34.26         4.30 o                         
   2  17   4        172.31        186.99        12.44 o                         
   3  17   4        382.99        389.32        16.00 o                         
   4  17   4          6.48          1.32         4.75 o                         
   5  17   4        876.96        815.84        31.77 o                         
   6  17   4        585.89        553.95        24.85 o                         
   7  17   4         14.37         11.67         5.71 o                         
   8  17   4          0.96          2.99         4.49 o                         
  -9  18   4        161.71        145.99         9.62 o                         
  -8  18   4          4.84          6.11         3.44 o                         
  -7  18   4        336.18        353.28        14.04 o                         
  -6  18   4         27.02         25.33         7.78 o                         
  -5  18   4        143.16        141.05        13.27 o                         
  -4  18   4         84.04         79.42        11.21 o                         
  -3  18   4        522.24        581.80        26.16 o                         
  -2  18   4       2487.12       2536.38        36.67 o                         
  -1  18   4       1012.16       1080.37        26.44 o                         
   0  18   4         29.09         32.20         7.76 o                         
   1  18   4        505.43        499.36        16.08 o                         
   2  18   4          0.09          1.78         3.53 o                         
   3  18   4        339.90        351.93        16.00 o                         
   4  18   4        494.88        525.33        17.73 o                         
   5  18   4         72.70         75.50         7.54 o                         
   6  18   4         29.25         21.89         4.97 o                         
   7  18   4         35.38         40.90         6.69 o                         
  -8  19   4        458.19        432.28        17.02 o                         
  -7  19   4         14.88         13.91         5.85 o                         
  -6  19   4          2.31          3.06         5.65 o                         
  -5  19   4         23.77         12.31         6.72 o                         
  -4  19   4        638.22        674.90        19.89 o                         
  -3  19   4        252.50        282.29        17.72 o                         
  -2  19   4        587.23        622.68        15.74 o                         
  -1  19   4         37.68         35.41         4.98 o                         
   0  19   4        278.92        285.24        10.70 o                         
   1  19   4         60.85         53.46         5.41 o                         
   2  19   4        972.66        973.59        24.66 o                         
   3  19   4         99.99         88.65         6.55 o                         
   4  19   4        146.79        124.65         8.93 o                         
   5  19   4         17.64          7.41         5.64 o                         
   6  19   4        417.46        432.50        30.31 o                         
   7  19   4         70.13         58.17         7.22 o                         
  -7  20   4        109.63        108.04         9.36 o                         
  -6  20   4        117.14         89.14         9.94 o                         
  -5  20   4         77.88         73.53         9.99 o                         
  -4  20   4          2.81         -1.22         4.47 o                         
  -3  20   4        758.10        794.84        30.18 o                         
  -2  20   4        134.25        119.25         7.26 o                         
  -1  20   4        826.91        838.09        18.38 o                         
   0  20   4         64.78         61.77         5.88 o                         
   1  20   4        316.18        348.54        46.44 o                         
   2  20   4          4.57          9.05         4.70 o                         
   3  20   4        955.42       1051.68        36.05 o                         
   4  20   4         12.81          7.77         6.07 o                         
   5  20   4        305.64        317.91        16.69 o                         
   6  20   4          0.02         -0.77         4.67 o                         
  -7  21   4          6.00          5.04         4.24 o                         
  -6  21   4         38.47         42.38         7.06 o                         
  -5  21   4         44.67         46.40         7.91 o                         
  -4  21   4        622.94        645.29        20.22 o                         
  -3  21   4         16.49         20.32         7.07 o                         
  -2  21   4         36.06         44.38         6.01 o                         
  -1  21   4        208.08        192.74         8.54 o                         
   0  21   4          2.22          2.86         3.92 o                         
   1  21   4        187.02        162.98         9.93 o                         
   2  21   4       1404.97       1468.55        54.07 o                         
   3  21   4         37.54         54.17         9.12 o                         
   4  21   4          0.75          0.98         5.43 o                         
   5  21   4         16.19         24.67         6.41 o                         
   6  21   4        104.91        103.50         8.47 o                         
  -6  22   4         34.77         20.01         5.00 o                         
  -5  22   4        341.41        321.56        15.86 o                         
  -4  22   4         18.10         20.55         4.48 o                         
  -3  22   4        213.18        232.51        10.69 o                         
  -2  22   4         10.36          8.30         4.89 o                         
  -1  22   4        144.23        134.66         7.10 o                         
   0  22   4         54.17         51.89         6.35 o                         
   1  22   4        435.44        453.10        15.24 o                         
   2  22   4         10.63         10.30         6.12 o                         
   3  22   4        355.11        309.73        17.01 o                         
   4  22   4          1.64          6.15         3.39 o                         
   5  22   4        103.64         90.89         8.43 o                         
  -5  23   4        225.14        228.69        12.24 o                         
  -4  23   4        231.80        231.33        12.62 o                         
  -3  23   4         26.69         25.79        12.07 o                         
  -2  23   4        362.30        376.34        10.46 o                         
  -1  23   4        253.11        287.92        15.99 o                         
   0  23   4          0.95          5.79         4.23 o                         
   1  23   4         83.70         88.48         6.90 o                         
   2  23   4        642.20        628.74        16.59 o                         
   3  23   4         47.80         51.01         5.11 o                         
   4  23   4        120.00        107.24         8.64 o                         
  -4  24   4        177.71        182.54         9.43 o                         
  -3  24   4        243.94        239.18         9.21 o                         
  -2  24   4        128.96        127.46        11.34 o                         
  -1  24   4         57.28         55.86         9.49 o                         
   0  24   4        123.14        114.62         9.77 o                         
   1  24   4        196.88        199.30         7.16 o                         
   2  24   4         35.07         41.04         4.62 o                         
   3  24   4         51.96         60.01         7.00 o                         
  -2  25   4         11.91         12.41         4.79 o                         
  -1  25   4        208.17        208.93         8.35 o                         
   0  25   4          8.50          8.85         3.22 o                         
   1  25   4         87.87         76.21         4.22 o                         
 -11   0   5        680.32        652.13        27.38 o                         
  -9   0   5          6.33          5.61         7.05 o                         
  -7   0   5       3377.80       3295.72        62.92 o                         
  -5   0   5       2967.87       2869.95        72.01 o                         
  -3   0   5       6947.26       7108.15       109.60 o                         
  -1   0   5       3500.43       2788.96        68.34 o                         
   1   0   5         79.57        128.45        11.04 o                         
   3   0   5       1207.81       1759.13        48.44 o                         
   5   0   5       2317.77       2142.53        80.59 o                         
   7   0   5         84.58         67.47        11.25 o                         
   9   0   5        799.21        781.73        31.25 o                         
  11   0   5        124.49        147.54         9.92 o                         
 -12   1   5        232.32        229.82         9.47 o                         
 -11   1   5          4.43          5.30         4.49 o                         
 -10   1   5        393.23        422.62        13.35 o                         
  -9   1   5        107.43        110.94         7.37 o                         
  -8   1   5        175.77        174.40         7.74 o                         
  -7   1   5        110.04         93.44         5.68 o                         
  -6   1   5       2952.02       2846.73        36.78 o                         
  -5   1   5        127.78        121.20         9.44 o                         
  -4   1   5        126.49        101.80         7.62 o                         
  -3   1   5        134.65        106.34         7.69 o                         
  -2   1   5       5151.08       4986.29        82.10 o                         
  -1   1   5        102.85         89.26         7.07 o                         
   0   1   5       2541.14       2295.01        34.88 o                         
   1   1   5         78.96         90.94         7.78 o                         
   2   1   5       1216.35       1300.60        32.14 o                         
   3   1   5        233.76        238.98        16.36 o                         
   4   1   5       1367.85       1318.20        37.93 o                         
   5   1   5          8.37          5.51         3.27 o                         
   6   1   5        226.47        241.33        11.87 o                         
   7   1   5         61.46         78.94         7.80 o                         
   8   1   5         83.95        108.17         9.12 o                         
   9   1   5          0.00          2.65         3.67 o                         
  10   1   5         55.73         61.57         6.36 o                         
  11   1   5         66.67         61.30         7.89 o                         
 -12   2   5          0.49         -0.07         3.28 o                         
 -11   2   5        379.95        377.03        15.89 o                         
 -10   2   5         20.35          7.25         5.43 o                         
  -9   2   5          1.04         -1.35         3.75 o                         
  -8   2   5        991.37        990.53        27.14 o                         
  -7   2   5       1457.62       1394.31        20.73 o                         
  -6   2   5        780.31        860.26        15.58 o                         
  -5   2   5       4194.76       4087.23        67.73 o                         
  -4   2   5        581.27        563.84        18.65 o                         
  -3   2   5       1730.46       1733.61        27.34 o                         
  -2   2   5       9988.39      10364.76       115.87 o                         
  -1   2   5       5040.34       4683.12        46.96 o                         
   0   2   5       1580.39       1584.77        28.03 o                         
   1   2   5         23.90         37.42         5.14 o                         
   2   2   5        108.65         92.52         7.61 o                         
   3   2   5          6.03         38.59         8.33 o                         
   4   2   5        734.01        903.02        16.83 o                         
   5   2   5        468.71        425.36        14.98 o                         
   6   2   5        604.79        633.37        15.53 o                         
   7   2   5        136.31        141.71         9.64 o                         
   8   2   5         79.21         68.30         7.57 o                         
   9   2   5        140.76        154.63         6.91 o                         
  10   2   5         26.89         31.47         4.13 o                         
  11   2   5         82.94         79.26         7.83 o                         
 -12   3   5        239.71        195.13        10.17 o                         
 -11   3   5        114.35        106.44         7.97 o                         
 -10   3   5        128.08        123.59         7.44 o                         
  -9   3   5        812.49        762.48        18.12 o                         
  -8   3   5        215.33        211.31        16.09 o                         
  -7   3   5        867.30        884.78        14.16 o                         
  -6   3   5        953.38        892.99        14.47 o                         
  -5   3   5        744.48        771.57        32.75 o                         
  -4   3   5        953.51        933.99        23.46 o                         
  -3   3   5       3337.49       3458.34        59.38 o                         
  -2   3   5       2404.31       2243.01        42.15 o                         
  -1   3   5       6291.97       6376.18        57.10 o                         
   0   3   5         16.09          5.90         2.99 o                         
   1   3   5        496.60        479.14        21.55 o                         
   2   3   5         50.64         41.57         7.10 o                         
   3   3   5       2034.59       2226.12        77.38 o                         
   4   3   5        141.26         97.42         7.76 o                         
   5   3   5        535.27        556.25        34.64 o                         
   6   3   5         12.58          7.10         4.36 o                         
   7   3   5        551.25        559.30        15.17 o                         
   8   3   5        556.64        582.05        19.31 o                         
   9   3   5        374.99        316.09        13.25 o                         
  10   3   5         44.39         38.19         4.14 o                         
  11   3   5        282.80        279.71        13.32 o                         
 -12   4   5         48.12         48.22         3.85 o                         
 -11   4   5        249.42        250.97         9.93 o                         
 -10   4   5          0.28          0.42         3.64 o                         
  -9   4   5         11.57          7.35         4.03 o                         
  -8   4   5        976.65        959.27        16.20 o                         
  -7   4   5        477.25        469.68        11.37 o                         
  -6   4   5        235.96        248.89         7.69 o                         
  -5   4   5       2140.21       2110.08        35.71 o                         
  -4   4   5       1208.66       1169.53        26.85 o                         
  -3   4   5        905.66        930.32        31.86 o                         
  -2   4   5       8986.59       9749.14       148.51 o                         
  -1   4   5       2736.06       2742.81        35.95 o                         
   0   4   5        352.93        371.75        10.87 o                         
   1   4   5         33.38         31.67         7.13 o                         
   2   4   5       3571.31       3610.17        72.32 o                         
   3   4   5        949.46        951.51        29.50 o                         
   4   4   5       1396.85       1588.65        57.34 o                         
   5   4   5        235.87        237.97        13.81 o                         
   6   4   5       1420.65       1441.21        30.66 o                         
   7   4   5        198.94        184.50         8.91 o                         
   8   4   5         20.75         19.15         6.07 o                         
   9   4   5        115.23        120.92        12.25 o                         
  10   4   5        107.47        122.29        10.80 o                         
 -12   5   5         10.91          6.89         3.19 o                         
 -11   5   5         11.46          7.09         3.38 o                         
 -10   5   5          0.28         -0.37         3.76 o                         
  -9   5   5       2729.72       2678.29        38.83 o                         
  -8   5   5        813.70        870.06        15.37 o                         
  -7   5   5        892.82        892.05        24.42 o                         
  -6   5   5       1775.68       1710.07        23.67 o                         
  -5   5   5       2941.22       2894.75        30.48 o                         
  -4   5   5        191.02        256.86        14.58 o                         
  -3   5   5       6612.68       6892.78        91.15 o                         
  -2   5   5       5529.55       5954.93        69.08 o                         
  -1   5   5        511.21        507.76        15.90 o                         
   0   5   5       1103.83       1085.65        23.89 o                         
   1   5   5         17.11          3.62         3.63 o                         
   2   5   5        811.32       1000.36        28.98 o                         
   3   5   5        846.32        835.31        34.43 o                         
   4   5   5        339.36        368.55        24.92 o                         
   5   5   5        829.35        761.05        52.35 o                         
   6   5   5        186.20        178.08        15.44 o                         
   7   5   5        140.27        159.86        10.86 o                         
   8   5   5        146.21        143.85         9.69 o                         
   9   5   5          0.64          0.01         4.32 o                         
  10   5   5         24.26         30.14         4.78 o                         
 -12   6   5         90.78         99.05         5.96 o                         
 -11   6   5        108.73        122.67         8.13 o                         
 -10   6   5        430.54        441.82        22.68 o                         
  -9   6   5          8.67          8.53         6.01 o                         
  -8   6   5        809.85        740.39        61.07 o                         
  -7   6   5         21.69         21.05         4.98 o                         
  -6   6   5        140.00        162.04         8.58 o                         
  -5   6   5          5.66          6.79         2.94 o                         
  -4   6   5       4855.70       4821.37       110.22 o                         
  -3   6   5         19.19          6.08         5.80 o                         
  -2   6   5       6337.25       6636.68        68.15 o                         
  -1   6   5         21.93         27.18         6.50 o                         
   0   6   5        639.04        521.77        24.50 o                         
   1   6   5         13.55         11.59         6.40 o                         
   2   6   5       6304.04       6373.23        91.40 o                         
   3   6   5        926.16        973.51        24.02 o                         
   4   6   5        233.77        226.24         7.62 o                         
   5   6   5          8.78          6.87         6.85 o                         
   6   6   5       1207.08       1275.48        26.97 o                         
   7   6   5          0.88          0.04         4.83 o                         
   8   6   5        280.08        271.63        10.48 o                         
   9   6   5         52.27         53.80        11.56 o                         
  10   6   5        118.46        113.45         7.15 o                         
 -12   7   5          0.65         -1.96         3.93 o                         
 -11   7   5         75.98         69.30         9.24 o                         
 -10   7   5         14.49         20.47         8.50 o                         
  -9   7   5        689.20        774.98        22.24 o                         
  -8   7   5         14.12         11.66         5.58 o                         
  -7   7   5       1114.94       1131.95        36.68 o                         
  -6   7   5          7.89          9.54         3.34 o                         
  -5   7   5       1346.49       1257.47        38.79 o                         
  -4   7   5        169.08        199.77         8.14 o                         
  -3   7   5       1925.59       1820.96        40.72 o                         
  -2   7   5       1886.49       2109.77        33.30 o                         
  -1   7   5        485.63        500.64        17.12 o                         
   0   7   5        446.03        456.75        23.90 o                         
   1   7   5       8388.91       8526.08       134.75 o                         
   2   7   5        157.75        173.16        19.04 o                         
   3   7   5         58.52         40.52         6.19 o                         
   4   7   5         30.84         32.76         5.67 o                         
   5   7   5       1231.50       1281.48        34.65 o                         
   6   7   5        612.86        637.74        27.12 o                         
   7   7   5       1066.70       1124.72        27.70 o                         
   8   7   5          1.47          2.68         4.69 o                         
   9   7   5         88.61         75.81         7.09 o                         
  10   7   5          2.62          3.99         4.89 o                         
 -11   8   5         38.04         34.60         5.11 o                         
 -10   8   5        221.20        214.54        17.93 o                         
  -9   8   5          3.96          3.07         4.60 o                         
  -8   8   5       3061.26       3113.22        53.12 o                         
  -7   8   5         13.82         13.96         4.89 o                         
  -6   8   5         54.34         55.62         5.12 o                         
  -5   8   5        834.83        846.45        17.10 o                         
  -4   8   5       2964.21       2910.87        36.30 o                         
  -3   8   5         10.38         13.33         4.79 o                         
  -2   8   5        151.32        128.75         9.78 o                         
  -1   8   5         48.61         80.45         8.40 o                         
   0   8   5        133.17        110.89        11.03 o                         
   1   8   5         10.75         -0.08         6.60 o                         
   2   8   5       4015.05       3724.80        66.00 o                         
   3   8   5        528.13        587.56        31.24 o                         
   4   8   5        342.19        342.40        14.86 o                         
   5   8   5          1.27          2.48         5.60 o                         
   6   8   5         66.47         78.50        11.28 o                         
   7   8   5        248.89        293.80        13.81 o                         
   8   8   5        450.63        486.62        21.40 o                         
   9   8   5        225.11        229.65        15.19 o                         
  10   8   5        145.17        139.63        10.48 o                         
 -11   9   5         69.19         71.30         6.87 o                         
 -10   9   5          4.90          2.25         4.39 o                         
  -9   9   5        796.49        780.07        18.29 o                         
  -8   9   5        140.65        152.29        10.54 o                         
  -7   9   5        430.61        431.59        15.29 o                         
  -6   9   5        469.42        495.92        13.06 o                         
  -5   9   5       1093.65       1076.23        19.06 o                         
  -4   9   5       1339.78       1389.27        25.81 o                         
  -3   9   5       1132.25       1017.42        26.00 o                         
  -2   9   5        129.74        129.98        14.82 o                         
  -1   9   5        348.98        346.66        18.69 o                         
   0   9   5       1204.41       1100.47        28.96 o                         
   1   9   5       3080.26       2985.20        47.84 o                         
   2   9   5         45.20         42.50        10.96 o                         
   3   9   5         26.35         20.16         8.78 o                         
   4   9   5        133.66        138.90        10.18 o                         
   5   9   5        241.73        241.92        13.05 o                         
   6   9   5         46.81         44.58         9.77 o                         
   7   9   5        404.56        402.48        12.96 o                         
   8   9   5        240.66        236.35        11.75 o                         
   9   9   5         49.48         51.36        14.15 o                         
  10   9   5         89.88         82.14         7.88 o                         
 -11  10   5        157.47        167.45         8.23 o                         
 -10  10   5        255.77        270.12        11.76 o                         
  -9  10   5         28.53         23.14         4.83 o                         
  -8  10   5       1804.92       1827.47        37.54 o                         
  -7  10   5          7.47          9.91         4.87 o                         
  -6  10   5         47.18         50.14         5.10 o                         
  -5  10   5       2071.42       2033.94        36.29 o                         
  -4  10   5        949.72        893.09        16.59 o                         
  -3  10   5         46.34         38.11         3.75 o                         
  -2  10   5          7.64         11.51         2.39 o                         
  -1  10   5         59.92        102.78         9.56 o                         
   0  10   5        921.33        935.85        14.45 o                         
   1  10   5       2002.75       2184.45        33.65 o                         
   2  10   5        323.57        266.19        12.46 o                         
   3  10   5        220.09        213.53        17.02 o                         
   4  10   5         27.20         29.91         6.51 o                         
   5  10   5         14.82         10.52         7.55 o                         
   6  10   5        797.45        815.23        33.12 o                         
   7  10   5          4.36          1.88         4.18 o                         
   8  10   5          1.72          0.10         4.69 o                         
   9  10   5        464.37        469.28        14.58 o                         
  10  10   5         26.94         32.16         5.49 o                         
 -11  11   5          0.20          1.43         2.37 o                         
 -10  11   5          0.94          1.11         3.98 o                         
  -9  11   5         29.22         27.00         4.78 o                         
  -8  11   5         19.64         19.42         6.53 o                         
  -7  11   5        452.90        433.02        16.61 o                         
  -6  11   5        913.64        896.16        30.13 o                         
  -5  11   5        219.07        184.61         8.02 o                         
  -4  11   5       1917.50       1947.26        27.75 o                         
  -3  11   5          4.39          3.00         2.80 o                         
  -2  11   5       1958.45       1885.37        23.52 o                         
  -1  11   5        489.68        563.57        11.47 o                         
   0  11   5       1567.88       1514.78        21.14 o                         
   1  11   5       1930.31       1953.56        26.81 o                         
   2  11   5        344.08        413.42        15.84 o                         
   3  11   5         25.93         26.29         7.74 o                         
   4  11   5        914.01        886.91        29.39 o                         
   5  11   5        476.38        498.92        25.34 o                         
   6  11   5        343.96        378.53        22.26 o                         
   7  11   5        218.76        220.42         9.60 o                         
   8  11   5        286.23        299.48        12.56 o                         
   9  11   5         14.56          9.61         3.77 o                         
 -11  12   5        186.44        201.31         7.91 o                         
 -10  12   5         50.54         49.49         7.22 o                         
  -9  12   5         15.73         18.24         4.36 o                         
  -8  12   5        197.32        197.24        12.26 o                         
  -7  12   5         44.25         48.26         6.81 o                         
  -6  12   5          2.35          5.69         4.29 o                         
  -5  12   5       1128.97       1142.37        26.37 o                         
  -4  12   5        102.89         90.41         5.99 o                         
  -3  12   5          4.12          1.58         2.84 o                         
  -2  12   5         86.50        113.27         5.80 o                         
  -1  12   5       1965.78       1861.35        26.07 o                         
   0  12   5        282.76        279.48        15.61 o                         
   1  12   5        596.35        585.26        21.60 o                         
   2  12   5          8.28          5.83         3.32 o                         
   3  12   5        251.86        218.46        18.08 o                         
   4  12   5          7.07          2.62         6.48 o                         
   5  12   5       2070.63       2012.42        56.93 o                         
   6  12   5        118.97        117.65        13.60 o                         
   7  12   5        394.72        388.54        21.98 o                         
   8  12   5         15.64         23.74         4.81 o                         
   9  12   5        185.37        197.08         6.94 o                         
 -10  13   5         42.62         43.52         5.07 o                         
  -9  13   5        216.79        230.97         9.17 o                         
  -8  13   5        182.54        167.79        10.52 o                         
  -7  13   5          0.09         -2.86         8.39 o                         
  -6  13   5        769.92        736.53        34.63 o                         
  -5  13   5          7.42          7.15         4.86 o                         
  -4  13   5        159.11        157.12         7.67 o                         
  -3  13   5        176.09        166.61         7.03 o                         
  -2  13   5       3235.20       3256.44        51.01 o                         
  -1  13   5        498.11        490.89        11.56 o                         
   0  13   5       1942.61       1876.76        24.18 o                         
   1  13   5         80.38         80.64         5.19 o                         
   2  13   5        420.45        427.26        12.71 o                         
   3  13   5         12.72         11.03         5.46 o                         
   4  13   5       1636.26       1675.64        50.00 o                         
   5  13   5         23.99         12.60         7.35 o                         
   6  13   5        329.56        334.42        14.86 o                         
   7  13   5        107.26        111.26        15.52 o                         
   8  13   5        451.60        481.33        21.83 o                         
   9  13   5          0.39          1.32         2.92 o                         
 -10  14   5         20.71         17.75         5.37 o                         
  -9  14   5        283.45        282.23        12.03 o                         
  -8  14   5         40.36         35.55         6.28 o                         
  -7  14   5        312.16        321.17        20.82 o                         
  -6  14   5          4.47          8.81         5.16 o                         
  -5  14   5        439.79        506.75        30.92 o                         
  -4  14   5        422.33        415.03        29.22 o                         
  -3  14   5         21.20         27.09         5.61 o                         
  -2  14   5        214.38        229.52         9.28 o                         
  -1  14   5       4692.68       4572.38        52.19 o                         
   0  14   5         26.45         18.86         3.61 o                         
   1  14   5         20.03         21.53         3.72 o                         
   2  14   5         77.41         80.57         6.45 o                         
   3  14   5        838.94        828.16        46.75 o                         
   4  14   5         84.04         66.60         8.18 o                         
   5  14   5        890.18        938.08        35.91 o                         
   6  14   5         82.04        100.40         8.41 o                         
   7  14   5         85.26         84.23         7.70 o                         
   8  14   5         59.98         42.80         7.66 o                         
   9  14   5         59.06         49.10         6.24 o                         
 -10  15   5        268.06        281.53        13.70 o                         
  -9  15   5         75.19         68.44         6.55 o                         
  -8  15   5         13.47         11.94         5.57 o                         
  -7  15   5         19.93         27.40         6.15 o                         
  -6  15   5         15.95         24.54         5.74 o                         
  -5  15   5        123.50        125.60        13.33 o                         
  -4  15   5        224.49        202.99        15.81 o                         
  -3  15   5        689.08        683.22        31.20 o                         
  -2  15   5        659.34        671.59        20.09 o                         
  -1  15   5        148.31        138.07         6.88 o                         
   0  15   5        439.00        453.51        11.45 o                         
   1  15   5         32.70         31.82         4.16 o                         
   2  15   5        139.66        124.24         7.83 o                         
   3  15   5         31.99         33.79        10.07 o                         
   4  15   5        537.11        614.37        20.55 o                         
   5  15   5          5.93         12.30         7.75 o                         
   6  15   5        490.30        494.87        16.89 o                         
   7  15   5        171.15        189.91        10.10 o                         
   8  15   5        290.48        340.43        16.64 o                         
  -9  16   5          4.50          4.97         4.92 o                         
  -8  16   5        195.84        216.83         8.96 o                         
  -7  16   5        297.84        287.33        12.56 o                         
  -6  16   5          5.10         10.16         4.64 o                         
  -5  16   5        219.29        193.40        11.07 o                         
  -4  16   5         62.25         59.38        10.01 o                         
  -3  16   5        246.67        262.71        15.72 o                         
  -2  16   5       1007.11       1035.00        23.30 o                         
  -1  16   5       5706.20       5768.04        54.38 o                         
   0  16   5          0.36         -0.60         3.25 o                         
   1  16   5         89.35         99.62         8.52 o                         
   2  16   5        166.84        172.65        23.11 o                         
   3  16   5       1016.77       1043.19        40.00 o                         
   4  16   5        173.37        153.17        10.59 o                         
   5  16   5       1054.98        982.21        35.91 o                         
   6  16   5        200.94        202.31        22.89 o                         
   7  16   5         23.29         23.21         6.52 o                         
   8  16   5          1.68         -3.65         4.52 o                         
  -9  17   5        220.17        227.51        12.44 o                         
  -8  17   5         23.08         21.58         4.65 o                         
  -7  17   5        318.50        308.29        25.51 o                         
  -6  17   5        229.92        241.01        19.30 o                         
  -5  17   5        336.62        314.91        18.75 o                         
  -4  17   5          5.45          4.80         6.96 o                         
  -3  17   5        560.96        606.82        26.58 o                         
  -2  17   5        923.13        931.17        47.33 o                         
  -1  17   5       1775.98       1718.58        34.60 o                         
   0  17   5        427.03        440.84        13.47 o                         
   1  17   5        510.20        527.30        14.88 o                         
   2  17   5        202.83        212.11        11.73 o                         
   3  17   5         56.96         41.13         7.22 o                         
   4  17   5        958.26        904.75        24.80 o                         
   5  17   5         12.22         16.70         5.33 o                         
   6  17   5        180.24        171.24         9.35 o                         
   7  17   5        317.44        303.88        23.78 o                         
  -8  18   5        481.97        452.78        12.24 o                         
  -7  18   5          6.10         13.68         5.25 o                         
  -6  18   5         45.44         33.29         7.85 o                         
  -5  18   5        166.94        202.95        14.98 o                         
  -4  18   5        403.72        422.55        22.16 o                         
  -3  18   5        636.90        647.71        27.27 o                         
  -2  18   5        147.15        138.38         9.27 o                         
  -1  18   5         29.71         23.23         5.72 o                         
   0  18   5        100.13        117.77         8.90 o                         
   1  18   5        184.28        189.05         9.05 o                         
   2  18   5        319.19        334.17        14.69 o                         
   3  18   5        153.11        131.52        14.10 o                         
   4  18   5         28.10         26.86         6.01 o                         
   5  18   5        209.46        211.42        10.84 o                         
   6  18   5        367.69        386.69        10.68 o                         
   7  18   5         32.08         22.94         5.26 o                         
  -8  19   5         13.09          7.05         4.15 o                         
  -7  19   5        174.62        179.74        11.80 o                         
  -6  19   5        146.34        105.18        10.67 o                         
  -5  19   5         92.65         79.14        10.15 o                         
  -4  19   5         16.28         15.96         7.54 o                         
  -3  19   5        636.92        597.29        25.94 o                         
  -2  19   5        343.39        389.31        14.83 o                         
  -1  19   5        210.77        214.74        11.22 o                         
   0  19   5          1.85          1.83         4.58 o                         
   1  19   5        485.12        475.49        23.68 o                         
   2  19   5         80.71         71.06         7.69 o                         
   3  19   5        238.35        197.01        15.97 o                         
   4  19   5        283.44        280.86        14.72 o                         
   5  19   5        225.72        258.92        22.45 o                         
   6  19   5         55.41         53.37         4.29 o                         
  -7  20   5          0.01          0.68         4.27 o                         
  -6  20   5         75.43         70.89         8.56 o                         
  -5  20   5          6.49         11.77         5.95 o                         
  -4  20   5        408.29        386.79        19.70 o                         
  -3  20   5          2.97          4.49         6.21 o                         
  -2  20   5        109.68        128.15         8.83 o                         
  -1  20   5         40.26         42.68         8.44 o                         
   0  20   5         34.81         28.03         7.16 o                         
   1  20   5          3.47          8.15         6.84 o                         
   2  20   5        610.37        635.65        56.63 o                         
   3  20   5         37.68         48.89         8.64 o                         
   4  20   5          6.71          0.00         3.86 o                         
   5  20   5          2.70          1.66         5.08 o                         
   6  20   5        298.21        311.46        10.00 o                         
  -7  21   5        143.65        138.91         8.96 o                         
  -6  21   5          4.03         -2.94         4.77 o                         
  -5  21   5         21.77         21.76         6.43 o                         
  -4  21   5          2.52         -0.97         5.87 o                         
  -3  21   5        333.98        317.79        17.87 o                         
  -2  21   5         58.20         67.31         6.82 o                         
  -1  21   5        122.22        134.05         8.69 o                         
   0  21   5         56.62         57.51         6.70 o                         
   1  21   5        496.57        525.84        23.27 o                         
   2  21   5         78.46         66.67         5.27 o                         
   3  21   5        590.01        538.40        15.62 o                         
   4  21   5         38.71         35.32         3.93 o                         
   5  21   5        108.26         85.05         5.67 o                         
  -6  22   5         68.74         62.04         6.72 o                         
  -5  22   5         87.37         77.92         8.28 o                         
  -4  22   5        119.15        111.62        10.07 o                         
  -3  22   5         11.48         11.69         4.81 o                         
  -2  22   5          8.97         15.84         4.44 o                         
  -1  22   5          0.16          1.00         3.78 o                         
   0  22   5          3.86          4.90         3.85 o                         
   1  22   5         61.20         70.92         9.02 o                         
   2  22   5        590.87        666.24        24.36 o                         
   3  22   5         11.28         13.81         4.20 o                         
   4  22   5         16.05         20.83         3.76 o                         
  -5  23   5          8.19          3.59         3.99 o                         
  -4  23   5         73.29         83.16         8.21 o                         
  -3  23   5         49.98         59.13         5.50 o                         
  -2  23   5         39.44         48.43        10.86 o                         
  -1  23   5        132.48        142.55        11.27 o                         
   0  23   5         11.93          5.75         3.71 o                         
   1  23   5        218.81        205.33        11.72 o                         
   2  23   5         21.74         22.87         3.96 o                         
   3  23   5        160.55        172.47        11.08 o                         
  -3  24   5        103.51         94.92         6.99 o                         
  -2  24   5        155.85        152.68         7.37 o                         
  -1  24   5        522.51        525.71        19.53 o                         
   0  24   5         57.93         67.36         7.76 o                         
   1  24   5         38.14         37.77         4.24 o                         
   2  24   5        264.44        262.76         8.80 o                         
 -12   0   6        173.07        154.24        10.65 o                         
 -10   0   6        858.83        834.92        31.68 o                         
  -8   0   6         77.06         84.06         7.97 o                         
  -6   0   6       3912.37       3819.33        38.20 o                         
  -4   0   6          5.31         -2.88         6.41 o                         
  -2   0   6      22768.34      25070.70       441.27 o                         
   0   0   6       5048.73       4850.47        86.90 o                         
   2   0   6        829.62        794.57        43.17 o                         
   4   0   6       1445.10       1428.39        31.76 o                         
   6   0   6         97.64         94.90        10.22 o                         
   8   0   6        238.87        240.86        17.70 o                         
  10   0   6         11.58         14.70         5.52 o                         
 -12   1   6          2.69          4.41         3.19 o                         
 -11   1   6        457.27        507.56        15.89 o                         
 -10   1   6         19.40         13.77         7.44 o                         
  -9   1   6          3.46          5.44         3.45 o                         
  -8   1   6         33.23         28.49         3.86 o                         
  -7   1   6       1493.35       1485.27        20.36 o                         
  -6   1   6        146.74        134.72         5.00 o                         
  -5   1   6       1376.34       1351.16        17.12 o                         
  -4   1   6         42.67         46.26         7.24 o                         
  -3   1   6       1933.66       1889.60        54.32 o                         
  -2   1   6        693.67        892.06        31.35 o                         
  -1   1   6       7578.55       7196.16        82.23 o                         
   0   1   6       1266.01       1340.18        33.02 o                         
   1   1   6         14.54         19.57         4.45 o                         
   2   1   6         40.36         26.44         5.48 o                         
   3   1   6        419.65        440.08        10.78 o                         
   4   1   6         51.60         38.14         4.59 o                         
   5   1   6       1743.98       1755.10        29.74 o                         
   6   1   6        213.96        203.24        10.47 o                         
   7   1   6        314.55        305.81        13.20 o                         
   8   1   6          3.09          0.08         4.95 o                         
   9   1   6        129.68        153.27        11.84 o                         
  10   1   6          0.49          2.57         3.46 o                         
 -12   2   6        173.67        177.28         8.03 o                         
 -11   2   6          0.13          2.07         3.43 o                         
 -10   2   6        367.40        393.35        21.55 o                         
  -9   2   6        460.26        460.33        11.97 o                         
  -8   2   6        203.65        198.03         7.40 o                         
  -7   2   6        134.12        110.07         6.53 o                         
  -6   2   6       3371.65       3318.20        30.19 o                         
  -5   2   6        237.84        238.17         6.49 o                         
  -4   2   6        425.83        462.42        35.20 o                         
  -3   2   6       1134.70       1089.76        35.86 o                         
  -2   2   6      30557.58      31797.33       385.08 o                         
  -1   2   6       2948.64       3210.31        47.88 o                         
   0   2   6       1044.19       1055.33        25.16 o                         
   1   2   6        410.74        436.51        19.85 o                         
   2   2   6        208.23        212.95        11.76 o                         
   3   2   6        192.34        208.23        13.05 o                         
   4   2   6       2545.43       2495.36        33.42 o                         
   5   2   6         39.62         33.56         4.93 o                         
   6   2   6         27.12         35.70         6.76 o                         
   7   2   6         89.30         91.23         7.43 o                         
   8   2   6        144.19        147.82        14.38 o                         
   9   2   6          1.86          3.03         3.01 o                         
  10   2   6         18.51         18.45         3.38 o                         
 -12   3   6          0.08          1.45         2.42 o                         
 -11   3   6        191.54        182.85         7.88 o                         
 -10   3   6          0.28          1.66         4.74 o                         
  -9   3   6         86.48         90.92         6.90 o                         
  -8   3   6        297.76        288.15         8.96 o                         
  -7   3   6       1341.45       1339.77        16.88 o                         
  -6   3   6       1411.30       1424.74        17.15 o                         
  -5   3   6       4073.89       4039.70        48.67 o                         
  -4   3   6         13.63         -3.15         9.14 o                         
  -3   3   6       2027.69       1953.40        73.45 o                         
  -2   3   6        822.83        748.75        47.96 o                         
  -1   3   6       6234.29       6440.58        89.07 o                         
   0   3   6       1043.49        991.48        24.55 o                         
   1   3   6         10.89         12.43         4.12 o                         
   2   3   6       1288.69       1260.78        34.11 o                         
   3   3   6        757.53        756.46        16.72 o                         
   4   3   6         60.97         61.85         5.20 o                         
   5   3   6        210.04        209.75        10.68 o                         
   6   3   6        734.57        760.17        17.07 o                         
   7   3   6        294.07        302.52        11.36 o                         
   8   3   6          1.35          0.00         4.94 o                         
   9   3   6         80.95         91.74         7.29 o                         
  10   3   6          9.13          9.91         3.61 o                         
 -12   4   6        145.66        144.82         9.90 o                         
 -11   4   6         84.03         82.88         4.88 o                         
 -10   4   6          1.01          3.07         3.17 o                         
  -9   4   6       1925.96       1841.30        37.28 o                         
  -8   4   6        521.04        547.08        12.07 o                         
  -7   4   6       1175.77       1163.77        17.16 o                         
  -6   4   6        653.87        603.86        14.47 o                         
  -5   4   6       1437.59       1386.62        14.16 o                         
  -4   4   6         14.27         34.55         9.14 o                         
  -3   4   6       5764.93       5588.30       143.83 o                         
  -2   4   6         18.67         40.97        23.56 o                         
  -1   4   6      11193.13      12053.78       121.17 o                         
   0   4   6       1367.80       1311.94        28.80 o                         
   1   4   6        489.47        450.44        13.67 o                         
   2   4   6         23.21         20.66         6.80 o                         
   3   4   6       2137.26       2139.51        23.75 o                         
   4   4   6         20.74         16.63         4.23 o                         
   5   4   6         72.27         52.55         8.09 o                         
   6   4   6         92.84         89.10         7.35 o                         
   7   4   6         90.56         90.75         7.00 o                         
   8   4   6        609.16        631.29        15.91 o                         
   9   4   6        113.41        119.80        11.36 o                         
  10   4   6          8.38         10.44         3.49 o                         
 -12   5   6         96.51         84.43         7.93 o                         
 -11   5   6        141.46        127.81         6.55 o                         
 -10   5   6        278.93        282.27        10.41 o                         
  -9   5   6         43.01         50.52         5.71 o                         
  -8   5   6        425.12        405.97        12.92 o                         
  -7   5   6       1023.70       1007.32        40.31 o                         
  -6   5   6        136.55        133.83         6.86 o                         
  -5   5   6       1849.28       1881.85        18.27 o                         
  -4   5   6       3098.32       2997.16        29.41 o                         
  -3   5   6       1201.95       1359.10        54.72 o                         
  -2   5   6        156.61        195.73        16.01 o                         
  -1   5   6       3105.49       3205.53        47.93 o                         
   0   5   6        497.63        456.49        15.03 o                         
   1   5   6        397.51        386.85        14.14 o                         
   2   5   6       4199.29       4192.80        39.94 o                         
   3   5   6        829.58        781.74        13.23 o                         
   4   5   6        337.31        331.26         9.54 o                         
   5   5   6          1.48          3.27         5.29 o                         
   6   5   6        267.46        325.59        14.18 o                         
   7   5   6        172.93        180.15        10.73 o                         
   8   5   6        215.24        228.00        11.63 o                         
   9   5   6         50.79         42.05         5.90 o                         
  10   5   6         42.50         31.41         4.34 o                         
 -12   6   6          7.06          4.44         3.69 o                         
 -11   6   6         11.35         16.04         4.28 o                         
 -10   6   6          0.16         -0.73         3.72 o                         
  -9   6   6        158.72        168.60        11.79 o                         
  -8   6   6         14.64         15.99         5.91 o                         
  -7   6   6       1040.53       1021.30        19.76 o                         
  -6   6   6        534.09        512.57        11.70 o                         
  -5   6   6       1260.95       1214.22        17.65 o                         
  -4   6   6        818.03        903.44        12.31 o                         
  -3   6   6        161.30        123.70        11.17 o                         
  -2   6   6        339.90        431.34        20.15 o                         
  -1   6   6          6.50          9.99         5.37 o                         
   0   6   6          0.20          2.09         4.43 o                         
   1   6   6       6902.61       6912.88       171.44 o                         
   2   6   6        424.77        499.21        11.05 o                         
   3   6   6        584.20        576.51        14.71 o                         
   4   6   6         91.16         87.41         4.89 o                         
   5   6   6       1320.74       1306.28        36.40 o                         
   6   6   6       1260.48       1304.46        29.84 o                         
   7   6   6        517.77        509.98        29.13 o                         
   8   6   6         27.68         29.09         4.78 o                         
   9   6   6         25.69         22.44         5.60 o                         
  10   6   6          6.50          7.60         3.27 o                         
 -11   7   6         17.28          7.73         3.60 o                         
 -10   7   6        218.00        214.88        18.60 o                         
  -9   7   6          9.86         10.35         5.19 o                         
  -8   7   6       1836.41       1906.39        31.15 o                         
  -7   7   6          7.91          7.17         3.64 o                         
  -6   7   6        133.45        140.69         6.26 o                         
  -5   7   6         13.04          8.72         2.79 o                         
  -4   7   6       3888.40       3895.28        39.38 o                         
  -3   7   6         66.73         86.21         4.49 o                         
  -2   7   6       1482.48       1362.09        36.39 o                         
  -1   7   6        491.58        562.17        19.45 o                         
   0   7   6       1549.71       1482.07        38.19 o                         
   1   7   6        191.67        240.57        12.69 o                         
   2   7   6       3919.56       3725.38        39.76 o                         
   3   7   6         13.76          9.63         3.57 o                         
   4   7   6        143.01        137.37         9.85 o                         
   5   7   6         29.66         48.25         8.38 o                         
   6   7   6         25.39         22.00         8.26 o                         
   7   7   6         29.60         26.18         9.04 o                         
   8   7   6        494.85        520.22        17.18 o                         
   9   7   6          0.92          1.22         4.28 o                         
  10   7   6         69.80         61.56         6.96 o                         
 -11   8   6         64.97         60.01         5.74 o                         
 -10   8   6         22.75         11.50         4.53 o                         
  -9   8   6        841.60        824.89        27.37 o                         
  -8   8   6         34.39         33.82         5.55 o                         
  -7   8   6        162.63        174.24         8.57 o                         
  -6   8   6         43.54         56.82         4.82 o                         
  -5   8   6        947.30       1004.04        21.16 o                         
  -4   8   6          3.03          3.19         2.46 o                         
  -3   8   6        807.02        794.45        15.36 o                         
  -2   8   6       1244.53       1386.35        16.76 o                         
  -1   8   6       1291.65       1352.37        17.88 o                         
   0   8   6        239.37        268.54         9.26 o                         
   1   8   6       4472.08       4391.97        50.60 o                         
   2   8   6         24.25         22.97         4.25 o                         
   3   8   6        759.64        755.83        15.67 o                         
   4   8   6         65.63         56.98         6.28 o                         
   5   8   6        178.42        168.09         8.00 o                         
   6   8   6         62.75         56.61         7.18 o                         
   7   8   6        397.78        458.28        24.28 o                         
   8   8   6          9.38          7.61         4.47 o                         
   9   8   6         14.30         15.02         4.26 o                         
 -11   9   6         63.57         61.39         6.71 o                         
 -10   9   6         70.31         67.68         6.55 o                         
  -9   9   6        148.90        112.26         8.52 o                         
  -8   9   6       1371.94       1420.48        26.18 o                         
  -7   9   6        186.98        214.98        10.52 o                         
  -6   9   6         69.78         70.09         5.07 o                         
  -5   9   6        380.71        363.23         9.56 o                         
  -4   9   6        753.58        691.98        14.75 o                         
  -3   9   6        100.91         81.21         6.42 o                         
  -2   9   6       1187.51       1117.66        13.91 o                         
  -1   9   6        552.20        538.08        10.95 o                         
   0   9   6        909.78        884.97        11.84 o                         
   1   9   6       1830.70       1850.86        25.51 o                         
   2   9   6       2056.30       2115.34        32.60 o                         
   3   9   6        164.62        159.83        10.71 o                         
   4   9   6         49.16         35.37         4.97 o                         
   5   9   6         54.36         47.01        11.74 o                         
   6   9   6        936.28        989.87        25.99 o                         
   7   9   6          8.01          5.93         4.17 o                         
   8   9   6         81.98         82.42         7.49 o                         
   9   9   6        152.29        140.79         7.84 o                         
 -11  10   6         49.41         43.01         4.70 o                         
 -10  10   6         12.88         11.96         3.19 o                         
  -9  10   6        290.24        280.28        10.56 o                         
  -8  10   6        217.82        230.16        10.11 o                         
  -7  10   6         23.02         21.24         5.39 o                         
  -6  10   6        121.41        104.68         5.99 o                         
  -5  10   6        432.89        441.19        15.09 o                         
  -4  10   6        246.10        256.09        11.87 o                         
  -3  10   6        362.18        341.43         9.18 o                         
  -2  10   6       1440.04       1436.63        16.28 o                         
  -1  10   6       1707.64       1760.98        22.70 o                         
   0  10   6       1721.86       1688.61        22.28 o                         
   1  10   6       1918.58       1844.51        27.05 o                         
   2  10   6         19.51         19.09         5.52 o                         
   3  10   6        109.38        118.68        10.03 o                         
   4  10   6        199.80        177.92        12.56 o                         
   5  10   6        251.95        247.15        12.50 o                         
   6  10   6         54.64         60.30         8.00 o                         
   7  10   6        259.14        281.24        10.44 o                         
   8  10   6        324.52        352.24        25.26 o                         
   9  10   6          5.72         12.52         3.49 o                         
 -11  11   6        194.94        187.79         7.77 o                         
 -10  11   6          3.07          2.03         2.65 o                         
  -9  11   6        228.04        211.59         9.06 o                         
  -8  11   6        650.08        631.88        16.40 o                         
  -7  11   6        930.15        965.86        26.28 o                         
  -6  11   6         34.16         33.58         5.90 o                         
  -5  11   6        993.97        980.20        20.57 o                         
  -4  11   6        378.03        355.33        13.43 o                         
  -3  11   6        767.85        812.64        19.04 o                         
  -2  11   6        937.55        937.49        14.10 o                         
  -1  11   6       1863.62       1842.79        24.11 o                         
   0  11   6       1660.25       1612.98        23.36 o                         
   1  11   6       1364.21       1402.83        23.85 o                         
   2  11   6        107.42        120.70         9.32 o                         
   3  11   6         82.70         81.63        14.13 o                         
   4  11   6         41.10         42.00         5.76 o                         
   5  11   6        536.41        558.48        18.70 o                         
   6  11   6        456.10        476.65        20.03 o                         
   7  11   6        140.52        142.50        17.94 o                         
   8  11   6         48.53         53.87         8.09 o                         
   9  11   6        274.14        276.76        12.69 o                         
 -10  12   6          1.17          4.27         3.56 o                         
  -9  12   6         16.20         14.16         3.89 o                         
  -8  12   6        132.01        151.32         8.31 o                         
  -7  12   6          3.35          4.74         4.12 o                         
  -6  12   6        772.34        789.32        22.82 o                         
  -5  12   6         20.24         14.07         4.50 o                         
  -4  12   6        425.68        432.34        16.09 o                         
  -3  12   6        268.87        279.75         9.23 o                         
  -2  12   6        652.48        633.86        12.00 o                         
  -1  12   6        664.43        676.44        14.23 o                         
   0  12   6        836.65        810.48        23.01 o                         
   1  12   6        925.13        945.95        17.08 o                         
   2  12   6         27.98         17.32         5.15 o                         
   3  12   6        318.15        351.86        28.59 o                         
   4  12   6        755.46        774.07        22.40 o                         
   5  12   6        681.98        675.53        20.72 o                         
   6  12   6        170.55        199.86         9.22 o                         
   7  12   6         56.62         59.98         7.13 o                         
   8  12   6        315.22        346.03        18.00 o                         
   9  12   6          5.22          5.38         4.03 o                         
 -10  13   6          1.54         -1.47         3.21 o                         
  -9  13   6         14.81         12.90         3.87 o                         
  -8  13   6          0.36         -1.27         4.83 o                         
  -7  13   6       1050.29       1032.70        26.60 o                         
  -6  13   6         98.84         94.86         8.83 o                         
  -5  13   6        332.51        320.70        28.91 o                         
  -4  13   6          6.73          6.79         3.78 o                         
  -3  13   6        292.05        281.24         9.19 o                         
  -2  13   6          1.39          2.11         3.32 o                         
  -1  13   6       2912.02       2808.26        33.31 o                         
   0  13   6          1.19          2.19         3.30 o                         
   1  13   6        327.54        338.37        10.23 o                         
   2  13   6         16.79         20.00         6.11 o                         
   3  13   6        242.65        240.59        16.17 o                         
   4  13   6        317.21        325.03        14.32 o                         
   5  13   6       1217.24       1285.32        24.84 o                         
   6  13   6         65.80         58.94         5.70 o                         
   7  13   6        379.48        382.61        14.31 o                         
   8  13   6          1.19         -0.89         5.25 o                         
 -10  14   6         31.38         31.46         5.76 o                         
  -9  14   6         97.23         69.10         7.93 o                         
  -8  14   6        470.52        472.08        16.47 o                         
  -7  14   6          0.01          2.52         4.93 o                         
  -6  14   6        588.54        657.81        21.41 o                         
  -5  14   6         25.64         35.37         6.09 o                         
  -4  14   6         35.27         38.49         5.78 o                         
  -3  14   6        287.38        279.31         9.37 o                         
  -2  14   6         15.77         22.32         3.40 o                         
  -1  14   6        726.32        684.81        21.78 o                         
   0  14   6        877.51        864.97        16.81 o                         
   1  14   6          0.78          0.12         3.44 o                         
   2  14   6          0.51         -1.10         3.63 o                         
   3  14   6        158.09        194.88        17.33 o                         
   4  14   6        665.49        726.01        18.10 o                         
   5  14   6         22.79         11.29         4.57 o                         
   6  14   6        497.20        497.84        13.74 o                         
   7  14   6          8.90          7.26         4.17 o                         
   8  14   6        502.20        509.78        20.05 o                         
  -9  15   6        196.15        207.61         9.89 o                         
  -8  15   6        196.04        178.12        11.65 o                         
  -7  15   6        503.29        565.13        18.39 o                         
  -6  15   6        280.00        255.03        16.92 o                         
  -5  15   6        282.18        299.15        16.56 o                         
  -4  15   6        349.71        338.17        14.04 o                         
  -3  15   6         73.14         57.45        18.26 o                         
  -2  15   6        475.78        511.10        12.32 o                         
  -1  15   6       2034.06       2008.80        28.87 o                         
   0  15   6         75.39         81.75         5.78 o                         
   1  15   6         56.58         60.60         5.27 o                         
   2  15   6         51.08         50.35         7.00 o                         
   3  15   6        444.28        466.28        26.19 o                         
   4  15   6        291.93        280.30        11.17 o                         
   5  15   6        389.98        359.24        14.89 o                         
   6  15   6        162.76        171.94         8.07 o                         
   7  15   6         27.95         40.54         5.23 o                         
   8  15   6          5.22          1.37         4.02 o                         
  -9  16   6         60.29         64.14         5.61 o                         
  -8  16   6          5.09          9.38         4.49 o                         
  -7  16   6         44.66         36.18         6.03 o                         
  -6  16   6       1475.25       1496.58        31.34 o                         
  -5  16   6        180.86        166.96        10.31 o                         
  -4  16   6          5.94         14.10         6.98 o                         
  -3  16   6        467.12        496.64        23.83 o                         
  -2  16   6        975.07        991.79        19.97 o                         
  -1  16   6         44.76         36.20         5.14 o                         
   0  16   6        371.10        380.78        12.58 o                         
   1  16   6        130.68        136.01         9.53 o                         
   2  16   6          8.73         12.23         5.53 o                         
   3  16   6        639.55        590.26        19.73 o                         
   4  16   6        831.14        801.29        18.78 o                         
   5  16   6          2.07          0.29         3.23 o                         
   6  16   6        168.58        159.09        11.52 o                         
   7  16   6          5.96          5.28         3.45 o                         
  -9  17   6         25.71         21.98         5.05 o                         
  -8  17   6        144.28        133.29        14.41 o                         
  -7  17   6          0.52          2.95         4.01 o                         
  -6  17   6          5.91         12.25         5.04 o                         
  -5  17   6        282.10        274.27        12.46 o                         
  -4  17   6         63.31         62.05         9.82 o                         
  -3  17   6        245.12        247.52        17.08 o                         
  -2  17   6        283.22        270.36        12.49 o                         
  -1  17   6         11.15          9.49         5.07 o                         
   0  17   6         74.52         75.47         6.54 o                         
   1  17   6         12.48         11.17         5.50 o                         
   2  17   6        376.29        381.03        12.48 o                         
   3  17   6         85.15         98.55         8.96 o                         
   4  17   6          8.51          3.44         4.03 o                         
   5  17   6        318.84        282.95        14.61 o                         
   6  17   6        112.49        102.20         7.53 o                         
   7  17   6          0.10         -3.94         3.94 o                         
  -8  18   6         10.27         10.80         5.57 o                         
  -7  18   6          7.95         10.41         3.92 o                         
  -6  18   6        556.45        576.25        16.99 o                         
  -5  18   6        105.34         87.59        10.50 o                         
  -4  18   6         11.40          5.71         6.24 o                         
  -3  18   6        474.20        501.43        23.82 o                         
  -2  18   6        235.07        236.62        12.62 o                         
  -1  18   6         18.67         13.61         4.26 o                         
   0  18   6          6.97          4.88         4.76 o                         
   1  18   6        383.47        387.65        15.95 o                         
   2  18   6         39.53         34.05         4.95 o                         
   3  18   6         62.00         54.74         5.70 o                         
   4  18   6        395.47        394.02        14.81 o                         
   5  18   6         54.17         60.41         6.25 o                         
   6  18   6          0.01         -0.16         2.67 o                         
  -7  19   6         39.64         28.51         5.82 o                         
  -6  19   6         11.45         19.07         5.83 o                         
  -5  19   6        290.07        289.37        16.55 o                         
  -4  19   6        228.57        266.48        16.49 o                         
  -3  19   6          5.75         10.26         7.47 o                         
  -2  19   6        420.34        458.84        27.44 o                         
  -1  19   6         38.27         32.81         4.64 o                         
   0  19   6        148.56        158.22         9.79 o                         
   1  19   6         31.12         39.09         9.06 o                         
   2  19   6        578.10        572.18        14.78 o                         
   3  19   6        113.66        112.85         9.35 o                         
   4  19   6          3.82          4.74         2.87 o                         
   5  19   6          0.04          1.09         3.65 o                         
   6  19   6        315.00        318.08        10.21 o                         
  -7  20   6          2.78          1.75         3.46 o                         
  -6  20   6          5.25          8.37         5.03 o                         
  -5  20   6          2.09          4.49         5.16 o                         
  -4  20   6         17.56         10.98         6.36 o                         
  -3  20   6        689.08        725.46        27.98 o                         
  -2  20   6        151.89        169.68         9.47 o                         
  -1  20   6          0.02         -1.74         3.41 o                         
   0  20   6          0.06          0.03         4.50 o                         
   1  20   6        426.24        435.58        15.33 o                         
   2  20   6         21.38         20.86         3.46 o                         
   3  20   6         22.80         29.14         4.02 o                         
   4  20   6         18.68         18.73         3.39 o                         
   5  20   6        125.68        119.26         6.78 o                         
  -6  21   6         57.73         47.44         6.34 o                         
  -5  21   6         95.09         78.31         8.42 o                         
  -4  21   6        125.89        117.34        10.73 o                         
  -3  21   6         45.86         48.05         8.06 o                         
  -2  21   6         80.06         70.69         6.58 o                         
  -1  21   6         14.73         15.62         3.80 o                         
   0  21   6         72.80         96.13         9.29 o                         
   1  21   6          1.89          3.42         3.98 o                         
   2  21   6        593.25        605.11        13.57 o                         
   3  21   6         10.25         13.24         5.40 o                         
   4  21   6         66.98         62.01         4.26 o                         
  -5  22   6          1.96         -0.65         4.08 o                         
  -4  22   6          9.54         15.23         5.34 o                         
  -3  22   6         98.65        103.66        10.10 o                         
  -2  22   6        235.96        221.68         9.70 o                         
  -1  22   6        100.65         97.98         9.93 o                         
   0  22   6         23.28         22.80         4.68 o                         
   1  22   6        431.31        427.70        14.73 o                         
   2  22   6         29.92         26.37         3.54 o                         
   3  22   6         25.77         29.77         3.86 o                         
  -4  23   6         11.81         11.23         3.10 o                         
  -3  23   6        105.96         81.38         6.62 o                         
  -2  23   6         21.52         14.27         6.48 o                         
  -1  23   6          0.24          3.10         4.45 o                         
   0  23   6        182.55        179.47         9.09 o                         
   1  23   6          0.34          0.42         2.92 o                         
   2  23   6        125.42        150.40         8.30 o                         
  -1  24   6         39.08         22.30         3.53 o                         
   0  24   6         60.66         67.04         7.01 o                         
 -11   0   7        402.92        403.60        13.64 o                         
  -9   0   7         24.43         28.07         6.26 o                         
  -7   0   7       7785.16       7865.40        94.44 o                         
  -5   0   7       1372.81       1349.08        19.25 o                         
  -3   0   7        344.41        441.18        34.92 o                         
  -1   0   7       6949.43       6820.15       119.40 o                         
   1   0   7         37.28         22.39        13.07 o                         
   3   0   7       2209.92       2223.62        32.72 o                         
   5   0   7       1468.56       1486.36        39.61 o                         
   7   0   7        484.90        527.58        24.64 o                         
   9   0   7         82.54         98.24         7.13 o                         
 -12   1   7        120.98        130.80        14.81 o                         
 -11   1   7          1.43          4.22         3.28 o                         
 -10   1   7        342.97        315.99         9.43 o                         
  -9   1   7         11.65         13.29         3.80 o                         
  -8   1   7          8.62         10.42         3.35 o                         
  -7   1   7         50.06         50.73         3.73 o                         
  -6   1   7       2475.92       2479.03        22.70 o                         
  -5   1   7         92.71        105.89         4.03 o                         
  -4   1   7         49.98         44.10         2.68 o                         
  -3   1   7        355.01        398.25        23.19 o                         
  -2   1   7       1067.10        896.35        34.60 o                         
  -1   1   7          4.42         16.86         5.61 o                         
   0   1   7       1254.06       1209.44        37.11 o                         
   1   1   7        239.66        241.23        18.29 o                         
   2   1   7        486.41        479.94        12.33 o                         
   3   1   7          5.92          6.78         2.85 o                         
   4   1   7       2318.60       2245.35        37.96 o                         
   5   1   7         67.08         53.58         5.94 o                         
   6   1   7        414.10        331.95        14.50 o                         
   7   1   7          5.37          2.24         3.87 o                         
   8   1   7        364.34        427.70        15.89 o                         
   9   1   7          5.85          4.51         2.75 o                         
  10   1   7         68.12         67.35         7.15 o                         
 -12   2   7          6.29          9.29         3.09 o                         
 -11   2   7        264.45        272.07        13.04 o                         
 -10   2   7         36.47         35.17         4.91 o                         
  -9   2   7        236.87        245.63         7.76 o                         
  -8   2   7          2.94          5.23         3.10 o                         
  -7   2   7       3323.67       3278.71        29.17 o                         
  -6   2   7        120.74        125.76         4.90 o                         
  -5   2   7       2474.85       2469.48        23.10 o                         
  -4   2   7         78.22         66.94         3.10 o                         
  -3   2   7       1564.09       1467.63        23.52 o                         
  -2   2   7       3087.37       3179.59        70.96 o                         
  -1   2   7       1836.48       1761.50        36.44 o                         
   0   2   7       3586.99       3582.32        65.37 o                         
   1   2   7         77.08         87.72         5.87 o                         
   2   2   7         27.19         21.57         2.54 o                         
   3   2   7       1338.35       1335.30        25.37 o                         
   4   2   7        133.21        132.80         7.61 o                         
   5   2   7        517.24        519.05        28.78 o                         
   6   2   7        358.43        386.20        15.54 o                         
   7   2   7        323.04        336.24        11.95 o                         
   8   2   7         36.46         35.50         6.20 o                         
   9   2   7        147.12        167.27         8.85 o                         
  10   2   7         78.93         67.10         7.27 o                         
 -12   3   7         88.81         85.10         7.52 o                         
 -11   3   7          7.71          8.44         3.48 o                         
 -10   3   7         44.15         45.66         4.44 o                         
  -9   3   7        458.64        503.63        12.46 o                         
  -8   3   7        192.07        202.14         6.49 o                         
  -7   3   7        640.36        599.81        10.70 o                         
  -6   3   7       3350.88       3329.49        30.49 o                         
  -5   3   7        624.65        607.62         9.03 o                         
  -4   3   7         40.34         46.09         3.06 o                         
  -3   3   7       3883.37       4105.03        35.00 o                         
  -2   3   7       6719.67       6586.28       227.12 o                         
  -1   3   7        462.44        537.01        26.70 o                         
   0   3   7       1070.06       1051.76        27.66 o                         
   1   3   7       1476.02       1408.32        15.90 o                         
   2   3   7        145.19        125.75         4.62 o                         
   3   3   7        118.39        101.42         5.05 o                         
   4   3   7       1769.21       1749.09        28.25 o                         
   5   3   7        112.98        122.88         9.23 o                         
   6   3   7        130.44        126.41         6.80 o                         
   7   3   7         16.24         34.72         5.18 o                         
   8   3   7        176.50        187.94         8.54 o                         
   9   3   7         10.30          8.96         3.79 o                         
  10   3   7         51.94         51.60         6.41 o                         
 -11   4   7         69.17         84.18         7.71 o                         
 -10   4   7         22.94         21.50         3.78 o                         
  -9   4   7          1.27          6.47         3.29 o                         
  -8   4   7          7.77          9.37         3.20 o                         
  -7   4   7          4.76          6.76         2.67 o                         
  -6   4   7         87.24         85.48         4.25 o                         
  -5   4   7       2155.80       2174.00        21.79 o                         
  -4   4   7       1548.19       1479.94        15.27 o                         
  -3   4   7        300.07        287.82         5.02 o                         
  -2   4   7        440.30        358.48        33.27 o                         
  -1   4   7       2743.96       2823.67        66.27 o                         
   0   4   7       2965.77       2874.65        65.81 o                         
   1   4   7        373.31        382.78         8.60 o                         
   2   4   7       1297.86       1301.92        15.94 o                         
   3   4   7        966.84        914.74        14.30 o                         
   4   4   7        197.22        187.55         7.80 o                         
   5   4   7        229.30        215.32        10.35 o                         
   6   4   7        164.25        180.60        10.97 o                         
   7   4   7        179.41        184.90         8.96 o                         
   8   4   7         11.18         10.21         4.04 o                         
   9   4   7         49.94         44.28         5.49 o                         
 -11   5   7         34.46         37.54         5.05 o                         
 -10   5   7        112.48        107.68         6.81 o                         
  -9   5   7          5.11          4.37         3.03 o                         
  -8   5   7          9.71          6.14         3.14 o                         
  -7   5   7          1.32         -0.65         3.99 o                         
  -6   5   7       1231.97       1167.10        17.22 o                         
  -5   5   7        735.26        645.07         9.54 o                         
  -4   5   7       1090.41       1181.42        14.12 o                         
  -3   5   7       2788.61       2674.62        23.67 o                         
  -2   5   7         81.69        118.30         3.80 o                         
  -1   5   7         77.94         61.22         5.17 o                         
   0   5   7        183.49        186.34         4.38 o                         
   1   5   7       7233.19       7094.09        44.11 o                         
   2   5   7        129.87        130.00         5.52 o                         
   3   5   7       1203.57       1264.48        18.06 o                         
   4   5   7          8.98          9.09         3.25 o                         
   5   5   7       1766.17       1750.69        31.29 o                         
   6   5   7       1750.77       1775.81        36.56 o                         
   7   5   7         38.11         48.68         6.70 o                         
   8   5   7        242.36        249.99        11.71 o                         
   9   5   7         14.63         10.14         3.64 o                         
 -11   6   7          3.53         -0.86         3.57 o                         
 -10   6   7        241.22        248.08         9.35 o                         
  -9   6   7         32.34         30.79         4.24 o                         
  -8   6   7        236.61        243.40         8.74 o                         
  -7   6   7        793.16        768.16        22.13 o                         
  -6   6   7          0.80          0.66         3.23 o                         
  -5   6   7        405.49        409.35         8.95 o                         
  -4   6   7       3666.06       3625.69        42.26 o                         
  -3   6   7        104.79        123.37         4.03 o                         
  -2   6   7        255.76        289.13         6.23 o                         
  -1   6   7        759.86        766.35        11.10 o                         
   0   6   7       2190.95       2082.11        20.80 o                         
   1   6   7        306.98        316.75         7.12 o                         
   2   6   7       2241.41       2242.95        25.44 o                         
   3   6   7        402.33        433.56        10.07 o                         
   4   6   7         86.67         76.24         5.24 o                         
   5   6   7          1.73          2.21         5.26 o                         
   6   6   7        111.46        111.90         9.09 o                         
   7   6   7          1.80         -0.67         4.37 o                         
   8   6   7        403.55        419.93        15.27 o                         
   9   6   7          9.21          4.50         3.45 o                         
 -11   7   7         68.68         72.46         6.00 o                         
 -10   7   7          0.86          1.73         3.51 o                         
  -9   7   7        500.45        533.79        23.88 o                         
  -8   7   7          0.13         -0.09         3.98 o                         
  -7   7   7         24.57         23.00         4.84 o                         
  -6   7   7        144.21        185.44         7.34 o                         
  -5   7   7       1241.34       1202.94        19.21 o                         
  -4   7   7        163.74        160.29         5.61 o                         
  -3   7   7        463.38        440.02         8.94 o                         
  -2   7   7       1313.53       1523.56        18.92 o                         
  -1   7   7        695.76        676.63        11.32 o                         
   0   7   7        470.17        499.28        10.09 o                         
   1   7   7       3497.80       3274.40        33.92 o                         
   2   7   7        120.72        122.80         7.24 o                         
   3   7   7        116.93        115.37         5.67 o                         
   4   7   7          0.21          0.92         3.36 o                         
   5   7   7         97.69         85.91        17.28 o                         
   6   7   7         67.85         47.49         9.96 o                         
   7   7   7        417.28        439.58        23.46 o                         
   8   7   7         22.28         15.20         9.02 o                         
   9   7   7          0.02          0.84         3.16 o                         
 -11   8   7          4.48          3.03         3.14 o                         
 -10   8   7        185.70        203.20        11.50 o                         
  -9   8   7        135.32        137.76         7.82 o                         
  -8   8   7        531.72        609.29        13.93 o                         
  -7   8   7       1398.14       1457.45        31.09 o                         
  -6   8   7        486.50        505.97        11.99 o                         
  -5   8   7          0.75         -1.25         3.20 o                         
  -4   8   7        756.66        713.00        13.38 o                         
  -3   8   7        190.68        209.71         7.72 o                         
  -2   8   7        277.42        267.85         9.86 o                         
  -1   8   7        151.51        193.07         6.86 o                         
   0   8   7       1572.35       1614.59        15.61 o                         
   1   8   7        727.86        701.13        14.03 o                         
   2   8   7       2786.60       2674.75        48.21 o                         
   3   8   7        196.39        226.12         8.59 o                         
   4   8   7        140.33        130.47         7.06 o                         
   5   8   7        289.28        294.38        27.91 o                         
   6   8   7        995.12       1000.53        37.39 o                         
   7   8   7          3.26          1.30         6.33 o                         
   8   8   7        214.87        223.40        13.20 o                         
   9   8   7          9.45          9.81         3.67 o                         
 -11   9   7         76.31         56.77         5.09 o                         
 -10   9   7          0.15         -0.67         3.24 o                         
  -9   9   7        841.34        875.66        18.57 o                         
  -8   9   7         71.45         67.19         5.44 o                         
  -7   9   7          9.61          9.53         4.00 o                         
  -6   9   7        927.94        944.89        17.60 o                         
  -5   9   7        367.66        381.00        11.27 o                         
  -4   9   7         15.31         16.28         4.02 o                         
  -3   9   7        472.04        430.80        16.32 o                         
  -2   9   7         17.83         10.47         2.63 o                         
  -1   9   7        287.05        286.38         8.03 o                         
   0   9   7        352.41        355.12         6.48 o                         
   1   9   7       2468.55       2341.27        26.19 o                         
   2   9   7         18.67         18.99         3.66 o                         
   3   9   7         55.83         63.10         6.33 o                         
   4   9   7         76.02         74.83         7.85 o                         
   5   9   7        141.46        150.82        10.16 o                         
   6   9   7        238.32        181.65        16.01 o                         
   7   9   7        617.95        650.03        19.13 o                         
   8   9   7        127.62        118.22         7.72 o                         
   9   9   7          6.00          2.77         2.86 o                         
 -11  10   7         10.78         12.89         3.40 o                         
 -10  10   7         68.80         72.16         5.13 o                         
  -9  10   7         21.31         22.22         4.76 o                         
  -8  10   7        604.05        602.91        16.19 o                         
  -7  10   7        300.27        327.64        11.83 o                         
  -6  10   7       1188.25       1166.97        22.91 o                         
  -5  10   7        165.43        167.04         7.26 o                         
  -4  10   7        358.70        325.43        13.92 o                         
  -3  10   7        254.13        248.43         8.36 o                         
  -2  10   7        405.82        408.89        12.21 o                         
  -1  10   7        811.49        846.89        13.97 o                         
   0  10   7       1203.47       1176.46        12.80 o                         
   1  10   7        574.17        556.32        11.72 o                         
   2  10   7        623.06        642.18        14.40 o                         
   3  10   7        479.72        460.26        28.56 o                         
   4  10   7         30.38         24.54         4.94 o                         
   5  10   7         52.35         43.05         6.75 o                         
   6  10   7        804.79        788.49        22.32 o                         
   7  10   7         18.89         11.45         4.86 o                         
   8  10   7         59.59         62.03         5.98 o                         
 -10  11   7          2.29         10.98         3.27 o                         
  -9  11   7        278.75        265.89         9.71 o                         
  -8  11   7        110.90        119.33         7.64 o                         
  -7  11   7        327.19        320.81        11.75 o                         
  -6  11   7       2736.69       2789.76        34.79 o                         
  -5  11   7        233.25        221.32         9.69 o                         
  -4  11   7         16.45         18.25         5.29 o                         
  -3  11   7         45.84         39.78         5.54 o                         
  -2  11   7       1713.80       1629.67        23.38 o                         
  -1  11   7         45.13         37.36         3.80 o                         
   0  11   7        881.26        885.93        17.44 o                         
   1  11   7        401.97        403.76        10.97 o                         
   2  11   7         79.34         80.94         5.94 o                         
   3  11   7          5.16         -0.55         4.98 o                         
   4  11   7        372.86        375.86        12.43 o                         
   5  11   7         66.27         57.50         5.85 o                         
   6  11   7         13.10         10.02         5.00 o                         
   7  11   7        291.88        295.38        12.56 o                         
   8  11   7        214.21        235.73        14.31 o                         
 -10  12   7          2.52          0.71         2.66 o                         
  -9  12   7         44.68         40.13         5.63 o                         
  -8  12   7        343.18        365.19        11.87 o                         
  -7  12   7         40.84         45.47         5.62 o                         
  -6  12   7        687.04        707.42        21.61 o                         
  -5  12   7        554.85        575.58        19.78 o                         
  -4  12   7        234.36        232.26        12.43 o                         
  -3  12   7        280.22        268.22         9.35 o                         
  -2  12   7        189.22        176.07        11.52 o                         
  -1  12   7       1824.25       1773.13        22.13 o                         
   0  12   7        133.03        139.59         7.13 o                         
   1  12   7        270.79        312.07        12.14 o                         
   2  12   7         10.21         10.38         3.93 o                         
   3  12   7        484.95        478.34        24.27 o                         
   4  12   7         37.51         30.27         4.91 o                         
   5  12   7        521.58        577.94        15.41 o                         
   6  12   7         30.52         30.54         6.26 o                         
   7  12   7         25.82         40.57        13.02 o                         
   8  12   7          2.22          3.23         4.74 o                         
 -10  13   7        140.21        145.39         7.03 o                         
  -9  13   7          0.43         -1.86         3.14 o                         
  -8  13   7         65.49         62.64         7.31 o                         
  -7  13   7        503.31        506.93        17.85 o                         
  -6  13   7        993.51        996.54        52.99 o                         
  -5  13   7          1.03          2.83         5.87 o                         
  -4  13   7        256.01        254.09        12.52 o                         
  -3  13   7        240.55        247.17        14.45 o                         
  -2  13   7        753.98        752.58        13.84 o                         
  -1  13   7        376.19        393.24        10.06 o                         
   0  13   7        401.49        416.44         9.91 o                         
   1  13   7        428.27        483.66        13.24 o                         
   2  13   7         78.54         81.19         5.41 o                         
   3  13   7         14.11         16.43         5.88 o                         
   4  13   7        676.01        695.39        15.05 o                         
   5  13   7        290.93        264.06         9.10 o                         
   6  13   7        182.94        200.66        10.42 o                         
   7  13   7        103.11         91.50         7.06 o                         
   8  13   7        276.95        316.55        14.71 o                         
  -9  14   7         11.55          4.54         3.75 o                         
  -8  14   7          0.28          4.80         4.56 o                         
  -7  14   7         20.85         19.80         5.59 o                         
  -6  14   7          0.98         -1.39         7.58 o                         
  -5  14   7        374.60        390.49        22.94 o                         
  -4  14   7         17.27         13.71         4.43 o                         
  -3  14   7        124.79        107.59         7.20 o                         
  -2  14   7         41.78         44.87         4.87 o                         
  -1  14   7       1395.04       1414.55        19.95 o                         
   0  14   7          0.28         -1.73         3.02 o                         
   1  14   7         15.71         14.88         3.96 o                         
   2  14   7         25.85         25.24         3.99 o                         
   3  14   7        422.97        443.08        14.58 o                         
   4  14   7        215.13        199.54         9.56 o                         
   5  14   7        715.23        762.71        20.37 o                         
   6  14   7         37.54         28.75         3.82 o                         
   7  14   7         86.89         77.92         6.27 o                         
  -9  15   7          3.24          0.15         3.30 o                         
  -8  15   7        363.89        363.33        13.20 o                         
  -7  15   7         12.25          4.68         6.70 o                         
  -6  15   7        250.10        271.15        18.71 o                         
  -5  15   7          0.30         -4.13         5.00 o                         
  -4  15   7          1.60          2.36         4.96 o                         
  -3  15   7         21.52         28.23         5.72 o                         
  -2  15   7       2992.45       2997.39        40.83 o                         
  -1  15   7          4.89          4.55         3.56 o                         
   0  15   7        295.46        304.72         9.74 o                         
   1  15   7          6.64          4.14         3.41 o                         
   2  15   7         10.00         10.81         3.47 o                         
   3  15   7        268.23        219.27         8.49 o                         
   4  15   7       1097.86       1101.92        22.33 o                         
   5  15   7         10.12         12.84         3.52 o                         
   6  15   7         49.62         42.37         4.43 o                         
   7  15   7         15.14         15.02         5.77 o                         
  -9  16   7         77.88         83.73         5.67 o                         
  -8  16   7        138.16        163.36         8.50 o                         
  -7  16   7         59.59         74.49        10.52 o                         
  -6  16   7        920.28        985.86        35.50 o                         
  -5  16   7        676.72        690.02        34.88 o                         
  -4  16   7        234.88        240.89        11.95 o                         
  -3  16   7        136.14        155.47        13.61 o                         
  -2  16   7        162.27        170.50         8.39 o                         
  -1  16   7          0.90         -1.03         3.46 o                         
   0  16   7          0.27          1.14         3.48 o                         
   1  16   7         71.08         74.49         5.62 o                         
   2  16   7          5.56          1.68         3.53 o                         
   3  16   7         34.61         47.25         4.84 o                         
   4  16   7          4.82          2.49         3.88 o                         
   5  16   7         76.31         79.62         6.01 o                         
   6  16   7          5.52          7.32         3.09 o                         
   7  16   7        158.14        145.31         9.61 o                         
  -8  17   7          3.62          0.81         5.22 o                         
  -7  17   7          6.23         18.09         6.93 o                         
  -6  17   7         28.52         30.84         5.39 o                         
  -5  17   7         39.27         37.77         5.91 o                         
  -4  17   7         13.02         14.47         6.32 o                         
  -3  17   7         60.98         57.12         9.11 o                         
  -2  17   7         30.56         40.90         5.26 o                         
  -1  17   7         17.73         10.56         4.65 o                         
   0  17   7         42.26         40.58         4.62 o                         
   1  17   7        213.95        237.33        12.51 o                         
   2  17   7          0.38         -2.81         3.40 o                         
   3  17   7         25.60         16.93         3.80 o                         
   4  17   7        166.08        170.96         8.23 o                         
   5  17   7         24.55         24.46         4.15 o                         
   6  17   7          0.37         -1.89         3.28 o                         
  -8  18   7         33.09         34.70         5.98 o                         
  -7  18   7        200.84        183.94        12.46 o                         
  -6  18   7        432.49        426.94        19.42 o                         
  -5  18   7        228.91        214.52        14.34 o                         
  -4  18   7        167.42        187.32        13.92 o                         
  -3  18   7        192.99        182.55        14.29 o                         
  -2  18   7        346.43        341.03        13.67 o                         
  -1  18   7         13.64         11.12         3.95 o                         
   0  18   7        383.62        423.55        31.17 o                         
   1  18   7          1.91         -1.27         3.98 o                         
   2  18   7         52.19         58.01         7.39 o                         
   3  18   7         77.93         83.04         5.26 o                         
   4  18   7          0.24          0.95         3.45 o                         
   5  18   7          1.25         -2.59         2.91 o                         
   6  18   7        144.73        143.21        11.70 o                         
  -7  19   7         99.92         96.85         6.13 o                         
  -6  19   7          0.74         -3.73         4.61 o                         
  -5  19   7        192.03        200.34        13.32 o                         
  -4  19   7          8.13          1.98         5.81 o                         
  -3  19   7        264.54        282.11        16.75 o                         
  -2  19   7          0.89          0.55         4.33 o                         
  -1  19   7          6.19          5.04         3.73 o                         
   0  19   7         16.28         21.65         6.55 o                         
   1  19   7        298.70        315.18        12.90 o                         
   2  19   7         59.94         56.20         4.03 o                         
   3  19   7         11.32         13.81         3.68 o                         
   4  19   7         21.64         28.98         4.02 o                         
   5  19   7         64.00         68.30         7.26 o                         
  -6  20   7         51.29         48.78         4.67 o                         
  -5  20   7         13.27         20.36         5.98 o                         
  -4  20   7        193.14        188.33        12.92 o                         
  -3  20   7         59.51         53.32         8.35 o                         
  -2  20   7        182.85        171.41        13.04 o                         
  -1  20   7         71.23         88.00         7.14 o                         
   0  20   7        130.72        145.29         8.76 o                         
   1  20   7          2.85          3.94         4.27 o                         
   2  20   7        365.52        368.39        14.27 o                         
   3  20   7         47.77         38.74         3.95 o                         
   4  20   7         23.95         28.40         4.19 o                         
  -5  21   7        270.49        261.93        19.25 o                         
  -4  21   7          0.18         -0.80         3.37 o                         
  -3  21   7        121.19        124.92         8.95 o                         
  -2  21   7         80.14         62.17         9.79 o                         
  -1  21   7         40.49         42.75         5.34 o                         
   0  21   7         64.24         54.82         5.79 o                         
   1  21   7        433.04        413.04        11.83 o                         
   2  21   7         28.61         20.41         3.36 o                         
   3  21   7          0.10          0.22         2.36 o                         
  -4  22   7         38.02         35.86         4.27 o                         
  -3  22   7        133.81        117.16         9.44 o                         
  -2  22   7         62.01         63.81         7.64 o                         
  -1  22   7          1.36         -0.81         4.52 o                         
   0  22   7        301.37        296.98        10.56 o                         
   1  22   7         31.02         25.52         3.40 o                         
   2  22   7        497.01        498.58        16.78 o                         
  -2  23   7        239.71        225.01        10.52 o                         
  -1  23   7          0.79         -1.31         4.13 o                         
   0  23   7        174.54        172.53        10.10 o                         
   1  23   7        623.10        635.00        25.01 o                         
 -10   0   8        283.41        319.11        27.24 o                         
  -8   0   8         49.58         58.29        18.49 o                         
  -6   0   8       2336.45       2335.89        34.29 o                         
  -4   0   8         74.98         74.65         7.80 o                         
  -2   0   8       2179.05       2084.62        27.62 o                         
   0   0   8        822.36        797.33        22.15 o                         
   2   0   8       1122.60       1088.39        21.80 o                         
   4   0   8       2110.30       2094.90        49.18 o                         
   6   0   8         29.74         25.89         5.95 o                         
   8   0   8        331.86        385.21        20.07 o                         
 -11   1   8        393.54        400.26        12.83 o                         
 -10   1   8         29.87         21.54         3.76 o                         
  -9   1   8        660.11        685.61        14.65 o                         
  -8   1   8         78.01         87.86         5.26 o                         
  -7   1   8        707.15        697.56        14.15 o                         
  -6   1   8        356.92        353.61         8.44 o                         
  -5   1   8        428.28        448.79        10.49 o                         
  -4   1   8         35.60         34.33         2.85 o                         
  -3   1   8        298.40        306.09         6.49 o                         
  -2   1   8        567.76        546.69         9.42 o                         
  -1   1   8       2412.06       2239.49        19.49 o                         
   0   1   8        289.19        302.89         7.27 o                         
   1   1   8         22.13         13.71         2.93 o                         
   2   1   8          7.48          3.76         2.38 o                         
   3   1   8       1860.87       1850.91        19.59 o                         
   4   1   8         51.82         56.00         6.35 o                         
   5   1   8        455.03        489.22        20.09 o                         
   6   1   8        183.19        165.26         9.43 o                         
   7   1   8         13.37         23.61         3.93 o                         
   8   1   8          0.15          7.16         4.56 o                         
   9   1   8         84.90         86.74         5.01 o                         
 -11   2   8         20.71         23.34         3.61 o                         
 -10   2   8        175.10        182.92         7.06 o                         
  -9   2   8        434.77        436.53        10.40 o                         
  -8   2   8         26.28         31.27         3.60 o                         
  -7   2   8        278.67        312.50         7.99 o                         
  -6   2   8       1686.65       1779.36        20.92 o                         
  -5   2   8        409.09        430.01         8.19 o                         
  -4   2   8         39.00         49.41         3.01 o                         
  -3   2   8       1231.67       1269.82        14.72 o                         
  -2   2   8       2240.23       2152.85        22.12 o                         
  -1   2   8        203.50        221.37         7.69 o                         
   0   2   8        848.36        858.29        13.14 o                         
   1   2   8        178.96        164.51         6.39 o                         
   2   2   8        177.33        160.51         5.46 o                         
   3   2   8         19.08         15.54         3.08 o                         
   4   2   8       2170.74       2264.50        41.17 o                         
   5   2   8         28.26         31.70        10.91 o                         
   6   2   8          0.34         -1.06         3.37 o                         
   7   2   8         49.43         57.92         5.89 o                         
   8   2   8        360.05        392.19        11.49 o                         
   9   2   8          2.72          3.69         2.53 o                         
 -11   3   8        153.21        154.93         6.59 o                         
 -10   3   8         11.14          9.07         3.23 o                         
  -9   3   8         16.68         16.64         3.33 o                         
  -8   3   8        379.41        369.07         8.73 o                         
  -7   3   8         13.49         10.94         2.95 o                         
  -6   3   8       1616.27       1610.29        19.22 o                         
  -5   3   8        598.35        578.22         8.68 o                         
  -4   3   8        687.21        684.00        10.90 o                         
  -3   3   8        923.18        874.17        11.86 o                         
  -2   3   8       1813.85       1875.56        19.82 o                         
  -1   3   8        211.33        207.33         5.83 o                         
   0   3   8        657.34        640.77        10.25 o                         
   1   3   8        396.76        441.46        10.38 o                         
   2   3   8        323.13        339.91         8.17 o                         
   3   3   8        992.30        984.42        14.90 o                         
   4   3   8          0.68          2.01         3.15 o                         
   5   3   8        319.22        347.91        15.15 o                         
   6   3   8        533.92        508.57        12.77 o                         
   7   3   8        312.17        332.84        11.44 o                         
   8   3   8         14.90         13.44         3.72 o                         
   9   3   8         98.37         92.77         6.95 o                         
 -11   4   8          9.03          4.93         2.73 o                         
 -10   4   8        165.55        151.37         6.95 o                         
  -9   4   8         63.11         55.37         4.30 o                         
  -8   4   8        134.69        136.82         5.64 o                         
  -7   4   8        240.08        269.11         7.56 o                         
  -6   4   8        398.34        374.50         8.50 o                         
  -5   4   8        256.83        250.66         6.37 o                         
  -4   4   8        382.71        443.16         7.30 o                         
  -3   4   8       1296.57       1268.73        14.98 o                         
  -2   4   8       1506.08       1419.26        15.16 o                         
  -1   4   8        981.85       1006.59        12.48 o                         
   0   4   8         20.19         13.13         2.65 o                         
   1   4   8       3542.63       3521.39        34.38 o                         
   2   4   8         78.13         73.93         4.27 o                         
   3   4   8          0.85         -1.50         2.84 o                         
   4   4   8        440.41        433.65        12.82 o                         
   5   4   8        914.29       1002.79        76.32 o                         
   6   4   8        465.44        482.25        12.47 o                         
   7   4   8        434.92        456.79        13.28 o                         
   8   4   8         53.91         57.09         4.98 o                         
   9   4   8          0.36          3.79         3.07 o                         
 -11   5   8         12.16         18.60         3.13 o                         
 -10   5   8        132.84        114.16         7.90 o                         
  -9   5   8        147.29        141.29         5.95 o                         
  -8   5   8        847.84        859.67        14.81 o                         
  -7   5   8       1206.52       1205.65        23.26 o                         
  -6   5   8       1641.86       1608.67        19.30 o                         
  -5   5   8        912.40        938.82        13.31 o                         
  -4   5   8       2252.66       2229.34        18.24 o                         
  -3   5   8        148.09        167.68         6.54 o                         
  -2   5   8        422.74        450.26         8.26 o                         
  -1   5   8        852.25        808.62        11.47 o                         
   0   5   8       1704.25       1658.43        18.31 o                         
   1   5   8        231.69        244.02         9.27 o                         
   2   5   8        922.36        930.34        14.90 o                         
   3   5   8        406.11        413.98        15.59 o                         
   4   5   8         56.70         49.95         4.57 o                         
   5   5   8         36.38         44.59        10.61 o                         
   6   5   8        494.38        507.50        14.43 o                         
   7   5   8        253.39        234.67        11.76 o                         
   8   5   8         50.73         59.38         7.05 o                         
   9   5   8         41.48         41.18         4.24 o                         
 -11   6   8         11.54          8.91         3.45 o                         
 -10   6   8          8.43          7.22         4.37 o                         
  -9   6   8        332.12        357.32         9.94 o                         
  -8   6   8        223.02        228.32         8.46 o                         
  -7   6   8         69.08         68.52         5.44 o                         
  -6   6   8        215.52        200.26         6.43 o                         
  -5   6   8       1351.39       1318.61        18.55 o                         
  -4   6   8        219.33        217.50         5.69 o                         
  -3   6   8       1213.92       1203.57        17.10 o                         
  -2   6   8        965.25        964.74        12.80 o                         
  -1   6   8          2.06          2.33         2.29 o                         
   0   6   8        585.00        596.66        10.80 o                         
   1   6   8       4045.37       3984.31        35.00 o                         
   2   6   8          9.35          7.37         3.62 o                         
   3   6   8        263.56        267.99         8.46 o                         
   4   6   8          0.19          1.51         3.12 o                         
   5   6   8         47.74         53.44         7.25 o                         
   6   6   8         34.74         27.50         6.02 o                         
   7   6   8        461.27        468.28        29.21 o                         
   8   6   8        123.62        117.58         7.73 o                         
   9   6   8         10.15          7.08         4.23 o                         
 -11   7   8         94.90         83.89         5.68 o                         
 -10   7   8        338.36        350.89        12.83 o                         
  -9   7   8          8.29         11.24         4.15 o                         
  -8   7   8        226.23        246.31        10.28 o                         
  -7   7   8       2250.91       2346.62        30.69 o                         
  -6   7   8        485.35        501.85        12.48 o                         
  -5   7   8        148.21        160.22        10.02 o                         
  -4   7   8       1164.11       1059.70        14.61 o                         
  -3   7   8          0.10          5.76         2.45 o                         
  -2   7   8          5.60          8.56         2.60 o                         
  -1   7   8         25.92         24.31         3.43 o                         
   0   7   8       2641.62       2664.96        25.00 o                         
   1   7   8        216.35        250.20         7.69 o                         
   2   7   8        939.59        907.80        30.04 o                         
   3   7   8         91.20         95.44         5.62 o                         
   4   7   8         79.54         65.91         6.40 o                         
   5   7   8        310.65        318.26        11.58 o                         
   6   7   8        794.83        793.80        32.10 o                         
   7   7   8        140.77        131.66        12.71 o                         
   8   7   8        320.53        299.65        11.40 o                         
 -11   8   8          1.88          0.96         2.74 o                         
 -10   8   8         29.31         29.89         4.16 o                         
  -9   8   8        608.93        641.18        15.48 o                         
  -8   8   8          1.12          3.19         3.68 o                         
  -7   8   8         28.49         33.89         4.70 o                         
  -6   8   8        195.02        201.91         8.26 o                         
  -5   8   8        536.73        584.76        11.82 o                         
  -4   8   8        179.02        168.96         6.14 o                         
  -3   8   8        920.59        959.20        16.23 o                         
  -2   8   8        135.15        130.54         5.26 o                         
  -1   8   8        382.27        418.89         9.82 o                         
   0   8   8         17.87         15.25         2.73 o                         
   1   8   8       4294.90       4238.07        37.50 o                         
   2   8   8         37.83         36.29         4.74 o                         
   3   8   8         69.68         52.05         5.44 o                         
   4   8   8         29.20         29.13         6.27 o                         
   5   8   8        175.45        184.09        12.25 o                         
   6   8   8         22.00         10.54         6.82 o                         
   7   8   8        522.06        528.83        23.98 o                         
   8   8   8          1.14          4.24         3.49 o                         
 -10   9   8        261.58        238.05         9.63 o                         
  -9   9   8          3.06          4.69         3.60 o                         
  -8   9   8         86.90         89.16         6.76 o                         
  -7   9   8         90.76         81.55         5.94 o                         
  -6   9   8         30.52         21.68         5.31 o                         
  -5   9   8         23.51         14.82         3.84 o                         
  -4   9   8        588.19        605.61        16.29 o                         
  -3   9   8       1232.00       1264.90        22.15 o                         
  -2   9   8        214.46        238.10        11.01 o                         
  -1   9   8        252.92        281.80         8.51 o                         
   0   9   8       2223.27       2160.41        24.06 o                         
   1   9   8        344.57        349.03         9.27 o                         
   2   9   8       1253.20       1277.77        21.93 o                         
   3   9   8        366.88        379.83        27.37 o                         
   4   9   8        113.36        107.57         8.89 o                         
   5   9   8         33.00         25.01         7.32 o                         
   6   9   8        179.78        194.81        15.92 o                         
   7   9   8         71.06         57.13         6.27 o                         
   8   9   8        125.14        104.90         8.70 o                         
 -10  10   8         69.76         62.80         5.69 o                         
  -9  10   8        373.10        394.39        11.52 o                         
  -8  10   8         16.78         13.21         4.16 o                         
  -7  10   8         30.71         31.39         4.48 o                         
  -6  10   8        191.64        219.72        10.04 o                         
  -5  10   8        454.06        449.42        11.83 o                         
  -4  10   8        108.18        128.15         9.74 o                         
  -3  10   8        540.32        519.32        13.72 o                         
  -2  10   8        296.25        326.26         8.38 o                         
  -1  10   8        101.53        108.23         6.08 o                         
   0  10   8        238.95        230.13         6.11 o                         
   1  10   8       1184.08       1184.47        16.84 o                         
   2  10   8          3.61          3.17         3.48 o                         
   3  10   8         31.64         34.31         9.26 o                         
   4  10   8         68.14         65.36        13.91 o                         
   5  10   8        172.99        179.54        10.73 o                         
   6  10   8          3.57          8.51         6.98 o                         
   7  10   8         54.12         50.64         8.52 o                         
   8  10   8        110.64        119.14         9.78 o                         
 -10  11   8         71.39         73.64         8.00 o                         
  -9  11   8          2.19          0.32         3.28 o                         
  -8  11   8          7.10          8.40         3.92 o                         
  -7  11   8        788.26        765.42        17.91 o                         
  -6  11   8         61.46         68.18         6.25 o                         
  -5  11   8        289.84        306.50        14.76 o                         
  -4  11   8        262.18        305.38        28.06 o                         
  -3  11   8       1366.71       1415.33        21.08 o                         
  -2  11   8        119.37        120.02         6.78 o                         
  -1  11   8        623.49        595.11        14.63 o                         
   0  11   8        634.48        675.04        16.75 o                         
   1  11   8         27.60         29.46         4.28 o                         
   2  11   8        439.67        482.64        13.25 o                         
   3  11   8        648.31        670.60        29.13 o                         
   4  11   8         17.49         19.25         4.51 o                         
   5  11   8          0.24          2.53         4.77 o                         
   6  11   8         89.78         99.84        11.64 o                         
   7  11   8        135.07        130.70         9.75 o                         
   8  11   8          4.50         13.75         5.07 o                         
 -10  12   8         52.85         54.01         6.58 o                         
  -9  12   8        101.51        110.20         6.06 o                         
  -8  12   8         48.85         41.29         5.01 o                         
  -7  12   8         67.64         66.84         6.00 o                         
  -6  12   8         30.64         35.21         5.36 o                         
  -5  12   8        182.32        197.79        12.07 o                         
  -4  12   8         41.69         44.80         7.13 o                         
  -3  12   8        591.61        554.33        12.89 o                         
  -2  12   8          2.12          0.73         2.71 o                         
  -1  12   8        133.78        149.23         8.56 o                         
   0  12   8        213.52        186.33         8.57 o                         
   1  12   8         21.83         16.67         3.98 o                         
   2  12   8         27.13         30.15         4.28 o                         
   3  12   8         79.51         72.67        17.23 o                         
   4  12   8        376.47        410.77        15.71 o                         
   5  12   8         22.26         19.84         4.28 o                         
   6  12   8          0.24          0.02         3.45 o                         
   7  12   8          0.15          3.47         4.86 o                         
  -9  13   8          2.38          6.36         2.91 o                         
  -8  13   8          3.81          1.13         4.36 o                         
  -7  13   8       1594.60       1581.72        32.82 o                         
  -6  13   8         39.45         28.95         9.20 o                         
  -5  13   8        318.08        346.26        15.44 o                         
  -4  13   8         61.48         52.01         7.69 o                         
  -3  13   8        451.39        453.35        11.72 o                         
  -2  13   8         58.60         65.16         4.65 o                         
  -1  13   8        681.21        688.40        17.14 o                         
   0  13   8          0.77          0.43         3.94 o                         
   1  13   8         31.73         35.39         4.47 o                         
   2  13   8        161.41        161.94         7.43 o                         
   3  13   8        445.96        501.34        14.83 o                         
   4  13   8         61.61         58.85         6.07 o                         
   5  13   8        179.26        190.16         7.47 o                         
   6  13   8         61.35         61.49         5.67 o                         
   7  13   8        227.07        198.41        12.06 o                         
  -9  14   8         42.20         28.86         5.70 o                         
  -8  14   8         88.67         80.62         7.00 o                         
  -7  14   8         14.00         14.67         7.23 o                         
  -6  14   8        140.08        148.43        14.29 o                         
  -5  14   8         38.36         23.45         8.80 o                         
  -4  14   8         51.14         40.67         6.88 o                         
  -3  14   8         11.95          9.06         3.46 o                         
  -2  14   8       1878.37       1921.10        23.78 o                         
  -1  14   8         12.60         10.69         3.70 o                         
   0  14   8         30.69         28.40         4.98 o                         
   1  14   8         26.52         23.55         4.16 o                         
   2  14   8         44.75         42.37         4.74 o                         
   3  14   8         76.92         73.67         6.74 o                         
   4  14   8        675.40        736.17        21.53 o                         
   5  14   8         16.46         19.60         4.34 o                         
   6  14   8         15.99          9.45         2.75 o                         
   7  14   8          1.58         -1.97         4.18 o                         
  -9  15   8         14.97         10.14         4.62 o                         
  -8  15   8         30.47         38.46         5.17 o                         
  -7  15   8        755.50        846.68        31.07 o                         
  -6  15   8         78.56         66.15        10.81 o                         
  -5  15   8         58.11         61.94        11.34 o                         
  -4  15   8          2.02          1.34         7.80 o                         
  -3  15   8          3.77          1.20         3.85 o                         
  -2  15   8        331.63        344.58        10.02 o                         
  -1  15   8          6.79          6.17         3.12 o                         
   0  15   8        303.75        338.72        14.36 o                         
   1  15   8        209.17        240.84         8.71 o                         
   2  15   8         10.65          8.94         3.68 o                         
   3  15   8         65.41         84.04         8.93 o                         
   4  15   8         13.90         11.02         4.17 o                         
   5  15   8        408.50        420.54        15.52 o                         
   6  15   8         85.63         95.45         4.54 o                         
  -8  16   8        268.68        276.38        14.83 o                         
  -7  16   8          0.89          2.32         4.29 o                         
  -6  16   8        416.34        460.78        15.54 o                         
  -5  16   8         89.03         96.10        12.05 o                         
  -4  16   8         56.37         56.47         6.63 o                         
  -3  16   8         51.93         45.94         8.52 o                         
  -2  16   8        145.21        141.88         6.70 o                         
  -1  16   8         73.99         76.66         5.51 o                         
   0  16   8         12.61          9.45         4.18 o                         
   1  16   8        602.30        632.09        16.32 o                         
   2  16   8        176.60        177.08         7.45 o                         
   3  16   8         11.23         15.22         3.61 o                         
   4  16   8        268.85        279.08        12.36 o                         
   5  16   8         50.86         50.09         6.47 o                         
   6  16   8         25.15         13.79         3.55 o                         
  -8  17   8         44.47         47.63         6.72 o                         
  -7  17   8        316.85        317.53        15.36 o                         
  -6  17   8         12.16          8.29         4.44 o                         
  -5  17   8        138.29        152.74         9.49 o                         
  -4  17   8        138.96        131.52        11.88 o                         
  -3  17   8          3.18         10.07         5.03 o                         
  -2  17   8        119.44        120.82        11.31 o                         
  -1  17   8          4.24          0.44         3.63 o                         
   0  17   8        524.25        534.77        14.76 o                         
   1  17   8        143.06        152.43         8.02 o                         
   2  17   8        246.21        251.50         8.37 o                         
   3  17   8        124.14        120.42         6.77 o                         
   4  17   8          0.14         -0.94         3.19 o                         
   5  17   8         11.80         15.65         3.27 o                         
  -7  18   8          1.63          2.44         3.20 o                         
  -6  18   8        402.00        384.32        12.76 o                         
  -5  18   8        293.71        307.87        17.20 o                         
  -4  18   8          9.59          6.59         4.24 o                         
  -3  18   8        290.86        300.08        12.37 o                         
  -2  18   8         35.05         30.61         3.89 o                         
  -1  18   8         41.29         44.82         6.26 o                         
   0  18   8          6.54         11.35         4.79 o                         
   1  18   8        389.44        396.15        12.03 o                         
   2  18   8        302.91        312.18         7.93 o                         
   3  18   8          6.14          1.16         2.84 o                         
   4  18   8         74.23         75.64         5.17 o                         
   5  18   8        119.30        114.34         5.26 o                         
  -6  19   8          1.76          5.18         4.49 o                         
  -5  19   8         27.44         33.87         4.74 o                         
  -4  19   8        464.66        460.20        19.27 o                         
  -3  19   8         62.90         51.71         5.84 o                         
  -2  19   8         25.96         26.42         4.07 o                         
  -1  19   8         10.61         11.79         4.57 o                         
   0  19   8        230.46        249.69        11.12 o                         
   1  19   8          1.53          3.88         4.17 o                         
   2  19   8        540.25        541.44        10.99 o                         
   3  19   8         13.56         10.76         2.93 o                         
   4  19   8         18.88         16.69         3.59 o                         
  -5  20   8        369.99        362.10        31.16 o                         
  -4  20   8          0.10         -0.75         3.29 o                         
  -3  20   8        241.76        247.04        10.15 o                         
  -2  20   8          0.14          0.90         5.50 o                         
  -1  20   8         69.94         67.43         6.16 o                         
   0  20   8          0.78         -2.31         3.80 o                         
   1  20   8        124.93        132.10         9.22 o                         
   2  20   8         66.93         74.04         5.41 o                         
   3  20   8          7.41          4.94         2.51 o                         
  -4  21   8        304.87        279.60        13.88 o                         
  -3  21   8          0.77          2.93         4.75 o                         
  -2  21   8         19.46         22.86         5.98 o                         
  -1  21   8          8.21          4.54         3.34 o                         
   0  21   8        147.50        154.79         7.85 o                         
   1  21   8          7.40          6.69         2.69 o                         
   2  21   8        362.62        356.65         8.73 o                         
  -2  22   8          0.43         -0.61         3.83 o                         
  -1  22   8         33.94         30.55         5.74 o                         
   0  22   8         90.08         83.28         4.91 o                         
   1  22   8        208.01        230.23        11.59 o                         
 -11   0   9        533.60        547.63        14.29 o                         
  -9   0   9        230.64        218.45        22.16 o                         
  -7   0   9       1903.71       1896.64        32.87 o                         
  -5   0   9        191.49        207.90         9.11 o                         
  -3   0   9        296.16        333.77        15.31 o                         
  -1   0   9        219.85        201.31        10.16 o                         
   1   0   9       2073.87       2137.85        42.02 o                         
   3   0   9       1646.28       1768.16        31.48 o                         
   5   0   9        630.03        615.61        28.93 o                         
   7   0   9        270.52        248.72        11.65 o                         
 -11   1   9          1.23         -0.05         2.60 o                         
 -10   1   9         36.63         33.36         3.89 o                         
  -9   1   9         66.15         77.66         5.45 o                         
  -8   1   9        204.05        216.24         7.47 o                         
  -7   1   9         68.64         79.86         6.38 o                         
  -6   1   9         12.85          9.13         2.89 o                         
  -5   1   9          0.79          3.65         2.60 o                         
  -4   1   9        128.23        123.81         5.25 o                         
  -3   1   9         50.08         52.88         5.67 o                         
  -2   1   9        442.65        408.04         9.61 o                         
  -1   1   9         40.03         42.78         3.90 o                         
   0   1   9          1.26          2.08         2.93 o                         
   1   1   9        638.19        598.13        13.98 o                         
   2   1   9          0.94          4.01         2.69 o                         
   3   1   9          0.56          2.13         3.18 o                         
   4   1   9       2099.84       2125.31        41.65 o                         
   5   1   9         23.16         14.91         5.67 o                         
   6   1   9          0.71          0.74         3.52 o                         
   7   1   9          0.43          2.03         3.08 o                         
   8   1   9        384.05        403.35        10.60 o                         
 -11   2   9        129.57        133.41         5.78 o                         
 -10   2   9        178.19        176.99         9.03 o                         
  -9   2   9          4.57          2.64         2.96 o                         
  -8   2   9         11.87         10.95         3.38 o                         
  -7   2   9        694.28        670.31        13.12 o                         
  -6   2   9          8.01          6.54         2.82 o                         
  -5   2   9         10.99          8.83         2.66 o                         
  -4   2   9        377.47        389.01        10.09 o                         
  -3   2   9        430.26        440.88        10.62 o                         
  -2   2   9        241.52        255.66         6.37 o                         
  -1   2   9         74.43         70.96         4.73 o                         
   0   2   9        135.78        132.68         5.92 o                         
   1   2   9        427.61        404.52        11.83 o                         
   2   2   9        157.29        157.20         6.29 o                         
   3   2   9       1638.26       1605.32        25.10 o                         
   4   2   9         30.96         24.82         4.87 o                         
   5   2   9        650.37        640.41        20.79 o                         
   6   2   9         43.41         29.53         4.27 o                         
   7   2   9        359.99        356.45        13.40 o                         
   8   2   9          7.40          5.46         3.53 o                         
 -11   3   9          0.74          2.70         2.50 o                         
 -10   3   9        153.49        148.34         7.02 o                         
  -9   3   9         35.88         25.66         3.45 o                         
  -8   3   9         19.58         21.92         3.60 o                         
  -7   3   9        706.13        759.74        13.97 o                         
  -6   3   9        341.34        321.43         8.07 o                         
  -5   3   9         62.85         57.92         4.77 o                         
  -4   3   9         14.06         18.78         4.11 o                         
  -3   3   9        782.11        697.22        11.10 o                         
  -2   3   9        410.34        419.54        11.14 o                         
  -1   3   9        857.93        881.51        15.64 o                         
   0   3   9          1.04         -1.29         2.44 o                         
   1   3   9       5064.68       5015.05        51.03 o                         
   2   3   9         64.99         67.35         4.65 o                         
   3   3   9          2.06          2.21         3.15 o                         
   4   3   9        675.18        685.12        17.29 o                         
   5   3   9        612.59        655.63        20.94 o                         
   6   3   9        173.77        161.31         7.28 o                         
   7   3   9         14.38         13.05         3.88 o                         
   8   3   9        187.94        194.91         8.94 o                         
 -11   4   9         13.50         11.50         5.00 o                         
 -10   4   9        232.46        216.99         7.11 o                         
  -9   4   9         70.74         68.24         4.43 o                         
  -8   4   9        191.38        206.14         7.20 o                         
  -7   4   9         74.14         73.12         5.04 o                         
  -6   4   9         21.34         16.80         3.04 o                         
  -5   4   9        189.38        210.53         5.92 o                         
  -4   4   9        872.16        835.45        15.39 o                         
  -3   4   9        326.81        311.91         7.36 o                         
  -2   4   9        549.01        567.37        12.04 o                         
  -1   4   9        126.06        114.42         4.64 o                         
   0   4   9        799.45        777.80        19.90 o                         
   1   4   9        138.13        146.62         7.03 o                         
   2   4   9        991.26        908.45        16.33 o                         
   3   4   9        396.96        409.70        14.33 o                         
   4   4   9         10.59         16.75         3.95 o                         
   5   4   9         70.35         67.02         7.92 o                         
   6   4   9          8.54          3.37         3.43 o                         
   7   4   9         70.40         71.84         5.57 o                         
   8   4   9         16.38         15.17         2.97 o                         
 -11   5   9         94.83         97.97         8.55 o                         
 -10   5   9         15.13         10.25         3.25 o                         
  -9   5   9        400.04        402.33        15.00 o                         
  -8   5   9          1.34          4.18         3.03 o                         
  -7   5   9        500.06        495.79        10.09 o                         
  -6   5   9        506.94        504.28        11.35 o                         
  -5   5   9        345.81        323.59        11.42 o                         
  -4   5   9         55.22         54.47         4.46 o                         
  -3   5   9         62.24         66.54         4.91 o                         
  -2   5   9        579.31        554.52        12.04 o                         
  -1   5   9        318.90        315.40         7.55 o                         
   0   5   9        726.64        704.39        12.05 o                         
   1   5   9       3482.94       3462.02        46.60 o                         
   2   5   9       1535.79       1567.38        26.13 o                         
   3   5   9         61.67         52.61         4.88 o                         
   4   5   9        196.42        197.92         8.23 o                         
   5   5   9          1.70          1.38         4.96 o                         
   6   5   9          0.43          3.73         3.69 o                         
   7   5   9        342.38        360.41        13.38 o                         
   8   5   9          0.92          1.50         2.55 o                         
 -11   6   9        123.81        139.99         9.57 o                         
 -10   6   9        249.33        300.29        11.40 o                         
  -9   6   9         13.38         12.10         4.59 o                         
  -8   6   9        490.06        483.17        11.91 o                         
  -7   6   9        302.14        304.96         8.66 o                         
  -6   6   9         10.32         10.89         2.91 o                         
  -5   6   9         90.29        105.06         5.41 o                         
  -4   6   9        533.86        558.36         9.50 o                         
  -3   6   9         36.31         29.33         3.33 o                         
  -2   6   9        176.66        199.93         8.90 o                         
  -1   6   9        773.13        769.82        21.92 o                         
   0   6   9       1451.14       1461.87        17.53 o                         
   1   6   9        380.45        381.53        11.92 o                         
   2   6   9       1990.87       2017.29        36.62 o                         
   3   6   9         18.91         18.73         4.17 o                         
   4   6   9         93.69         81.14         5.87 o                         
   5   6   9        274.45        253.23        11.59 o                         
   6   6   9        356.99        380.57        14.57 o                         
   7   6   9          0.50         -1.06         6.25 o                         
   8   6   9         26.28         22.74         3.76 o                         
 -10   7   9          3.70          4.68         3.69 o                         
  -9   7   9        651.90        669.31        18.85 o                         
  -8   7   9         45.10         40.66         6.85 o                         
  -7   7   9        270.73        268.14        10.74 o                         
  -6   7   9         58.81         64.35         4.87 o                         
  -5   7   9        591.47        628.22        12.32 o                         
  -4   7   9         83.48         66.51         4.54 o                         
  -3   7   9        585.75        586.58        10.47 o                         
  -2   7   9        240.46        221.20         7.84 o                         
  -1   7   9          0.43          1.75         2.78 o                         
   0   7   9        368.69        367.81         8.43 o                         
   1   7   9       1215.47       1150.93        19.11 o                         
   2   7   9        367.28        400.45        21.26 o                         
   3   7   9         73.96         79.02         6.53 o                         
   4   7   9         78.17         70.26         7.65 o                         
   5   7   9        122.47        126.03         9.28 o                         
   6   7   9          1.97         -1.22         6.76 o                         
   7   7   9        258.65        268.21        16.13 o                         
   8   7   9          1.41         -0.68         2.85 o                         
 -10   8   9        327.03        316.46        11.03 o                         
  -9   8   9          0.00          3.78         5.10 o                         
  -8   8   9        315.34        324.14        13.96 o                         
  -7   8   9        157.71        169.95         7.57 o                         
  -6   8   9         65.11         81.74         6.70 o                         
  -5   8   9         29.73         33.15         3.98 o                         
  -4   8   9        315.50        311.11         8.64 o                         
  -3   8   9         28.20         25.22         3.22 o                         
  -2   8   9         58.48         64.49         4.57 o                         
  -1   8   9         24.76         22.84         3.90 o                         
   0   8   9        671.43        655.57        11.52 o                         
   1   8   9        695.42        698.21        16.54 o                         
   2   8   9        892.18        853.01        21.14 o                         
   3   8   9         26.34         25.72         5.18 o                         
   4   8   9        125.74        127.78         9.42 o                         
   5   8   9         11.06          8.85         5.03 o                         
   6   8   9        475.02        578.63        25.58 o                         
   7   8   9          6.07         -0.88         3.65 o                         
   8   8   9        155.06        136.44         9.73 o                         
 -10   9   9         63.16         74.16         8.11 o                         
  -9   9   9        512.98        513.11        22.28 o                         
  -8   9   9        162.03        172.92         8.32 o                         
  -7   9   9         43.70         39.75         4.83 o                         
  -6   9   9         48.68         47.21         6.52 o                         
  -5   9   9        442.58        499.27        12.12 o                         
  -4   9   9         66.82         67.29         4.79 o                         
  -3   9   9        906.88        902.31        14.77 o                         
  -2   9   9        212.96        258.87        10.25 o                         
  -1   9   9         24.78         31.32         4.26 o                         
   0   9   9          0.91          2.67         2.82 o                         
   1   9   9          1.47          2.70         3.11 o                         
   2   9   9         37.05         36.26         6.14 o                         
   3   9   9         80.96         81.41        11.40 o                         
   4   9   9         41.18         47.97         6.91 o                         
   5   9   9         67.28         82.54         7.67 o                         
   6   9   9          0.83          5.53         6.43 o                         
   7   9   9        151.66        171.40        12.43 o                         
 -10  10   9        183.34        204.69        11.56 o                         
  -9  10   9          2.74          3.62         5.66 o                         
  -8  10   9        220.21        217.74         8.94 o                         
  -7  10   9        186.65        200.94         7.98 o                         
  -6  10   9        154.60        151.64         7.29 o                         
  -5  10   9         63.29         54.06         4.50 o                         
  -4  10   9        429.70        451.26        14.00 o                         
  -3  10   9        814.06        794.32        14.85 o                         
  -2  10   9         86.00         78.29         5.09 o                         
  -1  10   9        196.65        217.01         8.24 o                         
   0  10   9        356.82        358.47         8.39 o                         
   1  10   9        454.90        494.54        11.11 o                         
   2  10   9         32.32         41.57        13.33 o                         
   3  10   9        378.76        408.74        22.70 o                         
   4  10   9          0.51          0.85         4.83 o                         
   5  10   9          0.23          1.25         4.43 o                         
   6  10   9        486.00        472.80        21.68 o                         
   7  10   9         61.99         62.48         5.74 o                         
  -9  11   9        173.32        170.07         8.48 o                         
  -8  11   9        106.75         98.80         6.36 o                         
  -7  11   9        185.62        195.80        11.68 o                         
  -6  11   9        400.50        405.44         9.92 o                         
  -5  11   9        321.90        336.89        12.13 o                         
  -4  11   9         87.11         78.10         6.88 o                         
  -3  11   9        883.59        886.50        19.37 o                         
  -2  11   9         97.12         90.77         6.00 o                         
  -1  11   9          3.49          3.51         3.41 o                         
   0  11   9         54.98         63.04         5.28 o                         
   1  11   9        162.92        195.77         9.47 o                         
   2  11   9        645.91        662.10        20.37 o                         
   3  11   9        219.12        205.25        16.97 o                         
   4  11   9        179.11        200.32        15.85 o                         
   5  11   9        138.62        160.22         9.48 o                         
   6  11   9         21.87         17.92         4.95 o                         
   7  11   9          3.27          3.11         5.57 o                         
  -9  12   9         16.84          9.41         3.76 o                         
  -8  12   9         28.13         31.92         4.95 o                         
  -7  12   9         44.75         58.30        18.24 o                         
  -6  12   9        217.97        226.71         9.76 o                         
  -5  12   9        167.37        184.86         9.54 o                         
  -4  12   9        188.92        195.76        11.85 o                         
  -3  12   9        401.71        427.86        10.35 o                         
  -2  12   9        351.22        382.56        11.01 o                         
  -1  12   9        948.63        975.84        17.98 o                         
   0  12   9        110.43        108.90         8.78 o                         
   1  12   9        144.89        134.49         7.37 o                         
   2  12   9        203.10        210.60         8.77 o                         
   3  12   9        338.94        417.02        24.04 o                         
   4  12   9          0.52         -3.25         5.27 o                         
   5  12   9          6.56          6.41         3.65 o                         
   6  12   9        129.14        134.49         8.27 o                         
  -9  13   9          5.07          9.16         4.78 o                         
  -8  13   9        106.90        101.16        10.54 o                         
  -7  13   9        330.45        349.45        13.61 o                         
  -6  13   9        624.51        592.14        24.16 o                         
  -5  13   9         15.32         12.50         4.39 o                         
  -4  13   9         65.78         60.37         6.38 o                         
  -3  13   9         61.50         60.37         4.58 o                         
  -2  13   9       1908.13       1939.02        31.96 o                         
  -1  13   9          2.72          0.12         3.50 o                         
   0  13   9         22.71         23.62         5.38 o                         
   1  13   9          6.70          8.51         3.45 o                         
   2  13   9       1881.91       1894.75        26.59 o                         
   3  13   9         18.88         16.35         4.42 o                         
   4  13   9        715.19        731.03        21.18 o                         
   5  13   9         18.16         16.56         8.42 o                         
   6  13   9         33.51         32.84         3.67 o                         
  -8  14   9         33.61         20.07         6.58 o                         
  -7  14   9         34.08         63.41        10.09 o                         
  -6  14   9          0.00          1.28         5.69 o                         
  -5  14   9         47.46         39.94         6.46 o                         
  -4  14   9         67.93         48.99         5.81 o                         
  -3  14   9        264.94        271.84        11.67 o                         
  -2  14   9        515.30        529.00        12.82 o                         
  -1  14   9        113.87        137.78         8.30 o                         
   0  14   9          1.77          2.21         4.09 o                         
   1  14   9          9.45         10.78         3.76 o                         
   2  14   9        271.34        263.58        10.35 o                         
   3  14   9        288.75        299.88        10.77 o                         
   4  14   9          0.03          1.82         3.67 o                         
   5  14   9         18.65         22.40         4.75 o                         
   6  14   9        115.67        102.00         6.23 o                         
  -8  15   9         11.42         22.27         6.02 o                         
  -7  15   9          5.85          8.76         6.03 o                         
  -6  15   9        500.90        520.56        38.90 o                         
  -5  15   9         67.20         59.70        14.14 o                         
  -4  15   9          4.09          1.92         4.97 o                         
  -3  15   9          5.62          4.51         3.30 o                         
  -2  15   9        325.63        359.97         9.08 o                         
  -1  15   9         12.46         12.90         4.28 o                         
   0  15   9          0.54          0.59         3.86 o                         
   1  15   9         65.93         51.95         5.49 o                         
   2  15   9        679.41        735.88        14.56 o                         
   3  15   9         22.24         18.25         4.18 o                         
   4  15   9        253.34        244.00         8.89 o                         
   5  15   9         11.57          9.23         3.01 o                         
  -8  16   9        277.52        214.81        11.84 o                         
  -7  16   9        350.71        322.90        16.48 o                         
  -6  16   9         41.12         48.47         5.92 o                         
  -5  16   9          0.15         -1.11         4.75 o                         
  -4  16   9          6.51          0.06         4.84 o                         
  -3  16   9        272.49        284.60        12.79 o                         
  -2  16   9         47.78         48.94         5.48 o                         
  -1  16   9        130.90        130.40         9.51 o                         
   0  16   9        347.20        357.71        11.75 o                         
   1  16   9         48.12         44.67         5.29 o                         
   2  16   9        146.03        139.50         7.68 o                         
   3  16   9        615.43        574.39        13.96 o                         
   4  16   9         28.18         36.50         4.20 o                         
   5  16   9         75.34         70.80         4.43 o                         
  -7  17   9         10.24          5.07         4.75 o                         
  -6  17   9        174.70        193.51         9.01 o                         
  -5  17   9        123.63        142.19         8.66 o                         
  -4  17   9        212.39        202.43        10.23 o                         
  -3  17   9        198.82        222.83        10.56 o                         
  -2  17   9         37.75         46.42         4.97 o                         
  -1  17   9         38.17         38.60         5.74 o                         
   0  17   9         35.70         35.90         6.44 o                         
   1  17   9         13.57         11.76         3.94 o                         
   2  17   9         78.14         84.82         5.94 o                         
   3  17   9         13.61         14.87         3.56 o                         
   4  17   9         83.61         81.40         4.96 o                         
  -6  18   9         86.07         78.45        10.62 o                         
  -5  18   9         45.76         41.41         5.21 o                         
  -4  18   9        514.90        534.95        22.32 o                         
  -3  18   9        241.59        259.59        15.73 o                         
  -2  18   9        108.07        129.83         8.15 o                         
  -1  18   9          2.20          3.40         4.53 o                         
   0  18   9        185.20        188.69         9.72 o                         
   1  18   9         11.20         10.07         4.84 o                         
   2  18   9          0.60          1.15         2.30 o                         
   3  18   9        180.96        180.73         7.20 o                         
   4  18   9          0.11         -1.51         2.35 o                         
  -5  19   9        246.35        262.69        13.75 o                         
  -4  19   9         72.80         87.44         9.29 o                         
  -3  19   9        369.53        383.93        17.85 o                         
  -2  19   9          1.67         -1.70         3.40 o                         
  -1  19   9         72.18         65.86         6.72 o                         
   0  19   9         18.14         20.80         4.41 o                         
   1  19   9        114.79        103.76         5.65 o                         
   2  19   9         71.27         64.87         4.45 o                         
   3  19   9         22.82         18.94         3.49 o                         
  -4  20   9        502.84        459.90        17.77 o                         
  -3  20   9         61.62         56.36         7.21 o                         
  -2  20   9         27.89         26.80         5.88 o                         
  -1  20   9          1.96          3.83         3.33 o                         
   0  20   9        161.54        162.49         7.97 o                         
   1  20   9          1.79          0.71         2.51 o                         
   2  20   9          0.73         -0.39         2.79 o                         
  -1  21   9         76.21         72.24         5.11 o                         
   0  21   9         22.58         25.51         3.74 o                         
 -10   0  10         11.11          9.85         5.49 o                         
  -8   0  10        774.09        814.30        18.25 o                         
  -6   0  10        192.19        206.51         9.45 o                         
  -4   0  10        137.95        156.06        10.20 o                         
  -2   0  10        272.47        275.37        16.02 o                         
   0   0  10        591.51        497.13        47.18 o                         
   2   0  10       3094.59       3148.60        51.60 o                         
   4   0  10       1211.02       1315.05        44.10 o                         
   6   0  10          2.34          2.33         4.43 o                         
   8   0  10         99.71        117.84         8.63 o                         
 -10   1  10        118.97        142.37        19.05 o                         
  -9   1  10          3.46          2.54         3.16 o                         
  -8   1  10         17.37         12.86         3.01 o                         
  -7   1  10        508.15        533.22         9.76 o                         
  -6   1  10         44.64         46.26         4.31 o                         
  -5   1  10          4.37          2.14         3.21 o                         
  -4   1  10        156.85        186.37         7.57 o                         
  -3   1  10         37.28         42.41         4.33 o                         
  -2   1  10         79.62         76.90         6.99 o                         
  -1   1  10        472.06        483.80        13.16 o                         
   0   1  10          7.30          5.85         7.87 o                         
   1   1  10         95.19         99.04         7.25 o                         
   2   1  10         15.07         14.62         3.53 o                         
   3   1  10       1085.06       1105.90        19.70 o                         
   4   1  10         19.06         19.68         5.88 o                         
   5   1  10        423.89        406.69        17.52 o                         
   6   1  10          8.56          7.32         3.41 o                         
   7   1  10        137.40        151.47         7.43 o                         
 -10   2  10         75.06         62.63         6.03 o                         
  -9   2  10          0.27          1.06         2.67 o                         
  -8   2  10        305.10        294.83         7.63 o                         
  -7   2  10          2.60          0.61         2.85 o                         
  -6   2  10        319.28        327.08        16.30 o                         
  -5   2  10          7.13          7.78         3.01 o                         
  -4   2  10         16.53          7.09         3.51 o                         
  -3   2  10        264.88        292.35        10.90 o                         
  -2   2  10        167.22        158.12         6.60 o                         
  -1   2  10        279.39        278.08        12.72 o                         
   0   2  10        232.54        229.55        10.22 o                         
   1   2  10        803.34        803.71        16.06 o                         
   2   2  10       1331.33       1309.85        45.85 o                         
   3   2  10          1.52          3.57         3.83 o                         
   4   2  10        492.40        482.61        21.39 o                         
   5   2  10        447.84        454.40        16.94 o                         
   6   2  10         20.62         26.64         3.72 o                         
   7   2  10          0.44          2.24         2.64 o                         
 -10   3  10        119.90        115.91        14.05 o                         
  -9   3  10         81.98         72.75         5.04 o                         
  -8   3  10        122.43        139.94         5.96 o                         
  -7   3  10        397.98        412.78        13.26 o                         
  -6   3  10         20.05         16.79         3.46 o                         
  -5   3  10         11.17          7.41         3.30 o                         
  -4   3  10       1204.99       1159.09        28.72 o                         
  -3   3  10        539.55        519.66        13.34 o                         
  -2   3  10         19.59         18.24         3.65 o                         
  -1   3  10         68.85         66.14         4.94 o                         
   0   3  10        282.44        267.02         8.53 o                         
   1   3  10         35.75         42.23         4.79 o                         
   2   3  10         47.61         40.56         4.74 o                         
   3   3  10        863.08        856.32        26.47 o                         
   4   3  10         66.79         75.62        10.66 o                         
   5   3  10         45.94         37.36         6.57 o                         
   6   3  10         80.95         73.18         5.13 o                         
   7   3  10         40.11         44.18         4.35 o                         
 -10   4  10         33.81         29.38         4.51 o                         
  -9   4  10        250.66        272.63         8.26 o                         
  -8   4  10          0.44         -1.61         3.98 o                         
  -7   4  10          0.26          3.14         4.15 o                         
  -6   4  10        180.91        157.36         6.56 o                         
  -5   4  10        442.34        482.81        12.79 o                         
  -4   4  10        258.95        256.30         8.71 o                         
  -3   4  10        839.82        821.12        14.33 o                         
  -2   4  10        175.88        199.66         7.92 o                         
  -1   4  10        217.91        223.86         8.10 o                         
   0   4  10        333.42        322.99        16.11 o                         
   1   4  10       1244.89       1257.59        23.77 o                         
   2   4  10         30.63         35.63         5.30 o                         
   3   4  10          6.60          8.48         3.84 o                         
   4   4  10        429.16        426.28        11.72 o                         
   5   4  10         21.73         24.06         5.92 o                         
   6   4  10          0.23         -1.10         3.50 o                         
   7   4  10         45.18         42.47         4.16 o                         
 -10   5  10        130.10        135.55         6.01 o                         
  -9   5  10         13.16         12.00         4.53 o                         
  -8   5  10        134.27        136.65         7.59 o                         
  -7   5  10        105.92        109.94         7.15 o                         
  -6   5  10          0.38         -2.10         4.21 o                         
  -5   5  10         28.71         27.60         4.43 o                         
  -4   5  10        600.22        574.99        13.41 o                         
  -3   5  10        293.88        321.74         8.84 o                         
  -2   5  10        368.06        371.71        18.64 o                         
  -1   5  10         31.17         35.15         4.18 o                         
   0   5  10        738.25        727.72        14.73 o                         
   1   5  10          8.32          7.41         4.39 o                         
   2   5  10         61.21         68.71         8.25 o                         
   3   5  10          9.79         13.88         3.82 o                         
   4   5  10        177.23        173.60         7.76 o                         
   5   5  10         61.80         66.05        10.30 o                         
   6   5  10        466.29        478.80        15.48 o                         
   7   5  10          2.27         -0.44         3.10 o                         
 -10   6  10         12.28         13.46         2.92 o                         
  -9   6  10        398.75        426.68        14.20 o                         
  -8   6  10          0.34         11.92         4.04 o                         
  -7   6  10          5.61          8.04         4.14 o                         
  -6   6  10          5.85          0.15         4.01 o                         
  -5   6  10        371.47        398.28        15.24 o                         
  -4   6  10        154.40        162.22         6.62 o                         
  -3   6  10         63.07         73.27         4.84 o                         
  -2   6  10        420.84        429.81        12.84 o                         
  -1   6  10        162.34        150.10         7.33 o                         
   0   6  10         28.07         36.71         4.45 o                         
   1   6  10          4.22          4.10         4.42 o                         
   2   6  10        267.96        297.85        15.55 o                         
   3   6  10        139.87        135.28         8.06 o                         
   4   6  10         14.20          8.36         4.94 o                         
   5   6  10        391.04        381.47        11.76 o                         
   6   6  10          7.93          8.53         6.47 o                         
   7   6  10        229.46        240.22        13.89 o                         
 -10   7  10        378.66        363.11         9.04 o                         
  -9   7  10         14.51         22.36         4.79 o                         
  -8   7  10         73.20         80.53        10.88 o                         
  -7   7  10          0.53         -3.08         3.98 o                         
  -6   7  10          1.91          1.76         4.23 o                         
  -5   7  10         78.73         79.04         6.75 o                         
  -4   7  10        330.51        375.27         9.64 o                         
  -3   7  10          1.01         -1.32         3.34 o                         
  -2   7  10         21.43         21.13         4.06 o                         
  -1   7  10         28.81         21.48         4.03 o                         
   0   7  10        155.81        188.10         8.04 o                         
   1   7  10         33.62         21.68         4.17 o                         
   2   7  10         36.38         44.50         6.30 o                         
   3   7  10         40.86         42.01         8.55 o                         
   4   7  10        249.58        264.68        10.37 o                         
   5   7  10          3.55          1.18         4.38 o                         
   6   7  10        217.36        224.34        14.88 o                         
   7   7  10          7.24          4.59         3.01 o                         
 -10   8  10         14.22         11.13         3.20 o                         
  -9   8  10        406.19        428.97        19.02 o                         
  -8   8  10          9.12         11.81         6.71 o                         
  -7   8  10        133.73        134.54         7.77 o                         
  -6   8  10        268.64        268.08        12.49 o                         
  -5   8  10        136.81        148.59         7.28 o                         
  -4   8  10         42.17         34.27         4.59 o                         
  -3   8  10        599.00        538.95        13.24 o                         
  -2   8  10        148.11        151.50         9.94 o                         
  -1   8  10          1.51         -1.38         3.63 o                         
   0   8  10        222.89        210.38        12.16 o                         
   1   8  10       1271.10       1245.90        21.01 o                         
   2   8  10       1477.29       1500.98        27.66 o                         
   3   8  10          2.63         -4.05         5.37 o                         
   4   8  10         67.39         59.12         7.06 o                         
   5   8  10        213.73        225.06        10.98 o                         
   6   8  10          4.29          6.63         5.69 o                         
   7   8  10        131.15        119.63         9.41 o                         
  -9   9  10          6.99          4.92         4.87 o                         
  -8   9  10          3.05          5.08         5.83 o                         
  -7   9  10        383.07        357.31        21.81 o                         
  -6   9  10         23.29         25.76         4.99 o                         
  -5   9  10         96.38        111.08         6.49 o                         
  -4   9  10         23.64         21.48         4.17 o                         
  -3   9  10         26.48         31.08         4.57 o                         
  -2   9  10        110.60        124.42         6.96 o                         
  -1   9  10         43.53         45.18         5.63 o                         
   0   9  10         67.49         64.59         4.87 o                         
   1   9  10         15.47         11.18         4.28 o                         
   2   9  10         42.69         43.62         7.12 o                         
   3   9  10        166.40        158.89        10.44 o                         
   4   9  10         94.61         82.00        11.05 o                         
   5   9  10          3.72          2.01         3.99 o                         
   6   9  10        115.00        118.90        10.43 o                         
  -9  10  10        220.91        201.85        12.26 o                         
  -8  10  10         21.39         19.61         9.81 o                         
  -7  10  10         25.87         29.34         4.89 o                         
  -6  10  10        327.35        368.19        12.15 o                         
  -5  10  10         51.19         47.88         4.83 o                         
  -4  10  10         47.97         49.57         5.09 o                         
  -3  10  10        453.65        481.06        12.56 o                         
  -2  10  10        147.13        143.17         7.10 o                         
  -1  10  10         31.79         32.44         4.55 o                         
   0  10  10        290.54        299.68         7.96 o                         
   1  10  10       1502.31       1566.43        27.43 o                         
   2  10  10        585.97        625.24        19.92 o                         
   3  10  10         11.83         16.68         7.70 o                         
   4  10  10         72.31         62.28         9.59 o                         
   5  10  10        131.11        125.66        15.82 o                         
   6  10  10          0.01          0.06         3.65 o                         
  -9  11  10          6.65          5.30         4.18 o                         
  -8  11  10         70.86         66.76        13.38 o                         
  -7  11  10        965.34        971.36        24.12 o                         
  -6  11  10         47.54         53.93         5.82 o                         
  -5  11  10         87.53         99.21         9.57 o                         
  -4  11  10         58.07         75.14         6.75 o                         
  -3  11  10        383.90        376.58        11.12 o                         
  -2  11  10         57.12         63.64         7.36 o                         
  -1  11  10        563.82        581.35        13.69 o                         
   0  11  10         97.93         83.25         5.72 o                         
   1  11  10         57.30         63.95         9.07 o                         
   2  11  10          0.58          4.08         5.37 o                         
   3  11  10        328.23        320.40        14.18 o                         
   4  11  10          0.10          0.45         4.76 o                         
   5  11  10         19.04         10.81         5.08 o                         
   6  11  10         25.72         22.59         4.03 o                         
  -8  12  10        107.90         96.21         6.68 o                         
  -7  12  10         85.27         90.36        10.90 o                         
  -6  12  10        460.84        485.56        16.99 o                         
  -5  12  10          6.01         11.92         4.62 o                         
  -4  12  10        176.36        152.52         8.50 o                         
  -3  12  10         46.85         36.37         4.71 o                         
  -2  12  10       1514.85       1548.42        24.93 o                         
  -1  12  10         66.89         73.04         5.69 o                         
   0  12  10          1.74          2.15         4.10 o                         
   1  12  10        443.07        475.67        12.00 o                         
   2  12  10        205.77        213.60        11.69 o                         
   3  12  10         10.24         10.74         5.12 o                         
   4  12  10        203.50        197.60        10.54 o                         
   5  12  10          0.58         -3.24         3.87 o                         
   6  12  10         11.32         11.18         4.71 o                         
  -8  13  10         56.60         61.27         8.14 o                         
  -7  13  10        472.65        495.46        21.95 o                         
  -6  13  10         58.48         46.66         6.21 o                         
  -5  13  10        139.74        151.91         8.14 o                         
  -4  13  10         12.89         11.15         4.39 o                         
  -3  13  10        623.71        618.08        15.66 o                         
  -2  13  10        209.83        225.52         9.33 o                         
  -1  13  10        343.61        356.71        14.42 o                         
   0  13  10        129.43        120.01        10.81 o                         
   1  13  10        111.59        120.27         6.37 o                         
   2  13  10         35.65         30.55         5.86 o                         
   3  13  10        289.09        296.84        12.86 o                         
   4  13  10         17.82         12.59         4.63 o                         
   5  13  10          4.37          2.51         3.61 o                         
  -8  14  10        114.93        107.96         9.12 o                         
  -7  14  10         20.95         13.45         6.23 o                         
  -6  14  10        288.38        346.40        16.04 o                         
  -5  14  10          7.84          0.52         4.92 o                         
  -4  14  10         12.66         11.35         4.23 o                         
  -3  14  10          0.71          3.97         3.37 o                         
  -2  14  10        601.82        601.49        15.30 o                         
  -1  14  10          0.65          3.50         3.32 o                         
   0  14  10          0.10         -1.10         4.70 o                         
   1  14  10          0.35          2.03         3.26 o                         
   2  14  10          4.32          1.75         3.56 o                         
   3  14  10          0.01          1.08         4.10 o                         
   4  14  10        364.39        375.07        12.96 o                         
   5  14  10        179.52        149.11         7.50 o                         
  -7  15  10        250.92        273.67        14.64 o                         
  -6  15  10          9.70         13.73         4.24 o                         
  -5  15  10         11.13         10.44         4.64 o                         
  -4  15  10         18.59         20.87        10.45 o                         
  -3  15  10        883.67        835.88        17.75 o                         
  -2  15  10         60.07         52.68         4.81 o                         
  -1  15  10        235.20        241.70        13.02 o                         
   0  15  10          0.06         -2.29         4.55 o                         
   1  15  10         18.01         16.20         3.89 o                         
   2  15  10          0.07         -1.52         2.71 o                         
   3  15  10        645.55        612.16        17.18 o                         
   4  15  10         21.98         19.32         4.17 o                         
  -7  16  10          0.77          0.67         4.36 o                         
  -6  16  10        165.19        173.49        10.97 o                         
  -5  16  10         24.56         22.59         4.61 o                         
  -4  16  10         20.55         20.73         4.86 o                         
  -3  16  10        160.50        180.92         9.82 o                         
  -2  16  10        211.78        217.35        11.38 o                         
  -1  16  10          8.25          7.58         5.98 o                         
   0  16  10          4.76          2.54         4.17 o                         
   1  16  10        151.30        167.21         9.43 o                         
   2  16  10         13.38         12.00         2.95 o                         
   3  16  10          0.72          1.86         4.54 o                         
   4  16  10         78.91         74.32         5.54 o                         
  -6  17  10          0.49          2.00         3.02 o                         
  -5  17  10          1.58         -0.02         3.50 o                         
  -4  17  10         69.19         75.44         6.34 o                         
  -3  17  10        193.58        225.35        14.48 o                         
  -2  17  10         64.95         65.81         5.10 o                         
  -1  17  10        225.33        240.49        22.40 o                         
   0  17  10        121.25        100.95         7.37 o                         
   1  17  10          1.52          2.62         3.68 o                         
   2  17  10          0.25         -0.77         2.31 o                         
   3  17  10        186.90        177.06         7.66 o                         
  -5  18  10        112.23        123.47         6.70 o                         
  -4  18  10         80.54         83.96         8.83 o                         
  -3  18  10         51.14         54.20         7.65 o                         
  -2  18  10        102.27         84.48         6.28 o                         
  -1  18  10         49.03         44.96         5.09 o                         
   0  18  10         14.28         14.81         5.90 o                         
   1  18  10        450.57        441.38        12.85 o                         
   2  18  10         38.55         36.40         4.13 o                         
  -4  19  10        318.37        307.56        13.98 o                         
  -3  19  10         34.79         39.61         6.41 o                         
  -2  19  10         24.98         24.60         5.35 o                         
  -1  19  10          2.65          4.95         4.33 o                         
   0  19  10        102.39         87.80         5.93 o                         
   1  19  10          4.88          2.61         2.88 o                         
  -9   0  11        255.36        254.64        15.79 o                         
  -7   0  11        774.67        779.95        45.15 o                         
  -5   0  11          2.14          3.43         5.17 o                         
  -3   0  11        381.50        360.15        21.99 o                         
  -1   0  11        630.33        669.65        29.24 o                         
   1   0  11        290.10        314.38        21.05 o                         
   3   0  11        114.53        123.39        19.51 o                         
   5   0  11        155.16        180.20        14.58 o                         
   7   0  11        156.80        132.68         9.37 o                         
 -10   1  11         60.47         53.93         4.98 o                         
  -9   1  11          1.37          3.72         6.79 o                         
  -8   1  11        309.11        278.33        10.13 o                         
  -7   1  11          1.62          2.02         3.39 o                         
  -6   1  11        447.94        433.47        12.32 o                         
  -5   1  11          1.38          1.94         3.32 o                         
  -4   1  11         19.14         21.44         4.24 o                         
  -3   1  11         47.28         27.40         6.45 o                         
  -2   1  11        354.26        389.60        15.67 o                         
  -1   1  11         84.35         81.04         8.34 o                         
   0   1  11         46.96         34.54         6.45 o                         
   1   1  11        314.61        329.92        13.19 o                         
   2   1  11          2.19         -1.43         3.50 o                         
   3   1  11          7.72         10.09         4.33 o                         
   4   1  11         81.06         72.76         7.90 o                         
   5   1  11         97.30        101.44         8.32 o                         
   6   1  11         92.44         89.41         7.17 o                         
   7   1  11          4.97          2.52         5.17 o                         
 -10   2  11        161.00        143.68        14.45 o                         
  -9   2  11        149.68        142.15         8.27 o                         
  -8   2  11         89.05        108.63        11.01 o                         
  -7   2  11        661.92        673.40        14.28 o                         
  -6   2  11          7.70          5.20         3.54 o                         
  -5   2  11         20.55         11.77         4.67 o                         
  -4   2  11         26.29         42.57         6.78 o                         
  -3   2  11        644.11        578.04        19.38 o                         
  -2   2  11          0.30          0.92         3.79 o                         
  -1   2  11        141.37        142.03         8.41 o                         
   0   2  11        181.85        186.12        11.63 o                         
   1   2  11        212.50        210.89        17.87 o                         
   2   2  11         52.67         42.74         4.77 o                         
   3   2  11        188.33        190.50         9.26 o                         
   4   2  11         70.10         61.28         8.35 o                         
   5   2  11          0.24         -0.55         5.22 o                         
   6   2  11          0.55          1.84         2.95 o                         
   7   2  11         70.35         66.39         7.33 o                         
 -10   3  11         37.99         31.64         5.98 o                         
  -9   3  11        186.45        192.74         7.60 o                         
  -8   3  11        141.60        150.81        10.55 o                         
  -7   3  11          8.52          7.00         4.22 o                         
  -6   3  11        194.74        208.50         9.74 o                         
  -5   3  11        197.24        228.07        10.08 o                         
  -4   3  11        156.02        162.24         8.77 o                         
  -3   3  11        356.85        400.52        16.13 o                         
  -2   3  11        146.94        161.68         8.62 o                         
  -1   3  11        126.73        135.59        10.00 o                         
   0   3  11        322.48        330.46        11.98 o                         
   1   3  11        756.20        768.04        22.83 o                         
   2   3  11         54.22         50.26         6.09 o                         
   3   3  11          2.41          0.42         4.25 o                         
   4   3  11        207.94        196.60        11.27 o                         
   5   3  11          0.92          0.57         3.97 o                         
   6   3  11          5.97          3.68         3.00 o                         
 -10   4  11        119.22        101.33         8.43 o                         
  -9   4  11          0.09         -0.55         2.94 o                         
  -8   4  11        138.11        132.66         7.18 o                         
  -7   4  11        239.62        241.55         9.86 o                         
  -6   4  11         20.67         34.70         4.47 o                         
  -5   4  11         26.24         19.91         4.91 o                         
  -4   4  11         58.90         55.75         6.03 o                         
  -3   4  11        408.47        429.70        13.84 o                         
  -2   4  11         41.92         28.00         4.86 o                         
  -1   4  11         34.73         52.10         6.03 o                         
   0   4  11        914.39        876.36        22.34 o                         
   1   4  11          0.96         -1.03         4.62 o                         
   2   4  11         97.34         99.93         6.51 o                         
   3   4  11        156.63        160.47        10.06 o                         
   4   4  11        214.55        198.40        15.31 o                         
   5   4  11         77.57         70.63         6.49 o                         
   6   4  11        175.83        152.14         5.74 o                         
  -9   5  11        419.50        407.12        12.91 o                         
  -8   5  11         94.50        100.29         7.80 o                         
  -7   5  11          2.40          4.22         4.70 o                         
  -6   5  11         99.87         84.47         8.24 o                         
  -5   5  11        324.20        345.46        11.98 o                         
  -4   5  11        200.82        243.13         8.96 o                         
  -3   5  11        357.20        347.93        20.50 o                         
  -2   5  11         79.76         84.02         8.43 o                         
  -1   5  11        437.73        408.25        11.40 o                         
   0   5  11        258.90        258.26         9.36 o                         
   1   5  11        660.92        652.52        17.27 o                         
   2   5  11        106.54        136.49         8.46 o                         
   3   5  11         25.70         18.02         4.76 o                         
   4   5  11          0.88          2.03         3.79 o                         
   5   5  11        202.56        201.31         8.22 o                         
   6   5  11          5.71          5.99         3.48 o                         
  -9   6  11          0.02          2.85         3.36 o                         
  -8   6  11        119.36        109.83        11.11 o                         
  -7   6  11          0.18          1.19         4.65 o                         
  -6   6  11         25.44         24.12         5.81 o                         
  -5   6  11         50.52         45.92         4.89 o                         
  -4   6  11        127.26        151.40         6.55 o                         
  -3   6  11          5.36          5.04         3.76 o                         
  -2   6  11         33.97         18.02         6.78 o                         
  -1   6  11          0.05          2.35         4.30 o                         
   0   6  11        813.07        772.31        17.41 o                         
   1   6  11        160.42        160.29         8.85 o                         
   2   6  11          0.32          0.50         4.46 o                         
   3   6  11          2.87          5.84         4.46 o                         
   4   6  11         97.77         98.78         6.74 o                         
   5   6  11         12.19          7.41         4.21 o                         
   6   6  11        226.65        218.69        13.13 o                         
  -9   7  11        267.36        255.44        13.90 o                         
  -8   7  11        110.61        116.36        11.04 o                         
  -7   7  11          5.21          4.52         5.80 o                         
  -6   7  11         61.78         47.56         6.80 o                         
  -5   7  11        275.04        309.28        17.91 o                         
  -4   7  11         56.62         53.14         6.01 o                         
  -3   7  11         13.11          2.68         3.67 o                         
  -2   7  11        128.09        118.69        10.45 o                         
  -1   7  11        175.81        187.87         9.35 o                         
   0   7  11         16.07         11.05         4.01 o                         
   1   7  11        129.22        140.43         8.42 o                         
   2   7  11        112.24        107.08         7.55 o                         
   3   7  11        109.08         99.08         8.79 o                         
   4   7  11          5.05          8.80         3.75 o                         
   5   7  11        259.68        277.68        15.61 o                         
   6   7  11         28.99         20.74         5.36 o                         
  -9   8  11          0.04          0.73         4.47 o                         
  -8   8  11         34.71         19.93         6.44 o                         
  -7   8  11         81.12         76.45         7.36 o                         
  -6   8  11        138.21        141.73        12.78 o                         
  -5   8  11        116.45        126.86         8.47 o                         
  -4   8  11        458.98        472.69        14.24 o                         
  -3   8  11        399.02        391.03        11.29 o                         
  -2   8  11         25.92         19.57         4.28 o                         
  -1   8  11          7.20          6.72         4.42 o                         
   0   8  11        539.21        530.93        13.04 o                         
   1   8  11        175.30        157.82        10.13 o                         
   2   8  11         58.48         54.78         7.33 o                         
   3   8  11          3.38         -1.23         4.79 o                         
   4   8  11        152.21        144.68         9.66 o                         
   5   8  11         25.17         22.79         4.24 o                         
   6   8  11        168.91        154.11         9.05 o                         
  -9   9  11        160.15        167.07        10.61 o                         
  -8   9  11          5.84         10.61         5.42 o                         
  -7   9  11         14.77         23.47         4.46 o                         
  -6   9  11        312.68        317.47        11.04 o                         
  -5   9  11        194.66        239.65        12.03 o                         
  -4   9  11          3.04          4.31         3.56 o                         
  -3   9  11         67.52         90.41         6.08 o                         
  -2   9  11        149.63        145.72         7.28 o                         
  -1   9  11        101.75         86.84         8.66 o                         
   0   9  11        128.79        126.02         6.77 o                         
   1   9  11          7.06          9.30         4.11 o                         
   2   9  11         16.47         12.48         5.42 o                         
   3   9  11          6.39          4.45         4.62 o                         
   4   9  11          2.16          3.08         6.03 o                         
   5   9  11        172.44        158.20         8.53 o                         
  -8  10  11          0.20         -1.62         4.95 o                         
  -7  10  11        128.52        127.86         8.21 o                         
  -6  10  11        124.93        109.96         6.92 o                         
  -5  10  11        148.19        164.26         8.37 o                         
  -4  10  11        392.14        397.23        10.94 o                         
  -3  10  11         40.43         25.32         4.21 o                         
  -2  10  11         63.99         61.10         6.22 o                         
  -1  10  11        240.96        227.69        12.16 o                         
   0  10  11        111.79         94.49         8.82 o                         
   1  10  11        101.16         85.51         6.63 o                         
   2  10  11         46.41         49.47         5.50 o                         
   3  10  11         88.09         79.59        21.56 o                         
   4  10  11         26.22         25.14         5.16 o                         
   5  10  11          7.35          8.80         3.76 o                         
  -8  11  11        173.58        164.98        10.94 o                         
  -7  11  11         45.68         43.85         5.33 o                         
  -6  11  11        406.15        381.37        14.25 o                         
  -5  11  11         30.18         25.16         6.38 o                         
  -4  11  11         33.70         36.97         4.55 o                         
  -3  11  11         16.12         19.16         4.15 o                         
  -2  11  11       1067.01       1098.33        22.14 o                         
  -1  11  11        240.18        242.75        12.42 o                         
   0  11  11        254.90        223.16        11.84 o                         
   1  11  11         45.81         44.37         5.64 o                         
   2  11  11        358.67        375.48        14.52 o                         
   3  11  11         11.50         11.02         4.75 o                         
   4  11  11         20.04         32.92         5.39 o                         
   5  11  11        132.49        128.94         7.05 o                         
  -8  12  11          0.03         -2.48         3.95 o                         
  -7  12  11        231.57        223.47        14.05 o                         
  -6  12  11         31.38         22.61         7.37 o                         
  -5  12  11        105.44        107.04         6.86 o                         
  -4  12  11        144.03        145.21         6.74 o                         
  -3  12  11         74.41        100.96         6.03 o                         
  -2  12  11          9.60         11.28         4.65 o                         
  -1  12  11        265.29        275.57        12.94 o                         
   0  12  11          0.15         -3.06         4.73 o                         
   1  12  11          9.97          6.98         3.54 o                         
   2  12  11         31.97         30.26         5.88 o                         
   3  12  11        145.28        128.39         8.38 o                         
   4  12  11          1.59          0.38         3.57 o                         
  -7  13  11         15.40         13.97         5.89 o                         
  -6  13  11        323.44        285.25        11.12 o                         
  -5  13  11          0.43          3.15         3.58 o                         
  -4  13  11          0.62         -1.55         3.91 o                         
  -3  13  11         85.14         80.90         6.16 o                         
  -2  13  11        544.07        573.12        14.80 o                         
  -1  13  11        123.05        108.83        17.77 o                         
   0  13  11        229.53        200.96        25.51 o                         
   1  13  11          0.40         -1.46         4.10 o                         
   2  13  11        166.09        199.63        10.03 o                         
   3  13  11          0.18         -1.37         3.92 o                         
   4  13  11        118.00         97.75         6.63 o                         
  -7  14  11        396.10        412.16        16.75 o                         
  -6  14  11          0.41         -0.02         3.50 o                         
  -5  14  11         58.60         41.54         5.27 o                         
  -4  14  11          3.67          2.38         3.47 o                         
  -3  14  11        264.99        255.21         9.36 o                         
  -2  14  11        120.12        118.41         6.95 o                         
  -1  14  11        239.24        237.05        12.11 o                         
   0  14  11         41.14         35.13         7.59 o                         
   1  14  11        126.63        121.68        10.95 o                         
   2  14  11         15.52         10.52         3.97 o                         
   3  14  11        507.02        467.69        13.69 o                         
   4  14  11          0.30         -0.62         3.60 o                         
  -6  15  11         98.70         91.28         6.07 o                         
  -5  15  11          0.33         -1.68         3.52 o                         
  -4  15  11         32.65         25.60         4.89 o                         
  -3  15  11          8.70          6.30         3.50 o                         
  -2  15  11        216.99        232.50        11.62 o                         
  -1  15  11         15.68          7.84         6.36 o                         
   0  15  11        153.35        181.77        12.91 o                         
   1  15  11         22.14         13.68         5.75 o                         
   2  15  11        216.62        201.80        11.92 o                         
   3  15  11          2.20          5.62         3.17 o                         
  -5  16  11          0.02         -1.81         3.11 o                         
  -4  16  11        158.12        161.80         8.25 o                         
  -3  16  11         49.75         67.12         4.85 o                         
  -2  16  11         35.15         38.29         4.97 o                         
  -1  16  11        261.38        258.10        14.82 o                         
   0  16  11        102.07         76.45         8.62 o                         
   1  16  11         76.34         64.77         7.78 o                         
   2  16  11         19.12         20.32         3.82 o                         
  -4  17  11         42.73         46.36         6.42 o                         
  -3  17  11         48.81         48.29         7.22 o                         
  -2  17  11         74.09         78.61         8.40 o                         
  -1  17  11         69.30         58.39         7.53 o                         
   0  17  11          0.20          0.02         3.04 o                         
   1  17  11          1.78         -3.85         4.24 o                         
  -2  18  11          0.68          2.41         3.65 o                         
  -1  18  11        152.39        126.16         9.14 o                         
   0  18  11         92.05         74.75         7.21 o                         
  -8   0  12        679.89        652.87        17.53 o                         
  -6   0  12        358.42        389.88        17.45 o                         
  -4   0  12        137.93        116.69        13.18 o                         
  -2   0  12        274.02        295.80        19.53 o                         
   0   0  12        116.49        141.70        21.14 o                         
   2   0  12        146.52        172.34        15.62 o                         
   4   0  12         33.24         43.44         8.58 o                         
  -9   1  12        290.66        270.28        14.14 o                         
  -8   1  12          6.71          7.41         4.27 o                         
  -7   1  12        520.48        542.77        12.11 o                         
  -6   1  12          0.61          9.17         3.65 o                         
  -5   1  12         42.59         32.59         4.37 o                         
  -4   1  12        169.83        182.80        11.17 o                         
  -3   1  12         72.77        110.17        12.49 o                         
  -2   1  12          3.63          5.03         4.30 o                         
  -1   1  12        153.20        148.57        14.93 o                         
   0   1  12         85.99         80.24         7.16 o                         
   1   1  12         56.77         52.17         5.10 o                         
   2   1  12          2.19          5.93         4.38 o                         
   3   1  12        383.40        370.94        14.56 o                         
   4   1  12         50.42         59.01         8.86 o                         
   5   1  12         12.18         11.68         3.30 o                         
  -9   2  12         84.72         87.81         5.91 o                         
  -8   2  12        353.45        364.14        12.83 o                         
  -7   2  12         18.44         12.62         3.86 o                         
  -6   2  12        167.01        187.35         7.56 o                         
  -5   2  12        340.94        340.46        10.18 o                         
  -4   2  12          1.88         10.56         4.91 o                         
  -3   2  12          1.03          0.00         5.04 o                         
  -2   2  12        247.23        251.80        10.46 o                         
  -1   2  12          8.14         11.92         5.74 o                         
   0   2  12          7.72          6.16         5.04 o                         
   1   2  12         17.12         20.17         4.81 o                         
   2   2  12        171.76        189.14         9.30 o                         
   3   2  12         32.36         34.31         4.92 o                         
   4   2  12        131.64        117.32         8.25 o                         
   5   2  12         34.97         22.19         4.17 o                         
  -9   3  12         42.77         43.40         4.54 o                         
  -8   3  12         16.54          7.10         3.97 o                         
  -7   3  12        436.25        450.57        12.35 o                         
  -6   3  12        140.84        141.36         8.43 o                         
  -5   3  12         11.19         14.17         4.34 o                         
  -4   3  12        901.50        862.54        19.89 o                         
  -3   3  12        175.12        195.03        11.70 o                         
  -2   3  12         29.22         25.47         5.80 o                         
  -1   3  12         62.19         66.89         7.77 o                         
   0   3  12        370.86        357.06        15.47 o                         
   1   3  12         51.48         65.12         6.29 o                         
   2   3  12          1.21          2.61         4.03 o                         
   3   3  12        116.52        110.00        11.93 o                         
   4   3  12         56.38         55.26         6.20 o                         
   5   3  12         47.39         36.67         3.54 o                         
  -9   4  12        241.60        237.12         8.91 o                         
  -8   4  12        103.26        104.69         7.14 o                         
  -7   4  12          4.71          6.52         7.11 o                         
  -6   4  12        160.47        146.42         7.86 o                         
  -5   4  12        540.44        559.14        20.64 o                         
  -4   4  12        463.61        457.85        17.06 o                         
  -3   4  12         46.52         53.76         5.81 o                         
  -2   4  12         61.10         64.53         7.57 o                         
  -1   4  12        213.49        182.96        11.38 o                         
   0   4  12          6.54          4.32         5.41 o                         
   1   4  12         82.64         85.59        14.66 o                         
   2   4  12         49.26         39.38         7.22 o                         
   3   4  12          5.07          5.81         4.96 o                         
   4   4  12         22.01         15.18         4.47 o                         
   5   4  12         31.72         26.84         2.94 o                         
  -9   5  12         13.55         12.24         4.58 o                         
  -8   5  12         19.26         20.19         6.44 o                         
  -7   5  12        167.34        175.03        13.54 o                         
  -6   5  12        197.52        179.30         8.37 o                         
  -5   5  12          2.17          7.00         4.11 o                         
  -4   5  12        972.57        951.58        24.85 o                         
  -3   5  12        233.21        212.13        12.01 o                         
  -2   5  12         86.00         75.60         8.18 o                         
  -1   5  12         19.84         22.65         5.96 o                         
   0   5  12        251.73        260.04        13.35 o                         
   1   5  12          9.64          3.26         7.61 o                         
   2   5  12          2.60          3.70         5.27 o                         
   3   5  12          7.18          8.29         6.39 o                         
   4   5  12         19.81         31.91         7.74 o                         
   5   5  12          1.45          1.92         2.78 o                         
  -8   6  12         23.72         30.21         6.71 o                         
  -7   6  12         11.16          8.03         4.47 o                         
  -6   6  12          9.98         13.10         4.99 o                         
  -5   6  12        566.63        547.55        17.91 o                         
  -4   6  12        375.94        361.52        13.65 o                         
  -3   6  12        165.84        153.09        10.45 o                         
  -2   6  12         45.76         45.53         7.30 o
[truncated: 27,541 more chars]
